# Supplementary material for: Deconvolution of the Genomic and Epigenomic Interaction Landscape of Triple-Negative Breast Cancer
Source: Cancers (Basel). 2019 Oct 31;11(11):1692. doi: 10.3390/cancers11111692 (PMC6896043; doi:10.3390/cancers11111692)
Supplement: Supplementary file 1 [file cancers-11-01692-s001.zip]

Archive with 8 entries (7 files):
- cancers-602527-supplementary publish/
- cancers-602527-supplementary publish/Table S1.xlsx
- cancers-602527-supplementary publish/Table S2.xlsx
- cancers-602527-supplementary publish/Table S3.xlsx
- cancers-602527-supplementary publish/Table S4.xlsx
- cancers-602527-supplementary publish/Table S5.xlsx
- cancers-602527-supplementary publish/Table S6.xlsx
- cancers-602527-supplementary publish/Table S7.xlsx
