# Supplementary material for: Deconvolution of the Genomic and Epigenomic Interaction Landscape of Triple-Negative Breast Cancer
Source: Cancers (Basel). 2019 Oct 31;11(11):1692. doi: 10.3390/cancers11111692 (PMC6896043; doi:10.3390/cancers11111692)
Supplement: Supplementary file 1 [file cancers-11-01692-s001.zip › cancers-602527-supplementary publish/Table S2.xlsx]

## Sheet: TNBC.somatic
Table S2: A comprehensive list of somatic mutated genes and number of somatic mutation events in TNBC.
Hugo_Symbol	Event	freq(%)
TP53	73	73.7374
TTN	27	27.2727
MUC4	13	13.1313
FAT3	12	12.1212
USH2A	12	12.1212
MUC16	11	11.1111
OBSCN	10	10.101
FCGBP	9	9.09091
SPTA1	9	9.09091
SYNE1	9	9.09091
DNAH17	8	8.08081
DST	8	8.08081
MUC5B	8	8.08081
PIK3CA	8	8.08081
RYR1	8	8.08081
SRCAP	7	7.07071
CREBBP	7	7.07071
CSMD3	7	7.07071
AHCTF1	7	7.07071
ASPM	7	7.07071
KMT2D	7	7.07071
MYO18B	7	7.07071
SMG1	7	7.07071
CSMD2	7	7.07071
FLG	7	7.07071
HUWE1	7	7.07071
HYDIN	7	7.07071
PLEC	7	7.07071
RTL1	7	7.07071
USP34	7	7.07071
GOLGA6L2	6	6.06061
MUC12	6	6.06061
CROCCP2	6	6.06061
LRP1	6	6.06061
LYST	6	6.06061
COL18A1	6	6.06061
DNAH2	6	6.06061
STAB1	6	6.06061
AHNAK	6	6.06061
ARID1B	6	6.06061
CACNA1B	6	6.06061
CENPE	6	6.06061
F5	6	6.06061
IGSF10	6	6.06061
KIF26B	6	6.06061
LAMA3	6	6.06061
MFI2	6	6.06061
MUC17	6	6.06061
RYR2	6	6.06061
SAGE1	6	6.06061
SPTBN1	6	6.06061
UTP20	6	6.06061
ZNF512B	6	6.06061
GCC2	5	5.05051
GPR98	5	5.05051
NF1	5	5.05051
TRPM5	5	5.05051
ZFP64	5	5.05051
PTEN	5	5.05051
RPGR	5	5.05051
BRCA1	5	5.05051
ANKRD30A	5	5.05051
ABCA13	5	5.05051
ANKRD36C	5	5.05051
LRP2	5	5.05051
MAP1A	5	5.05051
OR5I1	5	5.05051
PCDH15	5	5.05051
ACTN2	5	5.05051
APOB	5	5.05051
C2orf16	5	5.05051
CFAP46	5	5.05051
CYP26B1	5	5.05051
DOCK4	5	5.05051
FBXW7	5	5.05051
MECOM	5	5.05051
PCDH19	5	5.05051
PKD1L1	5	5.05051
PKHD1L1	5	5.05051
SI	5	5.05051
TCF20	5	5.05051
TNIK	5	5.05051
TNRC6B	5	5.05051
AK9	5	5.05051
ANKRD30BL	5	5.05051
C15orf39	5	5.05051
DIDO1	5	5.05051
DLC1	5	5.05051
DNAH3	5	5.05051
DNAH5	5	5.05051
DSPP	5	5.05051
DUSP27	5	5.05051
DYNC1H1	5	5.05051
ERBB4	5	5.05051
FAM65C	5	5.05051
FHOD3	5	5.05051
FLG2	5	5.05051
FREM1	5	5.05051
FRG1	5	5.05051
GOLGB1	5	5.05051
HSPA12A	5	5.05051
HSPG2	5	5.05051
ITGAX	5	5.05051
ITIH1	5	5.05051
ITPR2	5	5.05051
LAMB4	5	5.05051
MCOLN1	5	5.05051
MXRA5	5	5.05051
MYH13	5	5.05051
NBAS	5	5.05051
PKHD1	5	5.05051
PLIN4	5	5.05051
PREX1	5	5.05051
PXDNL	5	5.05051
RNA5-8SP6	5	5.05051
RNF213	5	5.05051
RYR3	5	5.05051
SACS	5	5.05051
SLC12A5	5	5.05051
SUPT6H	5	5.05051
SYNE2	5	5.05051
TDRD5	5	5.05051
TENM1	5	5.05051
TG	5	5.05051
TNXB	5	5.05051
TPR	5	5.05051
VWF	5	5.05051
XIRP2	5	5.05051
ZC3HAV1	5	5.05051
ZFHX4	5	5.05051
ZNF536	5	5.05051
RBMX	4	4.0404
ZMYM3	4	4.0404
BRWD1	4	4.0404
MUC6	4	4.0404
NIPBL	4	4.0404
NOTCH3	4	4.0404
RALGAPA2	4	4.0404
DDX55	4	4.0404
MAP3K12	4	4.0404
MSH3	4	4.0404
COL6A3	4	4.0404
ELFN1	4	4.0404
ITSN2	4	4.0404
ABCB4	4	4.0404
ASXL1	4	4.0404
BZRAP1	4	4.0404
CLIP2	4	4.0404
GFPT2	4	4.0404
HERC1	4	4.0404
ITGB4	4	4.0404
KIAA0195	4	4.0404
MEGF8	4	4.0404
MYH11	4	4.0404
MYO10	4	4.0404
NRXN2	4	4.0404
RP1	4	4.0404
SERPINE1	4	4.0404
WDR72	4	4.0404
ZNF318	4	4.0404
ZNF687	4	4.0404
ARHGAP24	4	4.0404
ATP6V0A4	4	4.0404
ATXN7L1	4	4.0404
CECR2	4	4.0404
COL19A1	4	4.0404
DNAH14	4	4.0404
EML5	4	4.0404
EPB41L3	4	4.0404
FKBP15	4	4.0404
FRAS1	4	4.0404
HERC2	4	4.0404
IQGAP3	4	4.0404
ITIH4	4	4.0404
KAT6B	4	4.0404
KIAA0907	4	4.0404
KIF24	4	4.0404
LRP1B	4	4.0404
MCM3AP	4	4.0404
NBEA	4	4.0404
NEB	4	4.0404
NOTCH1	4	4.0404
OTUD7A	4	4.0404
PCLO	4	4.0404
PKD1L2	4	4.0404
RPLP0P2	4	4.0404
SCN1A	4	4.0404
SMG8	4	4.0404
SP100	4	4.0404
SPAG17	4	4.0404
SZT2	4	4.0404
TLN1	4	4.0404
TNRC6C	4	4.0404
TUBBP5	4	4.0404
USP9X	4	4.0404
ZDBF2	4	4.0404
ZGRF1	4	4.0404
ZNF365	4	4.0404
AARS	4	4.0404
ABCC10	4	4.0404
ACE	4	4.0404
AFF2	4	4.0404
AGAP1	4	4.0404
AMPD1	4	4.0404
ANK1	4	4.0404
ANK2	4	4.0404
APOBR	4	4.0404
ARFGEF1	4	4.0404
ARHGAP5	4	4.0404
ASTN1	4	4.0404
ASXL3	4	4.0404
ATXN2	4	4.0404
BAZ2B	4	4.0404
BCORL1	4	4.0404
BIRC6	4	4.0404
CACNA1E	4	4.0404
CACNA1F	4	4.0404
CARD11	4	4.0404
CATSPER3	4	4.0404
CCDC168	4	4.0404
CD163L1	4	4.0404
CELSR3	4	4.0404
CEP350	4	4.0404
CES5A	4	4.0404
CFAP61	4	4.0404
CHD2	4	4.0404
CHD6	4	4.0404
CHRNB2	4	4.0404
CKAP5	4	4.0404
CNTNAP2	4	4.0404
COL5A1	4	4.0404
COL6A5	4	4.0404
COL6A6	4	4.0404
CPS1	4	4.0404
CSPP1	4	4.0404
CSRNP3	4	4.0404
CUL7	4	4.0404
CYFIP1	4	4.0404
DDX26B	4	4.0404
DENND5B	4	4.0404
DMD	4	4.0404
DNAH9	4	4.0404
DOCK9	4	4.0404
DSCAM	4	4.0404
DYNC2H1	4	4.0404
EFR3B	4	4.0404
EIF2AK4	4	4.0404
EPHB3	4	4.0404
ESPNP	4	4.0404
FAM49B	4	4.0404
FANCI	4	4.0404
FARP2	4	4.0404
FAT1	4	4.0404
FGD5	4	4.0404
FLNA	4	4.0404
FOLH1	4	4.0404
FREM2	4	4.0404
FRMD7	4	4.0404
FRMPD2	4	4.0404
GBF1	4	4.0404
GON4L	4	4.0404
GPR112	4	4.0404
GYG2	4	4.0404
HCFC1	4	4.0404
HIVEP2	4	4.0404
HMCN1	4	4.0404
IDS	4	4.0404
IFI16	4	4.0404
INPP5B	4	4.0404
IQGAP2	4	4.0404
KCNU1	4	4.0404
KDM3A	4	4.0404
KIAA1210	4	4.0404
KIAA1244	4	4.0404
KIF4A	4	4.0404
KIF5C	4	4.0404
LAMA2	4	4.0404
LGR5	4	4.0404
LINC00969	4	4.0404
LRRC32	4	4.0404
LRRK1	4	4.0404
MACF1	4	4.0404
MROH5	4	4.0404
MYH10	4	4.0404
MYH14	4	4.0404
MYO15A	4	4.0404
MYT1	4	4.0404
NAV3	4	4.0404
OR5M11	4	4.0404
PASK	4	4.0404
PCDHA8	4	4.0404
PCDHB8	4	4.0404
PDE1B	4	4.0404
PDILT	4	4.0404
PEG3	4	4.0404
PREX2	4	4.0404
PRUNE2	4	4.0404
PRUNE	4	4.0404
RELN	4	4.0404
REPIN1	4	4.0404
RIF1	4	4.0404
RIMBP2	4	4.0404
ROBO3	4	4.0404
RPTOR	4	4.0404
SCN2A	4	4.0404
SMC6	4	4.0404
SNRNP200	4	4.0404
SPATA31D5P	4	4.0404
SPG20	4	4.0404
SRRM2	4	4.0404
STXBP5	4	4.0404
SUPT5H	4	4.0404
TAF1L	4	4.0404
TCHH	4	4.0404
TECTA	4	4.0404
TMPRSS15	4	4.0404
TRIM46	4	4.0404
TRO	4	4.0404
TRPM6	4	4.0404
TTF2	4	4.0404
UBN2	4	4.0404
UBR2	4	4.0404
UNC5D	4	4.0404
UTRN	4	4.0404
VPS13D	4	4.0404
XPO1	4	4.0404
ZFPM2	4	4.0404
ZFR	4	4.0404
ZFYVE28	4	4.0404
ZNF469	4	4.0404
RBM15B	3	3.0303
ZC3H13	3	3.0303
SLC4A3	3	3.0303
CDH1	3	3.0303
KIF20B	3	3.0303
PRRC2B	3	3.0303
PRTG	3	3.0303
ARHGAP35	3	3.0303
DMXL2	3	3.0303
IFIT1	3	3.0303
MAMLD1	3	3.0303
MTA2	3	3.0303
ASXL2	3	3.0303
GOLGA1	3	3.0303
OTOA	3	3.0303
PDXDC2P	3	3.0303
ARAP2	3	3.0303
B4GALNT4	3	3.0303
BACH2	3	3.0303
BBX	3	3.0303
CAMTA2	3	3.0303
CHST9	3	3.0303
CNNM2	3	3.0303
COPE	3	3.0303
FURIN	3	3.0303
KIF21A	3	3.0303
KMT2C	3	3.0303
LTBP4	3	3.0303
2019-03-06	3	3.0303
MPG	3	3.0303
OR52J3	3	3.0303
PDE3A	3	3.0303
PI4KB	3	3.0303
PIWIL1	3	3.0303
POTEJ	3	3.0303
RAB13	3	3.0303
SDK2	3	3.0303
SHROOM3	3	3.0303
SIGLEC6	3	3.0303
SMARCAD1	3	3.0303
USP36	3	3.0303
VILL	3	3.0303
WDR17	3	3.0303
ZNF526	3	3.0303
ZNF613	3	3.0303
ABCA6	3	3.0303
ACTN4	3	3.0303
AGAP7P	3	3.0303
AGO3	3	3.0303
AIM1	3	3.0303
AKAP13	3	3.0303
APC	3	3.0303
AQR	3	3.0303
ARHGEF10L	3	3.0303
ASB13	3	3.0303
ATM	3	3.0303
BAHCC1	3	3.0303
C1orf127	3	3.0303
C2orf78	3	3.0303
CA9	3	3.0303
CASKIN2	3	3.0303
CCDC7	3	3.0303
CFAP58	3	3.0303
CHD3	3	3.0303
CHD9	3	3.0303
CMYA5	3	3.0303
COL4A5	3	3.0303
CYBRD1	3	3.0303
DCHS2	3	3.0303
DMXL1	3	3.0303
DNAH8	3	3.0303
DOCK11	3	3.0303
DSCAML1	3	3.0303
DYSF	3	3.0303
EPG5	3	3.0303
EXO1	3	3.0303
FRYL	3	3.0303
GALNTL5	3	3.0303
GANAB	3	3.0303
GGA1	3	3.0303
GLB1	3	3.0303
GOLGA8G	3	3.0303
GRM3	3	3.0303
HDAC6	3	3.0303
HECTD1	3	3.0303
HRNR	3	3.0303
INTS1	3	3.0303
KIAA0319L	3	3.0303
MAN2A1	3	3.0303
2019-03-10	3	3.0303
MUSK	3	3.0303
NCF2	3	3.0303
NKTR	3	3.0303
NOP14	3	3.0303
NOTCH2	3	3.0303
NPHP1	3	3.0303
NUSAP1	3	3.0303
P4HB	3	3.0303
PCDHB10	3	3.0303
PCMTD2	3	3.0303
PDE4DIP	3	3.0303
PEAR1	3	3.0303
PER2	3	3.0303
PPIP5K2	3	3.0303
RALGAPB	3	3.0303
RFC1	3	3.0303
RFX1	3	3.0303
RNF128	3	3.0303
RUSC1	3	3.0303
SEC16B	3	3.0303
SETBP1	3	3.0303
SLC5A5	3	3.0303
SMARCA4	3	3.0303
SOX13	3	3.0303
SPEF2	3	3.0303
SUGP1	3	3.0303
SUV420H1	3	3.0303
TBX3	3	3.0303
TET2	3	3.0303
TMEM131	3	3.0303
TPO	3	3.0303
TRPA1	3	3.0303
TULP3	3	3.0303
TYRP1	3	3.0303
U2SURP	3	3.0303
UBC	3	3.0303
UNC80	3	3.0303
USP1	3	3.0303
USP26	3	3.0303
USP54	3	3.0303
VPS13A	3	3.0303
WBP11P1	3	3.0303
ZNF106	3	3.0303
AAK1	3	3.0303
ABCA10	3	3.0303
ABCA3	3	3.0303
ABCA4	3	3.0303
ABCA9	3	3.0303
ABCB5	3	3.0303
ABCC12	3	3.0303
ABCD3	3	3.0303
ABR	3	3.0303
ACACA	3	3.0303
ACIN1	3	3.0303
ACTL9	3	3.0303
ADAMTSL3	3	3.0303
ADCY2	3	3.0303
ADCY9	3	3.0303
AKAP9	3	3.0303
ALMS1	3	3.0303
ALOX15B	3	3.0303
ALS2	3	3.0303
AMER1	3	3.0303
ANAPC1	3	3.0303
ANK3	3	3.0303
ANKAR	3	3.0303
ANKRD11	3	3.0303
ANKRD26	3	3.0303
ANKRD30B	3	3.0303
API5	3	3.0303
ARAP3	3	3.0303
ARHGAP26	3	3.0303
ARHGAP42	3	3.0303
ARHGEF11	3	3.0303
ARHGEF1	3	3.0303
ARHGEF2	3	3.0303
ASH1L	3	3.0303
ASNSD1	3	3.0303
ATAD2B	3	3.0303
ATG2A	3	3.0303
ATP1A2	3	3.0303
ATP1A3	3	3.0303
ATP2B4	3	3.0303
ATP9A	3	3.0303
ATXN1	3	3.0303
BDP1	3	3.0303
BPIFB3	3	3.0303
BPTF	3	3.0303
BRINP3	3	3.0303
C16orf62	3	3.0303
CA14	3	3.0303
CACNA1C	3	3.0303
CACNA1H	3	3.0303
CAMSAP2	3	3.0303
CASKIN1	3	3.0303
CASR	3	3.0303
CASZ1	3	3.0303
CCDC180	3	3.0303
CCDC181	3	3.0303
CCDC50	3	3.0303
CCDC74A	3	3.0303
CCPG1	3	3.0303
CD86	3	3.0303
CD9	3	3.0303
CDH11	3	3.0303
CEL	3	3.0303
CEP170	3	3.0303
CEP95	3	3.0303
CFAP74	3	3.0303
CHRNA1	3	3.0303
CNKSR3	3	3.0303
CNOT1	3	3.0303
CNTN1	3	3.0303
CNTN6	3	3.0303
CNTNAP1	3	3.0303
CNTNAP5	3	3.0303
CNTRL	3	3.0303
COL14A1	3	3.0303
COL7A1	3	3.0303
CPN2	3	3.0303
CPSF3L	3	3.0303
CROCC	3	3.0303
CSF3R	3	3.0303
CSMD1	3	3.0303
CUBN	3	3.0303
CUL9	3	3.0303
CXorf22	3	3.0303
CYP4A11	3	3.0303
CYP7A1	3	3.0303
DALRD3	3	3.0303
DCAF4L2	3	3.0303
DDX11	3	3.0303
DENND4B	3	3.0303
DGKD	3	3.0303
DIP2C	3	3.0303
DISC1	3	3.0303
DMGDH	3	3.0303
DNAH10	3	3.0303
DNAH11	3	3.0303
DNAH6	3	3.0303
DNAH7	3	3.0303
DNAJC13	3	3.0303
DNHD1	3	3.0303
DOCK8	3	3.0303
DRC7	3	3.0303
DYNC1I1	3	3.0303
E2F4	3	3.0303
EFCAB3	3	3.0303
EGFR	3	3.0303
EHMT1	3	3.0303
EIF4A2	3	3.0303
ELTD1	3	3.0303
ENAM	3	3.0303
ENPP5	3	3.0303
EP300	3	3.0303
EP400	3	3.0303
EPB41L2	3	3.0303
EPHB1	3	3.0303
EPS15	3	3.0303
EPS8L1	3	3.0303
ERGIC3	3	3.0303
ESPN	3	3.0303
EXPH5	3	3.0303
EYS	3	3.0303
FADS2	3	3.0303
FAM135B	3	3.0303
FAM166A	3	3.0303
FAM171B	3	3.0303
FAM230C	3	3.0303
FAM86B2	3	3.0303
FAM98A	3	3.0303
FANCD2	3	3.0303
FBN2	3	3.0303
FCHSD1	3	3.0303
FER1L6	3	3.0303
FGD3	3	3.0303
FGG	3	3.0303
FLNC	3	3.0303
FMN2	3	3.0303
FREM3	3	3.0303
FRMD6	3	3.0303
GART	3	3.0303
GJA5	3	3.0303
GOLGA8DP	3	3.0303
GPR174	3	3.0303
GREB1L	3	3.0303
GREB1	3	3.0303
GRIA3	3	3.0303
GRIN2B	3	3.0303
GRIPAP1	3	3.0303
HAUS7	3	3.0303
HEATR1	3	3.0303
HEATR5A	3	3.0303
HECW1	3	3.0303
HELB	3	3.0303
HLA-C	3	3.0303
HMGXB3	3	3.0303
HNRNPU	3	3.0303
HPS3	3	3.0303
HRC	3	3.0303
HTR5A	3	3.0303
IGFN1	3	3.0303
IKBKE	3	3.0303
IL6ST	3	3.0303
IMPA2	3	3.0303
INMT	3	3.0303
INTS6	3	3.0303
ITGAL	3	3.0303
ITGAV	3	3.0303
ITGB2	3	3.0303
ITGB6	3	3.0303
ITIH6	3	3.0303
ITPR3	3	3.0303
KANSL3	3	3.0303
KAT2A	3	3.0303
KCND3	3	3.0303
KCNH6	3	3.0303
KCNMA1	3	3.0303
KCNQ2	3	3.0303
KCNQ3	3	3.0303
KCNV1	3	3.0303
KIAA0825	3	3.0303
KIAA1033	3	3.0303
KIAA1429	3	3.0303
KIF27	3	3.0303
KIFC1	3	3.0303
KPNA2	3	3.0303
KRTAP10-4	3	3.0303
L1CAM	3	3.0303
LAMB2	3	3.0303
LCT	3	3.0303
LGR4	3	3.0303
LHCGR	3	3.0303
LIG1	3	3.0303
LINGO2	3	3.0303
LOXHD1	3	3.0303
LPHN3	3	3.0303
LPP	3	3.0303
LRRC37A3	3	3.0303
LRRC7	3	3.0303
LRRC8C	3	3.0303
LRRK2	3	3.0303
LSM14B	3	3.0303
LY75	3	3.0303
MAML2	3	3.0303
MAN1A1	3	3.0303
MAN2B1	3	3.0303
MAN2B2	3	3.0303
MAP3K19	3	3.0303
MAPK6	3	3.0303
MED12	3	3.0303
MIA3	3	3.0303
MMRN1	3	3.0303
MORC1	3	3.0303
MPZL1	3	3.0303
MROH2B	3	3.0303
MRPL55	3	3.0303
MST1L	3	3.0303
MTHFR	3	3.0303
MTMR11	3	3.0303
MTPAP	3	3.0303
MUC2	3	3.0303
MYH1	3	3.0303
MYH3	3	3.0303
MYH6	3	3.0303
MYH7B	3	3.0303
MYH8	3	3.0303
MYH9	3	3.0303
MYO16	3	3.0303
MYO9A	3	3.0303
NAALADL1	3	3.0303
NALCN	3	3.0303
NBEAL2	3	3.0303
NBPF10	3	3.0303
NCKAP5	3	3.0303
NCOR1	3	3.0303
NES	3	3.0303
NID1	3	3.0303
NID2	3	3.0303
NLRP11	3	3.0303
NLRP13	3	3.0303
NLRP7	3	3.0303
NPLOC4	3	3.0303
NR5A2	3	3.0303
NSD1	3	3.0303
NWD1	3	3.0303
OGDHL	3	3.0303
OR10H4	3	3.0303
OR6Y1	3	3.0303
OTOGL	3	3.0303
OTOG	3	3.0303
PACS1	3	3.0303
PALB2	3	3.0303
PAPPA2	3	3.0303
PARP1	3	3.0303
PCCB	3	3.0303
PCDH11X	3	3.0303
PCDHA10	3	3.0303
PCDHA13	3	3.0303
PCDHB12	3	3.0303
PCDHB16	3	3.0303
PCDHGA5	3	3.0303
PCDHGB4	3	3.0303
PCNXL2	3	3.0303
PDCD11	3	3.0303
PDE10A	3	3.0303
PDE4B	3	3.0303
PDIA5	3	3.0303
PER1	3	3.0303
PHACTR1	3	3.0303
PHKB	3	3.0303
PIGQ	3	3.0303
PIGR	3	3.0303
PIGT	3	3.0303
PIK3C2B	3	3.0303
PIK3CD	3	3.0303
PIK3R4	3	3.0303
PKD1	3	3.0303
PLA2R1	3	3.0303
PLAC8	3	3.0303
PLCE1	3	3.0303
PLEKHG2	3	3.0303
PLPPR3	3	3.0303
PLXNA3	3	3.0303
PLXNB3	3	3.0303
PMEL	3	3.0303
POLA1	3	3.0303
PPEF1	3	3.0303
PPP1R12A	3	3.0303
PRICKLE3	3	3.0303
PROX2	3	3.0303
PRPF4B	3	3.0303
PTPRB	3	3.0303
PTPRU	3	3.0303
PTPRZ1	3	3.0303
QRICH2	3	3.0303
QSOX1	3	3.0303
RAI2	3	3.0303
RALGAPA1	3	3.0303
RALY	3	3.0303
RBM22	3	3.0303
RBM42	3	3.0303
RBMXL3	3	3.0303
RC3H1	3	3.0303
RLF	3	3.0303
RNF19A	3	3.0303
ROBO1	3	3.0303
RPL13A	3	3.0303
SAMD9	3	3.0303
SCN11A	3	3.0303
SCN5A	3	3.0303
SCN7A	3	3.0303
SCYL1	3	3.0303
SEMA4A	3	3.0303
SEMA4F	3	3.0303
SFMBT2	3	3.0303
SHE	3	3.0303
SHISA6	3	3.0303
SIDT2	3	3.0303
SIPA1L2	3	3.0303
SLITRK1	3	3.0303
SMAP1	3	3.0303
SMC1A	3	3.0303
SNCAIP	3	3.0303
SNX8	3	3.0303
SON	3	3.0303
SPTB	3	3.0303
SRSF11	3	3.0303
SSC5D	3	3.0303
SSPO	3	3.0303
SSRP1	3	3.0303
STAT4	3	3.0303
STX4	3	3.0303
SVEP1	3	3.0303
SYNE3	3	3.0303
SYT11	3	3.0303
SYT6	3	3.0303
SYT9	3	3.0303
TBCD	3	3.0303
TBX15	3	3.0303
TCP11L2	3	3.0303
TDRD6	3	3.0303
TEC	3	3.0303
TENM2	3	3.0303
TENM4	3	3.0303
TEP1	3	3.0303
TET1	3	3.0303
TEX11	3	3.0303
TFE3	3	3.0303
THBS4	3	3.0303
THSD7A	3	3.0303
TINAG	3	3.0303
TLN2	3	3.0303
TM4SF1	3	3.0303
TOPBP1	3	3.0303
TRAPPC9	3	3.0303
TRIM23	3	3.0303
TROAP	3	3.0303
TRPC4AP	3	3.0303
TRPC6	3	3.0303
TRPM2	3	3.0303
TSC2	3	3.0303
TSR1	3	3.0303
TTC3	3	3.0303
TUBA3E	3	3.0303
TYRO3	3	3.0303
UBA1	3	3.0303
UBR3	3	3.0303
UBR5	3	3.0303
UCK2	3	3.0303
UGT2B15	3	3.0303
UNC5B	3	3.0303
Unknown	3	3.0303
VANGL2	3	3.0303
VPS13C	3	3.0303
VWA3A	3	3.0303
WDFY4	3	3.0303
WDR37	3	3.0303
WDR81	3	3.0303
WDR87	3	3.0303
XIRP1	3	3.0303
XKR4	3	3.0303
XPO4	3	3.0303
XRN1	3	3.0303
ZAK	3	3.0303
ZCCHC2	3	3.0303
ZNF169	3	3.0303
ZNF175	3	3.0303
ZNF292	3	3.0303
ZNF394	3	3.0303
ZNF407	3	3.0303
ZNF438	3	3.0303
ZNF518B	3	3.0303
ZNF644	3	3.0303
ZNF66	3	3.0303
ZNF780A	3	3.0303
ZNF99	3	3.0303
ZNFX1	3	3.0303
MCF2L2	2	2.0202
OR8D1	2	2.0202
C20orf85	2	2.0202
CECR1	2	2.0202
CRYGA	2	2.0202
CYP2D6	2	2.0202
IRS4	2	2.0202
RHBG	2	2.0202
DTX1	2	2.0202
FAM46D	2	2.0202
ASB17	2	2.0202
ATHL1	2	2.0202
GOLGA6L6	2	2.0202
MIR518F	2	2.0202
NBPF12	2	2.0202
PROM1	2	2.0202
USP35	2	2.0202
WBP1	2	2.0202
ABCA7	2	2.0202
ABHD6	2	2.0202
CATSPER2	2	2.0202
NR1H2	2	2.0202
PLIN5	2	2.0202
PPP1R12B	2	2.0202
SYNJ2	2	2.0202
BRD1	2	2.0202
CCDC37	2	2.0202
CLDN18	2	2.0202
COL27A1	2	2.0202
DLG2	2	2.0202
DLGAP4	2	2.0202
FLVCR1	2	2.0202
GRID2	2	2.0202
KCNN3	2	2.0202
KIF26A	2	2.0202
LRRIQ1	2	2.0202
MSL3	2	2.0202
NAMPT	2	2.0202
RANBP2	2	2.0202
RB1CC1	2	2.0202
SEMA3C	2	2.0202
ACTL6B	2	2.0202
ANKRD18B	2	2.0202
ASMTL	2	2.0202
ATP11A	2	2.0202
BAX	2	2.0202
C2CD3	2	2.0202
C3	2	2.0202
CACHD1	2	2.0202
CAMK2D	2	2.0202
CARD6	2	2.0202
CNTN3	2	2.0202
COL16A1	2	2.0202
EEF1A1	2	2.0202
EGR1	2	2.0202
ELN	2	2.0202
EXOC6	2	2.0202
FANCF	2	2.0202
FANCM	2	2.0202
FARSB	2	2.0202
FCRL5	2	2.0202
GHRHR	2	2.0202
GPR153	2	2.0202
HECTD4	2	2.0202
HMBS	2	2.0202
IFI44	2	2.0202
IGSF9B	2	2.0202
ILF3	2	2.0202
IQGAP1	2	2.0202
ITGAM	2	2.0202
KHSRP	2	2.0202
KIAA0226	2	2.0202
KIF15	2	2.0202
LILRB5	2	2.0202
LOXL3	2	2.0202
MAGEA8	2	2.0202
MAPKAP1	2	2.0202
MLC1	2	2.0202
MPDZ	2	2.0202
MSH6	2	2.0202
MTSS1	2	2.0202
NBPF9	2	2.0202
NKX2-5	2	2.0202
NOP56	2	2.0202
NPL	2	2.0202
NUPL2	2	2.0202
PABPC1	2	2.0202
PANX2	2	2.0202
PPP1R9A	2	2.0202
PRR14L	2	2.0202
PRX	2	2.0202
RBM47	2	2.0202
RCC1	2	2.0202
RDH5	2	2.0202
RUFY3	2	2.0202
SDHAP1	2	2.0202
SH3PXD2A	2	2.0202
SLC35F1	2	2.0202
SLIT3	2	2.0202
SMAD5	2	2.0202
STRIP1	2	2.0202
TNRC6A	2	2.0202
TTC38	2	2.0202
TTC39A	2	2.0202
UBAP2	2	2.0202
WNK1	2	2.0202
XIST	2	2.0202
ZFP91	2	2.0202
ZNF300	2	2.0202
ZNF479	2	2.0202
ZNF717	2	2.0202
ACSF2	2	2.0202
ACSL3	2	2.0202
AFF1	2	2.0202
AGFG2	2	2.0202
AHNAK2	2	2.0202
ALK	2	2.0202
AMBRA1	2	2.0202
AMER3	2	2.0202
ANAPC4	2	2.0202
ANKRD12	2	2.0202
ANO4	2	2.0202
APAF1	2	2.0202
APBA2	2	2.0202
APMAP	2	2.0202
APOA1	2	2.0202
ARID4B	2	2.0202
ASB7	2	2.0202
ASCC3	2	2.0202
ASPH	2	2.0202
ATP1A1	2	2.0202
ATP1A4	2	2.0202
ATP6V1B1	2	2.0202
AXDND1	2	2.0202
AZI2	2	2.0202
BAZ1B	2	2.0202
BBS2	2	2.0202
BRD4	2	2.0202
BRPF1	2	2.0202
BRPF3	2	2.0202
BTBD7	2	2.0202
BUB1B	2	2.0202
C11orf49	2	2.0202
CALB2	2	2.0202
CASQ2	2	2.0202
CCAR2	2	2.0202
CCDC120	2	2.0202
CCDC172	2	2.0202
CEP152	2	2.0202
CEP41	2	2.0202
CFAP54	2	2.0202
CLCA1	2	2.0202
CLOCK	2	2.0202
CLTC	2	2.0202
CNBD2	2	2.0202
CNOT3	2	2.0202
CPXM2	2	2.0202
CRTC1	2	2.0202
CUL2	2	2.0202
CYLC1	2	2.0202
DCST2	2	2.0202
DDB1	2	2.0202
DDX50	2	2.0202
DDX59	2	2.0202
DIAPH3	2	2.0202
DKC1	2	2.0202
DOCK6	2	2.0202
DSEL	2	2.0202
DTX2	2	2.0202
EEA1	2	2.0202
EZH2	2	2.0202
FAM111A	2	2.0202
FAM205A	2	2.0202
FAM227A	2	2.0202
FANCB	2	2.0202
FBN3	2	2.0202
FBXO11	2	2.0202
FBXO18	2	2.0202
FCGRT	2	2.0202
FLNB	2	2.0202
FN3KRP	2	2.0202
FNDC7	2	2.0202
FXR1	2	2.0202
GMEB1	2	2.0202
GRIN2A	2	2.0202
GTF3C1	2	2.0202
HCAR2	2	2.0202
HDAC9	2	2.0202
HERC4	2	2.0202
HMHA1	2	2.0202
HOOK2	2	2.0202
HOXB3	2	2.0202
IDI1	2	2.0202
IGSF9	2	2.0202
IL6R	2	2.0202
INCENP	2	2.0202
INHA	2	2.0202
INTS8	2	2.0202
IWS1	2	2.0202
KAT6A	2	2.0202
KAT8	2	2.0202
KCTD19	2	2.0202
KCTD3	2	2.0202
KDM2B	2	2.0202
KDM4C	2	2.0202
KDM5A	2	2.0202
KIAA1324L	2	2.0202
LAMC1	2	2.0202
LARP7	2	2.0202
LCA5	2	2.0202
LGALS12	2	2.0202
LIMK2	2	2.0202
LINC00283	2	2.0202
LMAN1	2	2.0202
LUZP1	2	2.0202
MAGEA11	2	2.0202
MANSC1	2	2.0202
MBOAT7	2	2.0202
MDGA2	2	2.0202
MDN1	2	2.0202
MICAL2	2	2.0202
MIS18BP1	2	2.0202
MLYCD	2	2.0202
MRGPRX1	2	2.0202
MRPL45P2	2	2.0202
MTIF2	2	2.0202
MTM1	2	2.0202
MYH7	2	2.0202
MYO5C	2	2.0202
MYPN	2	2.0202
NANOS3	2	2.0202
NAP1L1	2	2.0202
NDUFS2	2	2.0202
NET1	2	2.0202
NEXN	2	2.0202
NFKB2	2	2.0202
NLRP5	2	2.0202
NPAS4	2	2.0202
NRBP1	2	2.0202
NRK	2	2.0202
NTNG2	2	2.0202
NWD2	2	2.0202
OGFOD1	2	2.0202
OR10J3	2	2.0202
PABPC3	2	2.0202
PCDH1	2	2.0202
PCDHB11	2	2.0202
PCSK7	2	2.0202
PHRF1	2	2.0202
PIEZO1	2	2.0202
PLCL2	2	2.0202
PM20D1	2	2.0202
POLD1	2	2.0202
POLR3A	2	2.0202
POM121C	2	2.0202
PPP2R3C	2	2.0202
PRKCA	2	2.0202
PSIP1	2	2.0202
PTPRQ	2	2.0202
PZP	2	2.0202
QSER1	2	2.0202
RANBP3	2	2.0202
RET	2	2.0202
RNF13	2	2.0202
RNF43	2	2.0202
RPGRIP1L	2	2.0202
RUFY2	2	2.0202
SAP25	2	2.0202
SCRIB	2	2.0202
SCYL3	2	2.0202
SENP6	2	2.0202
2019-09-01	2	2.0202
SERPINB3	2	2.0202
SETD1B	2	2.0202
SLC10A5	2	2.0202
SLC23A1	2	2.0202
SLC38A10	2	2.0202
SLC9A4	2	2.0202
SORL1	2	2.0202
SPEN	2	2.0202
SUPT7L	2	2.0202
SYT3	2	2.0202
TCF7L2	2	2.0202
TECPR2	2	2.0202
TELO2	2	2.0202
TIGD3	2	2.0202
TNFAIP2	2	2.0202
TNKS2	2	2.0202
TNRC18	2	2.0202
TRAF7	2	2.0202
TRDN	2	2.0202
TRPC1	2	2.0202
TUBE1	2	2.0202
UNK	2	2.0202
VEPH1	2	2.0202
VIT	2	2.0202
VPS18	2	2.0202
VRTN	2	2.0202
VWA3B	2	2.0202
WDR11	2	2.0202
WDR38	2	2.0202
WDTC1	2	2.0202
WWC3	2	2.0202
XPO5	2	2.0202
ZBTB4	2	2.0202
ZIC3	2	2.0202
ZNF235	2	2.0202
ZNF236	2	2.0202
ZNF251	2	2.0202
ZNF37A	2	2.0202
ZNF541	2	2.0202
ZNF615	2	2.0202
ZNF793	2	2.0202
ZNF800	2	2.0202
AACS	2	2.0202
ABCA12	2	2.0202
ABCB7	2	2.0202
ABCB9	2	2.0202
ABCC11	2	2.0202
ABCC1	2	2.0202
ABCC5	2	2.0202
ABCC9	2	2.0202
ABCF3	2	2.0202
ABCG1	2	2.0202
ABCG4	2	2.0202
ABHD16A	2	2.0202
ABHD2	2	2.0202
ACADSB	2	2.0202
ACADVL	2	2.0202
ACOX1	2	2.0202
ACSBG2	2	2.0202
ACSF3	2	2.0202
ACSM4	2	2.0202
ACTG1	2	2.0202
ACTN1	2	2.0202
ACTR1A	2	2.0202
ACVR1B	2	2.0202
ACVR1C	2	2.0202
ADAM30	2	2.0202
ADAM33	2	2.0202
ADAMTS18	2	2.0202
ADAMTS19	2	2.0202
ADAMTS1	2	2.0202
ADAMTS20	2	2.0202
ADAMTS2	2	2.0202
ADAMTS6	2	2.0202
ADAMTSL4	2	2.0202
ADCY10	2	2.0202
ADPRHL1	2	2.0202
AFG3L1P	2	2.0202
AGAP5	2	2.0202
AGO1	2	2.0202
AGPAT9	2	2.0202
AGTR1	2	2.0202
AHI1	2	2.0202
AKAP14	2	2.0202
AKAP4	2	2.0202
AKAP6	2	2.0202
AKAP8	2	2.0202
AKR1C1	2	2.0202
AKTIP	2	2.0202
ALB	2	2.0202
ALG13	2	2.0202
ALOX15	2	2.0202
ALPP	2	2.0202
ALS2CL	2	2.0202
ALS2CR11	2	2.0202
AMOT	2	2.0202
AMPH	2	2.0202
ANGPT4	2	2.0202
ANKFY1	2	2.0202
ANKRD13C	2	2.0202
ANKRD18A	2	2.0202
ANKRD18DP	2	2.0202
ANKRD20A4	2	2.0202
ANKRD28	2	2.0202
ANKRD36B	2	2.0202
ANKRD50	2	2.0202
ANKRD61	2	2.0202
ANKS1A	2	2.0202
ANO1	2	2.0202
ANO9	2	2.0202
ANPEP	2	2.0202
ANXA13	2	2.0202
AP2A2	2	2.0202
APBA1	2	2.0202
APC2	2	2.0202
APOBEC1	2	2.0202
APPBP2	2	2.0202
AQP10	2	2.0202
ARFGAP2	2	2.0202
ARHGAP21	2	2.0202
ARHGAP29	2	2.0202
ARHGAP30	2	2.0202
ARHGAP31	2	2.0202
ARHGAP36	2	2.0202
ARHGAP4	2	2.0202
ARHGAP6	2	2.0202
ARHGEF7	2	2.0202
ARL11	2	2.0202
ARMC9	2	2.0202
ARMCX4	2	2.0202
ARPP21	2	2.0202
ASB1	2	2.0202
ASF1B	2	2.0202
ASIC3	2	2.0202
ATOH8	2	2.0202
ATP10A	2	2.0202
ATP10B	2	2.0202
ATP13A5	2	2.0202
ATP1B4	2	2.0202
ATP2B1	2	2.0202
ATP4A	2	2.0202
ATP8B2	2	2.0202
ATRN	2	2.0202
AVPR1B	2	2.0202
AWAT1	2	2.0202
B3GALT5	2	2.0202
BAG6	2	2.0202
BAI3	2	2.0202
BBS9	2	2.0202
BCAR1	2	2.0202
BCAS1	2	2.0202
BCAT1	2	2.0202
BCCIP	2	2.0202
BCKDHA	2	2.0202
BCL9	2	2.0202
BCOR	2	2.0202
BEND6	2	2.0202
BICC1	2	2.0202
BID	2	2.0202
BMP4	2	2.0202
BMPR2	2	2.0202
BNC2	2	2.0202
BOD1L1	2	2.0202
BPIFB4	2	2.0202
BRCA2	2	2.0202
BRD9	2	2.0202
BRSK2	2	2.0202
BSDC1	2	2.0202
BSN	2	2.0202
BTBD3	2	2.0202
BUB1	2	2.0202
BUB3	2	2.0202
C10orf105	2	2.0202
C10orf2	2	2.0202
C10orf90	2	2.0202
C11orf16	2	2.0202
C14orf37	2	2.0202
C17orf64	2	2.0202
C1QTNF9	2	2.0202
C2orf71	2	2.0202
C3orf52	2	2.0202
C3orf62	2	2.0202
C4orf50	2	2.0202
C5orf42	2	2.0202
C5orf60	2	2.0202
C6orf183	2	2.0202
C6orf89	2	2.0202
C7	2	2.0202
C8orf74	2	2.0202
C9orf131	2	2.0202
C9orf135	2	2.0202
CACNA1I	2	2.0202
CACNA1S	2	2.0202
CACNA2D1	2	2.0202
CACNA2D3	2	2.0202
CADM4	2	2.0202
CAMK1G	2	2.0202
CAMSAP1	2	2.0202
CAMTA1	2	2.0202
CAP1	2	2.0202
CAPN12	2	2.0202
CAPN1	2	2.0202
CAPN2	2	2.0202
CAPN6	2	2.0202
CARD14	2	2.0202
CARD8	2	2.0202
CARS	2	2.0202
CASC5	2	2.0202
CASK	2	2.0202
CASQ1	2	2.0202
CBLC	2	2.0202
CBX4	2	2.0202
CCAR1	2	2.0202
CCDC108	2	2.0202
CCDC130	2	2.0202
CCDC132	2	2.0202
CCDC150	2	2.0202
CCDC155	2	2.0202
CCDC158	2	2.0202
CCDC170	2	2.0202
CCDC178	2	2.0202
CCDC27	2	2.0202
CCDC3	2	2.0202
CCDC40	2	2.0202
CCDC87	2	2.0202
CCNB3	2	2.0202
CCNE2	2	2.0202
CCNT1	2	2.0202
CCS	2	2.0202
CDH10	2	2.0202
CDHR1	2	2.0202
CDHR2	2	2.0202
CDK5RAP1	2	2.0202
CDK5RAP2	2	2.0202
CDR2	2	2.0202
CDRT1	2	2.0202
CELA3B	2	2.0202
CELF4	2	2.0202
CELSR1	2	2.0202
CELSR2	2	2.0202
CENPF	2	2.0202
CENPT	2	2.0202
CEP131	2	2.0202
CEP192	2	2.0202
CEP250	2	2.0202
CEP290	2	2.0202
CEP85	2	2.0202
CFAP221	2	2.0202
CFAP44	2	2.0202
CFAP70	2	2.0202
CFHR5	2	2.0202
CFTR	2	2.0202
CHD4	2	2.0202
CHD5	2	2.0202
CHD7	2	2.0202
CHEK2P2	2	2.0202
CHM	2	2.0202
CHORDC1	2	2.0202
CHRM1	2	2.0202
CHRM2	2	2.0202
CHRM3	2	2.0202
CHRM4	2	2.0202
CHRNA4	2	2.0202
CHST15	2	2.0202
CHSY3	2	2.0202
CIITA	2	2.0202
CILP	2	2.0202
CIT	2	2.0202
CLASP1	2	2.0202
CLCA2	2	2.0202
CLCN3	2	2.0202
CLCN6	2	2.0202
CLCNKA	2	2.0202
CLDN10	2	2.0202
CLIP1	2	2.0202
CLSTN2	2	2.0202
CLSTN3	2	2.0202
CLUAP1	2	2.0202
CLUL1	2	2.0202
CMTM7	2	2.0202
CMTR2	2	2.0202
CNGA2	2	2.0202
CNKSR2	2	2.0202
CNTN2	2	2.0202
CNTNAP4	2	2.0202
COG1	2	2.0202
COG2	2	2.0202
COG3	2	2.0202
COL12A1	2	2.0202
COL20A1	2	2.0202
COL21A1	2	2.0202
COL22A1	2	2.0202
COL25A1	2	2.0202
COL3A1	2	2.0202
COL4A2	2	2.0202
COL4A4	2	2.0202
COL5A2	2	2.0202
COL9A1	2	2.0202
COPG1	2	2.0202
COX15	2	2.0202
CPA1	2	2.0202
CPED1	2	2.0202
CPSF2	2	2.0202
CP	2	2.0202
CPT1B	2	2.0202
CRAT	2	2.0202
CRELD1	2	2.0202
CRIP1	2	2.0202
CRIPAK	2	2.0202
CRLS1	2	2.0202
CRNKL1	2	2.0202
CRNN	2	2.0202
CRY2	2	2.0202
CSF2RA	2	2.0202
CSNK1E	2	2.0202
CT47B1	2	2.0202
CTNNA2	2	2.0202
CTNNA3	2	2.0202
CTNNBL1	2	2.0202
CTR9	2	2.0202
CTTNBP2	2	2.0202
CUL5	2	2.0202
CYB561D2	2	2.0202
CYB5R1	2	2.0202
CYLD	2	2.0202
CYP2B6	2	2.0202
CYP2S1	2	2.0202
CYP2W1	2	2.0202
CYP3A4	2	2.0202
CYP3A5	2	2.0202
CYP51A1	2	2.0202
CYSLTR1	2	2.0202
CYTH3	2	2.0202
CYTIP	2	2.0202
DAAM1	2	2.0202
DAAM2	2	2.0202
DBX1	2	2.0202
DCAF13	2	2.0202
DCANP1	2	2.0202
DDX39A	2	2.0202
DDX3X	2	2.0202
DDX42	2	2.0202
DDX47	2	2.0202
DENND1A	2	2.0202
DENND4C	2	2.0202
DEPDC5	2	2.0202
DGCR14	2	2.0202
DGKH	2	2.0202
DHX15	2	2.0202
DHX34	2	2.0202
DISP2	2	2.0202
DKK3	2	2.0202
DLGAP1	2	2.0202
DLGAP5	2	2.0202
DMBT1	2	2.0202
DNAH12	2	2.0202
DNAI1	2	2.0202
DNAJA4	2	2.0202
DNAJC5B	2	2.0202
DNMBP	2	2.0202
DNTTIP2	2	2.0202
DOCK10	2	2.0202
DOCK2	2	2.0202
DOT1L	2	2.0202
DPH2	2	2.0202
DPP6	2	2.0202
DPY19L1	2	2.0202
DPYSL5	2	2.0202
DRAM1	2	2.0202
DROSHA	2	2.0202
DSP	2	2.0202
DYRK4	2	2.0202
DYX1C1	2	2.0202
DZIP1L	2	2.0202
DZIP3	2	2.0202
E4F1	2	2.0202
EDEM3	2	2.0202
EDNRB	2	2.0202
EHD1	2	2.0202
EIF2D	2	2.0202
EIF3A	2	2.0202
EIF3I	2	2.0202
EIF4A1	2	2.0202
ELF2	2	2.0202
ELK1	2	2.0202
ELL2	2	2.0202
EMILIN3	2	2.0202
EMR1	2	2.0202
EMR2	2	2.0202
ENAH	2	2.0202
ENDOV	2	2.0202
ENO3	2	2.0202
ENPP3	2	2.0202
ENPP7	2	2.0202
EPC1	2	2.0202
EPHB2	2	2.0202
EPHB4	2	2.0202
EPPK1	2	2.0202
ERBB2	2	2.0202
ERCC6	2	2.0202
ERICH3	2	2.0202
ERVW-1	2	2.0202
ESAM	2	2.0202
ESF1	2	2.0202
ESPL1	2	2.0202
ESRP1	2	2.0202
ESRRG	2	2.0202
ETS2	2	2.0202
ETV1	2	2.0202
ETV3	2	2.0202
ETV6	2	2.0202
EVC2	2	2.0202
EVPL	2	2.0202
EXOC1	2	2.0202
EXT1	2	2.0202
F10	2	2.0202
F8	2	2.0202
FAAH2	2	2.0202
FAAH	2	2.0202
FAM115A	2	2.0202
FAM122B	2	2.0202
FAM124A	2	2.0202
FAM129C	2	2.0202
FAM131A	2	2.0202
FAM138B	2	2.0202
FAM13C	2	2.0202
FAM173B	2	2.0202
FAM179B	2	2.0202
FAM186A	2	2.0202
FAM193B	2	2.0202
FAM208A	2	2.0202
FAM208B	2	2.0202
FAM47A	2	2.0202
FAM47B	2	2.0202
FAM65A	2	2.0202
FAM69B	2	2.0202
FAM71B	2	2.0202
FAM73B	2	2.0202
FAM83A	2	2.0202
FAM92A1P2	2	2.0202
FANCG	2	2.0202
FASN	2	2.0202
FASTKD1	2	2.0202
FAT2	2	2.0202
FAT4	2	2.0202
FBN1	2	2.0202
FBXL13	2	2.0202
FBXL18	2	2.0202
FBXL7	2	2.0202
FBXW10	2	2.0202
FCGR1A	2	2.0202
FER	2	2.0202
FGD1	2	2.0202
FGD6	2	2.0202
FGF6	2	2.0202
FGF8	2	2.0202
FGR	2	2.0202
FHL3	2	2.0202
FIG4	2	2.0202
FKBPL	2	2.0202
FLJ42102	2	2.0202
FMN1	2	2.0202
FMNL1	2	2.0202
FMNL3	2	2.0202
FMO1	2	2.0202
FMO4	2	2.0202
FN1	2	2.0202
FNDC3B	2	2.0202
FOCAD	2	2.0202
FOXM1	2	2.0202
FRG1B	2	2.0202
FRMPD1	2	2.0202
FRY	2	2.0202
FSHR	2	2.0202
FSIP1	2	2.0202
FYB	2	2.0202
FZD1	2	2.0202
GAA	2	2.0202
GABRG1	2	2.0202
GALNT5	2	2.0202
GALNT9	2	2.0202
GAREML	2	2.0202
GAS2L3	2	2.0202
GATM	2	2.0202
GBA2	2	2.0202
GCAT	2	2.0202
GCGR	2	2.0202
GCN1L1	2	2.0202
GDAP1	2	2.0202
GDF3	2	2.0202
GDI1	2	2.0202
GDPD5	2	2.0202
GFI1	2	2.0202
GFRAL	2	2.0202
GIMAP8	2	2.0202
GLDC	2	2.0202
GLUL	2	2.0202
GNE	2	2.0202
GNL2	2	2.0202
GNPAT	2	2.0202
GNPTAB	2	2.0202
GOLGA3	2	2.0202
GOLGA4	2	2.0202
GOLIM4	2	2.0202
GPATCH1	2	2.0202
GPATCH2	2	2.0202
GPATCH4	2	2.0202
GPC2	2	2.0202
GPI	2	2.0202
GPR108	2	2.0202
GPR111	2	2.0202
GPR116	2	2.0202
GPR125	2	2.0202
GPR133	2	2.0202
GPR55	2	2.0202
GPSM2	2	2.0202
GRAMD4	2	2.0202
GRHL2	2	2.0202
GRHPR	2	2.0202
GRIA1	2	2.0202
GRIK3	2	2.0202
GRIN3A	2	2.0202
GRM1	2	2.0202
GRM5	2	2.0202
GRM8	2	2.0202
GSDMA	2	2.0202
GSE1	2	2.0202
GSPT1	2	2.0202
GSPT2	2	2.0202
GTF2IRD2	2	2.0202
GTF3C2	2	2.0202
GUCY2D	2	2.0202
GYS1	2	2.0202
GYS2	2	2.0202
GZF1	2	2.0202
HBP1	2	2.0202
HCAR3	2	2.0202
HCP5	2	2.0202
HELQ	2	2.0202
HERC2P2	2	2.0202
HILPDA	2	2.0202
HIPK2	2	2.0202
HIST1H2BC	2	2.0202
HIST1H3B	2	2.0202
HIVEP3	2	2.0202
HKR1	2	2.0202
HLA-A	2	2.0202
HLA-DRB1	2	2.0202
HLA-F	2	2.0202
HLF	2	2.0202
HNRNPH2	2	2.0202
HOMER2	2	2.0202
HOMEZ	2	2.0202
HOOK1	2	2.0202
HOXA13	2	2.0202
HOXA7	2	2.0202
HOXB13	2	2.0202
HOXD13	2	2.0202
HPSE	2	2.0202
HRAS	2	2.0202
HSD17B7	2	2.0202
HSD3B1	2	2.0202
HSD3B2	2	2.0202
HSP90AB1	2	2.0202
HSPA4	2	2.0202
HSPBAP1	2	2.0202
HTATSF1	2	2.0202
IARS2	2	2.0202
ICE1	2	2.0202
IFNAR2	2	2.0202
IFNL1	2	2.0202
IFT140	2	2.0202
IGDCC3	2	2.0202
IGDCC4	2	2.0202
IGHE	2	2.0202
IGKV1-5	2	2.0202
IGKV1D-42	2	2.0202
IGSF21	2	2.0202
IGSF3	2	2.0202
IGSF8	2	2.0202
IL11RA	2	2.0202
IL17RB	2	2.0202
IL1RAPL1	2	2.0202
IL1RAPL2	2	2.0202
IL1RL2	2	2.0202
ILF2	2	2.0202
IMPG1	2	2.0202
IMPG2	2	2.0202
INPP4B	2	2.0202
INPP5A	2	2.0202
INTS2	2	2.0202
INTS3	2	2.0202
IP6K1	2	2.0202
IPO13	2	2.0202
IPO4	2	2.0202
IQSEC1	2	2.0202
IQSEC3	2	2.0202
ITGA10	2	2.0202
ITGAD	2	2.0202
ITIH5	2	2.0202
ITLN2	2	2.0202
ITPR1	2	2.0202
ITSN1	2	2.0202
JAG2	2	2.0202
JAKMIP1	2	2.0202
JMJD1C	2	2.0202
KATNAL1	2	2.0202
KBTBD6	2	2.0202
KCNA5	2	2.0202
KCND1	2	2.0202
KCND2	2	2.0202
KCNG1	2	2.0202
KCNH3	2	2.0202
KCNT1	2	2.0202
KDM4E	2	2.0202
KDM5B	2	2.0202
KIAA0368	2	2.0202
KIAA0556	2	2.0202
KIAA0922	2	2.0202
KIAA1191	2	2.0202
KIAA1211L	2	2.0202
KIAA1211	2	2.0202
KIAA1257	2	2.0202
KIAA1328	2	2.0202
KIAA1683	2	2.0202
KIAA1755	2	2.0202
KIAA1804	2	2.0202
KIAA2018	2	2.0202
KIAA2026	2	2.0202
KIDINS220	2	2.0202
KIF2A	2	2.0202
KIF6	2	2.0202
KIR3DL1	2	2.0202
KIRREL2	2	2.0202
KIRREL	2	2.0202
KLC1	2	2.0202
KLC2	2	2.0202
KLHDC3	2	2.0202
KLHL26	2	2.0202
KLHL31	2	2.0202
KLHL38	2	2.0202
KMT2A	2	2.0202
KMT2B	2	2.0202
KMT2E	2	2.0202
KNSTRN	2	2.0202
KRT14	2	2.0202
KRT85	2	2.0202
L3MBTL1	2	2.0202
LAMA1	2	2.0202
LAMA4	2	2.0202
LAMA5	2	2.0202
LAMC2	2	2.0202
LARGE	2	2.0202
LARP4B	2	2.0202
LCA5L	2	2.0202
LCMT2	2	2.0202
LECT1	2	2.0202
LEMD2	2	2.0202
LEPR	2	2.0202
LETMD1	2	2.0202
LGALS3BP	2	2.0202
LGR6	2	2.0202
LHX4	2	2.0202
LILRA2	2	2.0202
LILRA4	2	2.0202
LILRA6	2	2.0202
LILRB3	2	2.0202
LIMCH1	2	2.0202
LMOD1	2	2.0202
LMTK2	2	2.0202
LNX1	2	2.0202
LOC101929008	2	2.0202
LPCAT4	2	2.0202
LPIN3	2	2.0202
LRBA	2	2.0202
LRFN2	2	2.0202
LRIG1	2	2.0202
LRP5	2	2.0202
LRP6	2	2.0202
LRP8	2	2.0202
LRRC27	2	2.0202
LRRC37A4P	2	2.0202
LRRC48	2	2.0202
LRRC4B	2	2.0202
LRRC4C	2	2.0202
LRRC4	2	2.0202
LRRC72	2	2.0202
LRRCC1	2	2.0202
LRRD1	2	2.0202
LRRFIP1	2	2.0202
LRRN2	2	2.0202
LRRTM1	2	2.0202
LRSAM1	2	2.0202
LSR	2	2.0202
LTBP1	2	2.0202
LZTR1	2	2.0202
MAATS1	2	2.0202
MAGEA12	2	2.0202
MAGEB4	2	2.0202
MAGEB6	2	2.0202
MAGEC3	2	2.0202
MAGED1	2	2.0202
MAGEE1	2	2.0202
MALRD1	2	2.0202
MALSU1	2	2.0202
MAN2A2	2	2.0202
MAN2C1	2	2.0202
MANBA	2	2.0202
MAP10	2	2.0202
MAP2K1	2	2.0202
MAP3K5	2	2.0202
MAP3K7	2	2.0202
MAP4K1	2	2.0202
MAPK4	2	2.0202
MAPK8IP2	2	2.0202
MAPKBP1	2	2.0202
MARCO	2	2.0202
MARS	2	2.0202
MASP2	2	2.0202
MBNL3	2	2.0202
MCM2	2	2.0202
MCM3	2	2.0202
MDGA1	2	2.0202
MED12L	2	2.0202
MED13	2	2.0202
MED15	2	2.0202
MED1	2	2.0202
MFN1	2	2.0202
MFSD3	2	2.0202
MFSD4	2	2.0202
MGAM	2	2.0202
MGAT5B	2	2.0202
MICAL1	2	2.0202
MICALL1	2	2.0202
MID2	2	2.0202
MIPEP	2	2.0202
MIR1257	2	2.0202
MIR622	2	2.0202
MIR7162	2	2.0202
MKI67	2	2.0202
MLLT4	2	2.0202
MMD	2	2.0202
MMP21	2	2.0202
MMS22L	2	2.0202
MN1	2	2.0202
MPHOSPH9	2	2.0202
MPP7	2	2.0202
MRC2	2	2.0202
MRPS2	2	2.0202
MRVI1	2	2.0202
MSI2	2	2.0202
MT-CO2	2	2.0202
MTMR14	2	2.0202
MTMR3	2	2.0202
MTMR4	2	2.0202
MTMR8	2	2.0202
MT-ND6	2	2.0202
MTR	2	2.0202
MUC7	2	2.0202
MX1	2	2.0202
MX2	2	2.0202
MYBL2	2	2.0202
MYCBP2	2	2.0202
MYCBPAP	2	2.0202
MYF6	2	2.0202
MYH15	2	2.0202
MYH2	2	2.0202
MYLK2	2	2.0202
MYLK	2	2.0202
MYNN	2	2.0202
MYO1B	2	2.0202
MYO1F	2	2.0202
MYO3A	2	2.0202
MYO5B	2	2.0202
MYO7A	2	2.0202
MYO7B	2	2.0202
MYO9B	2	2.0202
MYT1L	2	2.0202
NAA15	2	2.0202
NAALAD2	2	2.0202
NADSYN1	2	2.0202
NAMPTL	2	2.0202
NAP1L2	2	2.0202
NCAPD3	2	2.0202
NCAPH2	2	2.0202
NCCRP1	2	2.0202
NCL	2	2.0202
NCOA1	2	2.0202
NCOA3	2	2.0202
NCOA7	2	2.0202
NCOR2	2	2.0202
NDRG1	2	2.0202
NEDD9	2	2.0202
NEFM	2	2.0202
NEK4	2	2.0202
NFASC	2	2.0202
NFATC4	2	2.0202
NGLY1	2	2.0202
NHSL2	2	2.0202
NIPAL1	2	2.0202
NISCH	2	2.0202
NLGN3	2	2.0202
NLRC5	2	2.0202
NLRP4	2	2.0202
NMD3	2	2.0202
NOC3L	2	2.0202
NOMO1	2	2.0202
NOP2	2	2.0202
NOS1	2	2.0202
NOTCH4	2	2.0202
NOX3	2	2.0202
NPAS2	2	2.0202
NPAT	2	2.0202
NPC1	2	2.0202
NPR3	2	2.0202
NR6A1	2	2.0202
NRP2	2	2.0202
NRROS	2	2.0202
NRXN3	2	2.0202
NT5DC3	2	2.0202
NTMT1	2	2.0202
NTRK3	2	2.0202
NUF2	2	2.0202
NUMA1	2	2.0202
NUP160	2	2.0202
NUP205	2	2.0202
NUP210L	2	2.0202
NVL	2	2.0202
OBSL1	2	2.0202
OCSTAMP	2	2.0202
OPRL1	2	2.0202
OR10G4	2	2.0202
OR10H1	2	2.0202
OR10Q1	2	2.0202
OR10R2	2	2.0202
OR11G2	2	2.0202
OR11H4	2	2.0202
OR13G1	2	2.0202
OR1D5	2	2.0202
OR2B2	2	2.0202
OR2T34	2	2.0202
OR4A15	2	2.0202
OR4C15	2	2.0202
OR4D11	2	2.0202
OR4D6	2	2.0202
OR4S2	2	2.0202
OR51Q1	2	2.0202
OR52R1	2	2.0202
OR6C76	2	2.0202
OR6K2	2	2.0202
OR6S1	2	2.0202
OR7D2	2	2.0202
OR8B12	2	2.0202
OSBPL11	2	2.0202
OSMR	2	2.0202
OTOF	2	2.0202
OTOP2	2	2.0202
OTUD7B	2	2.0202
OVCH1	2	2.0202
P2RX2	2	2.0202
P2RY2	2	2.0202
PABPC4	2	2.0202
PABPN1L	2	2.0202
PADI2	2	2.0202
PAN2	2	2.0202
PAQR8	2	2.0202
PARP15	2	2.0202
PARP8	2	2.0202
[truncated: 5,661 more rows]
