# Supplementary material for: Deconvolution of the Genomic and Epigenomic Interaction Landscape of Triple-Negative Breast Cancer
Source: Cancers (Basel). 2019 Oct 31;11(11):1692. doi: 10.3390/cancers11111692 (PMC6896043; doi:10.3390/cancers11111692)
Supplement: Supplementary file 1 [file cancers-11-01692-s001.zip › cancers-602527-supplementary publish/Table S3.xlsx]

## Sheet: Methy.DE.TNBC.Normal.p05.unique
Table S3: A complete list of genes significantly differentially methylated between cases controls associated with TNBC
Gene_Symbol	Chromosome	Methylation_Sites	DE_Sites	Minimal adj.P-value	logFC
RP1	8q11.23-q12.1	2013	992	3.95794e-24	-1.69702
PTPRN2	7q36.3	1280	917	7.85103e-24	-0.707752
PRDM16	1p36.32	639	434	1.77576e-22	-0.41577
TNXB	6p21.33-p21.32	569	364	3.11005e-22	-1.09353
MAD1L1	7p22.3	730	317	3.88699e-23	0.422253
DIP2C	10p15.3	501	298	4.70896e-23	0.325516
PCDHGA1	5q31	357	298	3.57333e-24	0.567438
PCDHGA2	5q31.3	344	291	3.57333e-24	0.567438
SNHG14	15q11.2	385	283	1.56466e-20	-0.492842
PCDHGA3	5q31.3	329	277	3.57333e-24	0.567438
ERICH1	8p23.3	488	270	3.25429e-23	0.318764
PCDHGB1	5q31	312	260	3.57333e-24	0.567438
ADARB2	10p15.3	368	257	5.96168e-24	-0.814903
PCDHGA4	5q31	297	253	3.57333e-24	0.567438
PCDHGB2	5q31	281	239	3.57333e-24	0.567438
RPTOR	17q25.3	442	235	5.22317e-24	0.414235
PCDHGA5	5q31	267	229	3.57333e-24	0.567438
EIF2B5	3q27.1	408	217	2.56545e-23	0.296231
PCDHGB3	5q31	249	213	3.57333e-24	0.567438
TBCD	17q25.3	355	204	1.30228e-23	0.149452
HDAC4	2q37.3	425	202	6.12762e-24	0.231095
MCF2L	13q34	364	202	6.14636e-24	0.596978
PCDHGA6	5q31	238	202	3.57333e-24	0.567438
SDK1	7p22.2	301	202	4.35299e-22	-0.563546
INPP5A	10q26.3	390	190	3.54625e-22	-0.922563
PCDHGA7	5q31	222	188	3.57333e-24	0.567438
ATP11A	13q34	349	177	6.25546e-23	0.55455
PCDHGB4	5q31	209	175	3.57333e-24	0.567438
KCNQ1	11p15.5-p15.4	348	174	2.28697e-22	-0.417249
HOXA3	7p15.2	211	168	1.25525e-23	0.857394
PCDHGA8	5q31.3	199	166	3.57333e-24	0.567438
C7orf50	7p22.3	328	163	4.59205e-23	0.364347
AGAP1	2q37.2	312	160	5.27937e-21	-0.227282
CFAP46	10q26.3	245	152	2.66229e-22	-0.597552
COL11A2	6p21.32	242	152	8.92925e-21	-0.13954
RASA3	13q34	354	152	1.51478e-21	0.357613
CBFA2T3	16q24.3	215	148	1.50689e-19	-0.532047
PRKCZ	1p36.33	267	148	1.60678e-22	0.475331
RPS6KA2	6q27	269	148	3.39947e-23	0.271709
SHANK2	11q13.3-q13.4	286	147	1.28675e-22	0.597223
NCOR2	12q24.31	258	146	3.47859e-23	0.491759
PCDHGB5	5q31	175	145	3.57333e-24	0.567438
MSLN	16p13.3	303	143	8.14737e-22	0.29054
RIMBP2	12q24.33	215	143	2.63637e-23	-0.841964
PCDHA1	5q31.3	211	141	3.57333e-24	0.874886
GALNT9	12q24.33	261	139	6.83635e-19	-0.510015
DLGAP2	8p23.3	195	137	2.12635e-23	-0.553855
GABBR1	6p22.1	232	136	3.54625e-22	0.288079
MYT1L	2p25.3	173	134	1.01054e-23	-0.484307
PCDHGA9	5q31	163	134	3.57333e-24	0.567438
PCDHA2	5q31.3	198	131	3.57333e-24	0.874886
CUX1	7q22.1	222	130	1.73987e-23	1.22937
CAMTA1	1p36.31-p36.23	251	127	7.52982e-22	-0.23938
NTM	11q25	178	127	2.70031e-23	-0.589954
PCDHGB6	5q31	154	126	3.57333e-24	0.567438
LMF1	16p13.3	246	125	3.57333e-24	0.682047
PPT2	6p21.32	193	125	3.57333e-24	0.154003
PCDHA3	5q31.3	188	124	3.57333e-24	0.874886
GNAS	20q13.32	211	121	2.00269e-22	0.367652
CASZ1	1p36.22	176	120	5.80049e-23	0.347052
PRRC2A	6p21.33	166	120	1.16877e-20	0.119078
ARHGEF10	8p23.3	224	119	3.37283e-22	0.209403
RBFOX3	17q25.3	204	118	1.47488e-21	-0.827022
ANKRD11	16q24.3	244	117	3.39947e-23	0.390271
CACNA1C	12p13.33	167	115	1.48711e-20	-0.369931
BANP	16q24.2	231	114	3.87602e-20	0.20706
FOXK1	7p22.1	175	114	2.12635e-23	0.454138
PCDHA4	5q31.3	176	114	3.57333e-24	0.874886
PCDHGA10	5q31.3	142	114	3.57333e-24	0.567438
PRKAR1B	7p22.3	229	114	2.72618e-22	0.597237
TRAPPC9	8q24.3	220	114	5.53945e-23	0.2272
SYNGAP1	6p21.32	198	113	3.27793e-22	0.526304
CACNA1H	16p13.3	164	112	3.32914e-18	-0.309886
SORCS2	4p16.1	219	112	3.30934e-17	-0.533927
IGHG1	14q32.33	190	111	1.97108e-21	-0.981467
NXN	17p13.3	196	111	5.96168e-24	0.651039
NOTCH4	6p21.32	212	110	3.42127e-19	0.212494
NFATC1	18q23	164	107	8.63898e-20	-0.587944
OPCML	11q25	152	107	8.18467e-23	-1.40193
SLC45A4	8q24.3	175	106	7.48278e-24	0.328031
PCDHA5	5q31.3	162	104	3.57333e-24	0.874886
SLC12A7	5p15.33	175	104	3.62864e-20	0.149419
HOXB3	17q21.32	182	103	2.58936e-20	0.694844
PLEC	8q24.3	155	103	1.36364e-21	0.404532
ZNRD1	6p22.1	241	103	3.13831e-16	0.283542
EBF3	10q26.3	166	102	6.74105e-18	-0.500682
SMOC2	6q27	167	102	7.27279e-21	-0.20694
FIP1L1	4q12	212	100	3.11005e-22	-1.21168
EHMT2	6p21.33	177	99	6.79953e-20	0.163819
PCDHA6	5q31.3	156	99	3.57333e-24	0.874886
PCDHGB7	5q31.3	127	99	3.57333e-24	0.567438
TRIM26	6p22.1	214	99	3.61274e-21	0.208001
HOXC6	12q13.13	151	98	3.51381e-19	0.306775
PDE10A	6q27	170	97	3.71481e-21	-0.261707
ABR	17p13.3	230	95	3.97644e-23	0.625832
INS	11p15.5	137	95	2.05871e-22	-1.33107
RPH3AL	17p13.3	175	94	3.46442e-22	-0.500237
TENM4	11q14.1	153	94	7.94423e-22	-0.29273
ZIC1	3q24	137	93	3.96707e-24	3.22569
PCDHA7	5q31.3	141	91	3.57333e-24	0.874886
LRP5	11q13.2	153	90	3.57333e-24	0.313798
PRRT1	6p21.32	132	89	1.0539e-22	0.728854
IFT140	16p13.3	145	88	6.14636e-24	0.854874
PCDHGA11	5q31.3	113	88	3.57333e-24	0.567438
PSMB9	6p21.32	185	88	8.97586e-18	-0.376312
TRIO	5p15.2	137	88	3.94453e-24	0.33881
VPS52	6p21.32	145	88	8.86786e-18	0.181995
HOXC4	12q13.13	124	87	1.56466e-20	0.889633
BAHCC1	17q25.3	128	86	1.59233e-21	0.433204
AGO2	8q24.3	138	85	1.42541e-22	0.503154
BAIAP2	17q25.3	154	85	3.92871e-21	0.506236
2019-09-09	17q25.3	166	85	4.97661e-22	0.773676
SKI	1p36.33-p36.32	145	85	4.35647e-24	0.464332
TP73	1p36.32	149	85	6.72777e-14	-0.351555
DPP6	7q36.2	120	84	2.52197e-20	-1.0884
PFDN6	6p21.32	124	84	3.62609e-23	0.181309
RGS12	4p16.3	159	84	9.49032e-23	0.284957
ELAVL1	19p13.2	205	83	9.99555e-24	0.316919
FBRSL1	12q24.33	169	83	7.3429e-22	-2.04507
HOOK2	19p13.13	157	83	9.20728e-18	-0.596321
OBSCN	1q42.13	136	83	5.80049e-23	0.712369
BRD2	6p21.32	178	82	4.46077e-16	0.126091
PCDHA8	5q31.3	129	82	1.09405e-23	0.500371
PLCH2	1p36.32	129	82	1.32581e-21	-0.698587
TSNARE1	8q24.3	172	82	3.62609e-23	-0.132562
ANK1	8p11.21	130	80	1.62883e-18	-0.561758
DAXX	6p21.32	107	80	3.07776e-18	-0.926672
PAX6	11p13	108	80	3.57333e-24	2.45247
TRIM39	6p22.1	178	80	1.90213e-22	0.138786
AHRR	5p15.33	145	79	3.60685e-19	0.170815
IGF2	11p15.5	116	79	2.05871e-22	-1.33107
KIF26B	1q44	146	79	8.82413e-15	-0.698234
LINC00461	5q14.3	112	79	7.46243e-21	-1.20375
MACROD1	11q13.1	126	79	1.10434e-20	-0.904473
PRKAG2	7q36.1	144	79	1.52523e-20	-0.76294
STK32C	10q26.3	161	79	3.57391e-20	0.610108
SUN1	7p22.3	149	79	1.18387e-22	0.248964
TBC1D16	17q25.3	145	79	4.34774e-19	0.284601
ATF6B	6p21.3	158	78	3.93758e-22	0.304945
CTBP1	4p16.3	138	78	3.57333e-24	0.566862
KNDC1	10q26.3	148	78	3.03558e-20	-0.697583
RBFOX1	16p13.3	109	78	9.23916e-24	-1.10024
RCN1	11p13	111	77	3.57333e-24	2.0707
C2	6p21.33	137	76	8.51438e-18	0.13437
CDH4	20q13.33	104	76	2.88157e-22	-0.7334
DNAH17	17q25.3	140	76	3.51524e-21	0.376144
MGMT	10q26.3	177	76	9.15647e-21	-0.350173
SOX2	3q26.33	124	76	4.24532e-22	1.07297
ZFPM1	16q24.2	124	76	9.11438e-20	0.27742
RADIL	7p22.1	120	75	8.18467e-23	1.05064
ZMIZ1	10q22.3	135	75	3.57333e-24	0.736038
AUTS2	7q11.22	117	74	1.21452e-22	-0.296028
GLI2	2q14.2	135	74	5.80049e-23	0.812116
MEGF6	1p36.32	139	74	4.43057e-20	-0.102073
NAV2	11p15.1	134	74	8.51331e-24	-1.18492
PCDHA9	5q31.3	114	74	1.09405e-23	0.500371
RNF219	13q31.1	140	74	5.18029e-23	2.61648
TOLLIP	11p15.5	122	74	3.57333e-24	0.471022
COL23A1	5q35.3	145	73	7.19797e-19	-0.522997
FRMD4A	10p13	147	73	1.66242e-23	-0.946996
PCDHA10	5q31.3	106	73	1.09405e-23	0.500371
SLC44A4	6p21.33	99	73	6.35169e-24	0.29209
BCOR	Xp11.4	130	72	1.06832e-19	0.387897
DAB1	1p32.2	127	72	4.54642e-20	-0.798786
IGF1R	15q26.3	137	72	2.1836e-21	0.333658
KLHL29	2p24.1	128	72	6.64117e-22	0.821442
CDH23	10q22.1	115	71	2.33075e-20	-0.340048
KAZN	1p36.21	132	71	2.69906e-18	-1.05086
RUNX3	1p36.11	93	71	1.70624e-21	-0.491252
COL4A2	13q34	144	70	7.73553e-22	0.118724
JAKMIP3	10q26.3	121	70	1.25256e-19	-0.482859
MYOM2	8p23.3	116	70	4.62156e-21	-0.785242
RGL2	6p21.32	119	70	3.62609e-23	0.181309
TNRC18	7p22.1	132	70	6.89341e-23	0.214796
DSCAML1	11q23.3	97	69	1.13532e-20	-0.472912
GOLGA3	12q24.33	118	69	2.4711e-22	0.151355
HOXD3	2q31.1	120	69	2.30005e-18	-0.432724
TRRAP	7q22.1	107	69	5.3117e-16	0.251596
FAM19A5	22q13.32	108	68	1.9606e-18	-0.410411
GABRB3	15q12	113	68	2.0871e-15	-0.228522
GAK	4p16.3	169	68	6.14159e-19	0.241936
GNG7	19p13.3	111	68	4.50811e-21	0.316838
LPCAT1	5p15.33	118	68	3.97963e-20	-0.144697
OSBPL5	11p15.4	104	68	8.43071e-24	0.219718
PTPRG	3p14.2	134	68	3.24334e-21	0.648487
SNTG2	2p25.3	110	68	6.65115e-19	-0.414349
B3GALT4	6p21.32	79	67	2.28697e-22	-0.386397
GATA4	8p23.1	107	67	4.59205e-23	1.47888
PACRG	6q26	116	67	2.44197e-16	-0.282448
TCERG1L	10q26.3	106	67	8.23834e-24	-1.50596
AP2A2	11p15.5	112	66	5.50227e-24	0.391907
B3GNTL1	17q25.3	159	66	4.92309e-18	0.238374
MORN1	1p36.32	124	66	1.72685e-17	0.117158
PACS2	14q32.33	121	66	5.4218e-21	0.314841
TAPBP	6p21.32	155	66	1.86306e-22	0.406401
TENM3	4q34.3-q35.1	95	66	9.99046e-23	3.80707
TRAPPC12	2p25.3	110	66	4.87011e-17	-0.849966
ZC3H3	8q24.3	106	66	8.40006e-23	0.279234
AATK	17q25.3	99	65	9.20728e-18	0.29512
AMZ1	7p22.3	129	65	3.79999e-23	-1.02919
BRSK2	11p15.5	113	65	4.49856e-14	-0.292656
GATA3	10p14	85	65	2.50794e-23	-1.37488
VARS2	6p21.33	131	65	2.92193e-19	0.221161
WDR46	6p21.32	110	65	1.25256e-19	-0.904892
CMIP	16q23.2-q23.3	114	64	8.23834e-24	0.341813
FLOT1	6p21.33	105	64	4.82927e-19	0.20799
KIRREL3	11q24.2	102	64	3.57333e-24	0.402158
MAGI2	7q21.11	106	64	1.6334e-19	-0.320908
COX19	7p22.3	149	63	2.29941e-17	0.0349611
CSMD1	8p23.2	108	63	4.70394e-19	-0.292197
FARP1	13q32.2	119	63	1.22752e-23	0.502327
GSE1	16q24.1	123	63	2.39293e-20	-1.0534
HOXB7	17q21.32	91	63	5.80049e-23	0.366244
KDM4B	19p13.3	117	63	7.04138e-24	0.581079
KIF26A	14q32.33	82	63	8.51438e-18	-0.106709
MRPL23	11p15.5	97	63	2.23442e-22	-0.444573
SLC9A3	5p15.33	106	63	4.13889e-16	-0.496425
CROCC	1p36.13	112	62	7.48278e-24	0.739683
SND1	7q32.1	109	62	3.57333e-24	0.267817
TRIM27	6p22.1	144	62	1.95621e-22	-0.956209
VGLL4	3p25.3-p25.2	110	62	6.75981e-23	0.379502
WT1	11p13	77	62	4.99555e-24	1.06996
ADAMTS2	5q35.3	135	61	6.25546e-23	0.484425
DOCK1	10q26.2	98	61	2.80555e-20	-1.1687
ELFN1	7p22.3	65	61	1.97108e-21	-0.748323
MIRLET7BHG	22q13.31	80	61	4.59205e-23	0.773591
PAX7	1p36.13	83	61	6.12762e-24	-1.45667
RERE	1p36.23	124	61	4.13591e-24	-1.98108
XKR6	8p23.1	95	61	2.20429e-14	-0.271503
ZFHX3	16q22.2-q22.3	100	61	2.56545e-23	0.296319
CTNNA2	2p12	103	60	3.15836e-21	-1.16632
DENND3	8q24.3	115	60	4.31774e-20	-0.292406
FOXP1	3p13	133	60	1.63507e-21	0.313593
GMDS	6p25.3	110	60	3.47859e-23	-1.36588
GNG12	1p31.3	103	60	7.27279e-21	0.529784
HBG2	11p15.4	106	60	1.49519e-22	-0.542785
IQCE	7p22.3	126	60	2.36696e-21	0.201939
MEST	7q32.2	92	60	2.3805e-16	0.0901709
PCDHA11	5q31.3	79	60	1.09405e-23	0.500371
SIPA1	11q13.1	108	60	1.77576e-22	0.289404
ZFYVE28	4p16.3	121	60	2.63514e-16	0.184333
ZNF423	16q12.1	106	60	1.67997e-21	-0.580552
ANO1	11q13.3	95	59	5.5225e-22	0.42935
CTBP2	10q26.13	103	59	3.57333e-24	0.728741
JARID2	6p22.3	107	59	5.97955e-19	-0.701567
RORA	15q22.2	122	59	1.90213e-22	-0.279448
AJAP1	1p36.32	80	58	4.08324e-23	-1.00897
BDNF	11p14.1	97	58	2.53471e-22	-0.706424
DNAAF5	7p22.3	140	58	3.57333e-24	0.315784
MUM1	19p13.3	100	58	1.9606e-18	0.141597
PFKP	10p15.2	109	58	1.45941e-22	0.386924
PPP1R10	6p21.33	90	58	2.09738e-20	0.136235
TAP2	6p21.32	126	58	1.03962e-19	-0.2685
TRIM31	6p22.1	88	58	5.32821e-18	0.514172
TSPEAR	21q22.3	105	58	5.36853e-19	-0.621008
AFAP1	4p16.1	115	57	6.23456e-18	-0.154684
ATP6V1G2	6p21.33	120	57	1.60723e-20	0.108066
GNL1	6p21.33	114	57	8.19204e-20	0.151311
LINC01237	2q37.3	197	57	6.12762e-24	0.530693
PCDHGA12	5q31.3	80	57	5.41686e-24	0.454659
RABL6	9q34.3	116	57	4.62156e-21	0.48175
SIM1	6q16.3	77	57	1.07699e-20	1.06203
TMEM132D	12q24.33	90	57	2.17604e-23	-0.662255
TNS3	7p12.3	98	57	1.90213e-22	-0.201334
TPO	2p25.3	95	57	1.96595e-19	-0.419523
UNKL	16p13.3	102	57	4.54642e-20	0.185276
ZIC4	3q24	81	57	3.96707e-24	3.22569
CHFR	12q24.33	157	56	7.99398e-19	0.192371
FOXK2	17q25.3	104	56	2.06739e-23	0.242603
IGHG3	14q32.33	69	56	1.97108e-21	-0.981467
NEU1	6p21.33	83	56	1.07699e-20	0.138161
NFIA	1p31.3	109	56	4.94022e-23	0.341918
PXDN	2p25.3	90	56	2.20833e-13	0.458397
ESRRG	1q41	82	55	6.25546e-23	1.16544
NAV1	1q32.1	76	55	5.29671e-23	-1.11205
NRXN3	14q24.3-q31.1	81	55	1.48711e-20	-0.929934
PIEZO1	16q24.3	114	55	6.14636e-24	0.362263
RAI1	17p11.2	97	55	2.38647e-23	0.252782
TBX15	1p12	61	55	1.8354e-20	0.961706
TENM2	5q34	82	55	5.93878e-23	-1.47722
THSD4	15q23	98	55	4.47834e-23	0.367003
DDAH2	6p21.33	79	54	2.70861e-21	-0.283564
DDR1	6p21.33	94	54	9.11438e-20	0.238183
HOXA10	7p15.2	77	54	2.56159e-18	-0.640975
OTX1	2p15	72	54	4.99555e-24	-1.05916
PCDHB3	5q31.3	71	54	3.61274e-21	0.436883
SBNO2	19p13.3	85	54	7.16844e-17	0.279463
SH3BP4	2q37.2	80	54	1.29877e-14	-0.491177
SPTBN1	2p16.2	87	54	4.56427e-24	-1.81976
TFAP2A	6p24.3	85	54	1.46839e-19	-1.10388
WRAP73	1p36.32	109	54	5.05392e-18	0.252648
ACSF3	16q24.3	110	53	3.03558e-20	-0.299799
BLCAP	20q11.23	121	53	5.09336e-19	0.466921
BRF1	14q32.33	101	53	2.49613e-21	0.548359
C5orf66	5q31.1	89	53	2.17604e-23	-0.927014
COL5A1	9q34.3	83	53	3.99347e-18	-0.525985
EP400	12q24.33	108	53	3.84262e-22	-0.712852
KCNMA1	10q22.3	102	53	9.25042e-23	-1.21587
PAX2	10q24.31	79	53	3.06121e-16	1.73267
PBX1	1q23.3	75	53	2.56545e-23	0.582925
PITX2	4q25	81	53	1.50533e-18	1.22796
VARS	6p21.33	104	53	4.7436e-21	0.235099
ZBTB22	6p21.3	79	53	4.78078e-24	0.538694
ABHD15	17q11.2	88	52	1.3567e-23	0.896261
ADAP1	7p22.3	105	52	1.35523e-18	0.0456936
ADCY9	16p13.3	88	52	5.19071e-18	-0.661038
ATP10A	15q12	103	52	6.46341e-22	-0.946116
CDC42BPB	14q32.32	86	52	8.81362e-23	0.1348
CSNK2B	6p21.33	95	52	2.24102e-21	0.0536245
DLX6	7q21.3	73	52	6.80146e-22	2.37442
HIST1H2BB	6p22.2	88	52	1.56466e-20	2.01633
HIVEP3	1p34.2	100	52	2.72618e-22	-1.07039
IQSEC1	3p25.2	105	52	2.94984e-22	0.843428
KCNAB2	1p36.31	108	52	6.27153e-20	-0.906616
KLC1	14q32.33	91	52	1.40255e-21	0.218459
LRP1	12q13.3	93	52	5.93878e-23	0.383779
NRXN2	11q13.1	82	52	1.56712e-22	0.199569
PCDHA12	5q31.3	67	52	1.09405e-23	0.500371
SATB2	2q33.1	77	52	1.48914e-23	-1.20862
SLC38A10	17q25.3	97	52	1.80899e-18	0.111409
SLIT3	5q34-q35.1	85	52	3.69125e-18	-0.61982
SNX29	16p13.13-p13.12	111	52	1.30056e-20	0.889695
SPATA13	13q12.12	76	52	1.15543e-19	-1.30092
STK19	6p21.33	97	52	3.08093e-19	0.433748
TAP1	6p21.32	108	52	7.4602e-16	-0.0825376
AFF3	2q11.2	88	51	3.57391e-20	0.444733
BAG6	6p21.33	92	51	7.88098e-20	0.1078
CARD11	7p22.2	78	51	1.13544e-17	-0.385481
CELF2	10p14	91	51	5.62927e-20	-0.435667
GALNT2	1q42.13	83	51	4.82505e-23	-0.58225
KCNQ2	20q13.33	78	51	4.27255e-21	-0.385699
RNF220	1p34.1	88	51	2.36076e-18	-0.390287
RUNX2	6p21.1	88	51	3.57391e-20	0.302404
SKIV2L	6p21.33	79	51	4.39343e-21	0.277347
SPG7	16q24.3	101	51	1.39732e-23	0.133077
SSBP3	1p32.3	81	51	1.93588e-20	0.144168
TBX5	12q24.21	70	51	3.77336e-20	1.03896
TCF19	6p21.33	79	51	7.52982e-22	0.273617
WDR37	10p15.3	96	51	1.96595e-19	-0.245845
ASIC2	17q11.2-q12	76	50	1.48711e-20	-0.630073
CLDN11	3q26.2	75	50	3.27793e-22	0.668057
FAT1	4q35.2	120	50	8.70317e-13	-0.690349
HOXA5	7p15.2	52	50	3.77336e-20	0.735267
INTS1	7p22.3	98	50	1.06832e-19	0.200503
PC	11q13.2	90	50	2.48245e-23	-1.07719
PCGF3	4p16.3	129	50	4.58288e-19	0.159484
RAD51B	14q24.1	99	50	1.5512e-21	-0.283891
TSC2	16p13.3	87	50	1.98732e-20	0.412142
TSPAN9	12p13.33-p13.32	78	50	1.10434e-20	-0.204698
UVSSA	4p16.3	115	50	1.15543e-19	0.225209
XXYLT1	3q29	86	50	3.57333e-24	0.634773
ZBED9	6p22.1	134	50	6.29249e-21	1.37425
CCHCR1	6p21.33	80	49	2.31148e-14	-0.754204
DNMT3A	2p23.3	80	49	4.32032e-24	0.241505
JPH3	16q24.2	119	49	2.07408e-19	-0.603179
MAGI1	3p14.1	100	49	2.07408e-19	0.294269
MAML3	4q31.1	82	49	3.97644e-23	0.710608
MARK4	19q13.32	114	49	2.69906e-18	0.211907
MESTIT1	7q32.2	68	49	1.66962e-15	-0.667161
NFIC	19p13.3	83	49	3.57333e-24	0.650676
OCA2	15q12-q13.1	95	49	8.08629e-18	-0.62563
OSTM1	6q21	88	49	3.71184e-23	-1.65033
PFKFB3	10p15.1	83	49	5.39032e-23	-0.511442
PSMB8	6p21.32	88	49	8.97586e-18	-0.376312
SH3PXD2A	10q24.33	88	49	6.4254e-23	0.457158
TRIM15	6p22.1	82	49	1.8763e-21	-1.32727
ABLIM2	4p16.1	130	48	2.5495e-17	-0.707257
AGPAT1	6p21.32	94	48	3.57333e-24	0.154003
CELF4	18q12.2	97	48	4.43058e-18	0.61621
DYNC1H1	14q32.31	80	48	2.00269e-22	0.254116
GRB10	7p12.1	83	48	2.07408e-19	-0.157916
GRM4	6p21.31	89	48	2.77249e-19	-0.19792
HSD17B12	11p11.2	87	48	1.07945e-22	0.499521
MSI2	17q22	97	48	3.96707e-24	0.401431
RNF213	17q25.3	86	48	2.46861e-21	0.427421
RXRB	6p21.32	92	48	2.75395e-23	0.295454
TMEM132C	12q24.32	76	48	4.28756e-24	-1.02007
ASAP2	2p25.1	73	47	1.63008e-23	0.499321
CALCB	11p15.2	88	47	3.57333e-24	0.639879
CLIC1	6p21.33	84	47	1.38429e-22	-1.36739
COL18A1	21q22.3	109	47	1.16886e-21	-0.21715
CSMD2	1p35.1	81	47	1.81418e-19	-0.224568
GAS7	17p13.1	71	47	1.71902e-19	0.707996
KCNT1	9q34.3	72	47	9.75758e-17	-0.237551
MT1A	16q13	105	47	2.43066e-21	1.28615
PPP1R18	6p21.33	103	47	1.56712e-22	0.328138
PRKG1	10q11.23-q21.1	108	47	1.01938e-12	-0.350837
PVT1	8q24.21	86	47	2.43077e-19	-0.228325
RNF39	6p22.1	95	47	2.12635e-23	0.339224
RP6	Xp21.3-p21.2	81	47	6.56865e-18	-0.52327
SLC16A3	17q25.3	81	47	1.3723e-20	0.30361
SPON2	4p16.3	80	47	7.27279e-21	0.215962
ZBTB12	6p21.33	76	47	8.51438e-18	0.13437
DLC1	8p22	82	46	1.63178e-12	-0.138329
FAM20C	7p22.3	94	46	3.93088e-16	0.246498
FLI1	11q24.3	80	46	6.86826e-23	0.31956
HCP5	6p21.33	146	46	1.35953e-13	0.172258
IGHM	14q32.33	77	46	1.97108e-21	-0.981467
LHX5	12q24.13	61	46	3.57333e-24	1.02998
LPP	3q27.3-q28	97	46	1.69575e-23	0.52873
MAPT	17q21.31	86	46	1.58565e-18	0.561827
MBP	18q23	79	46	9.3631e-19	1.15208
MECOM	3q26.2	72	46	8.87347e-20	-0.966996
NPHP4	1p36.31	108	46	1.42911e-18	-0.157452
PTPRS	19p13.3	93	46	2.32549e-23	0.25735
TFDP1	13q34	96	46	7.55485e-20	0.181277
TLN2	15q22.2	85	46	1.05056e-20	-0.146851
ZFHX4	8q21.13	68	46	7.58586e-19	-0.69303
GFI1	1p22.1	71	45	2.38647e-23	1.2026
GTF2H4	6p21.33	79	45	2.92193e-19	0.221161
KLHDC4	16q24.2	96	45	1.1981e-16	0.0245408
LRRFIP1	2q37.3	92	45	5.86287e-24	0.63859
MCC	5q22.2	99	45	3.79281e-18	0.151618
MYO10	5p15.1	77	45	1.86073e-19	-1.18629
PARD3	10p11.22-p11.21	87	45	1.02688e-21	-0.228364
PDE4D	5q11.2-q12.1	88	45	7.81418e-15	-1.03998
SH3RF3	2q13	90	45	6.9806e-20	-0.142927
SIM2	21q22.13	73	45	3.81607e-21	1.01327
SLC22A23	6p25.2	80	45	8.51438e-18	-0.141194
SOX6	11p15.3	83	45	1.17228e-23	-1.12422
STK24	13q32.2	76	45	8.63898e-20	0.30644
SVIL	10p11.23	101	45	1.47488e-21	-1.75238
VIPR2	7q36.3	81	45	7.3912e-18	-0.428187
VWA7	6p21.33	65	45	4.28756e-24	0.819069
WDR27	6q27	123	45	1.96595e-19	0.212087
WNT5A	3p14.3	70	45	4.7469e-17	-0.917643
WNT5B	12p13.33	80	45	2.99951e-19	0.244226
ZDHHC14	6q25.3	84	45	1.81963e-17	0.210714
ZNF536	19q13.11	51	45	1.86306e-22	-0.450944
AGRN	1p36.33	86	44	3.24334e-21	0.157248
ASAP1	8q24.21-q24.22	84	44	1.45941e-22	0.781995
C22orf34	22q13.33	63	44	3.24515e-18	-0.547021
DLEU1	13q14.2-q14.3	99	44	1.66242e-23	-1.38526
DLG2	11q14.1	86	44	1.32581e-21	-0.491906
HECW1	7p14.1-p13	78	44	6.89341e-23	-0.676928
HOXA9	7p15.2	66	44	1.72685e-17	2.41656
IGSF9B	11q25	64	44	5.19071e-18	0.476887
MACF1	1p34.3	89	44	2.1836e-21	0.467085
MEIS1	2p14	73	44	1.32731e-16	-0.894788
MRPS22	3q23	64	44	5.96793e-22	0.521243
NR5A2	1q32.1	65	44	4.28756e-24	0.483012
OTX2	14q22.3	65	44	1.46145e-23	1.39537
P4HA2	5q31.1	67	44	2.49613e-21	-1.466
PCDHA13	5q31.3	58	44	1.09405e-23	0.500371
TACC2	10q26.13	69	44	2.39293e-20	0.438308
TTC6	14q21.1	71	44	5.18029e-23	0.7287
ARID1B	6q25.3	100	43	1.71335e-16	0.192369
C6orf10	6p21.32	116	43	4.97661e-22	-0.336148
CACNA1G	17q21.33	71	43	2.56159e-18	-0.160764
CDH13	16q23.3	64	43	7.73553e-22	-0.486117
CHD5	1p36.31	78	43	4.46544e-22	-1.01065
CREB5	7p15.1-p14.3	86	43	1.3208e-18	0.30059
DNAJB6	7q36.3	92	43	3.05687e-17	-0.236105
H19	11p15.5	71	43	6.86377e-12	-0.316998
NR2F1	5q15	78	43	4.43057e-20	0.922363
NTF3	12p13.31	56	43	2.09625e-23	-0.319365
PDE6B	4p16.3	84	43	1.03962e-19	0.697039
PLEKHG5	1p36.31	85	43	6.9806e-20	0.213133
PLXNA4	7q32.3	65	43	3.81607e-21	-0.322726
RARA	17q21.2	55	43	6.59029e-23	-1.01633
SHANK1	19q13.33	53	43	2.95254e-23	-0.632638
SLC6A3	5p15.33	69	43	1.9236e-21	1.29281
TNS1	2q35	61	43	1.89815e-23	0.722792
VENTX	10q26.3	48	43	2.32549e-23	1.04233
XKR4	8q12.1	50	43	7.39462e-19	-0.552353
ABHD16A	6p21.33	67	42	5.38823e-22	0.242485
ALX4	11p11.2	76	42	5.09336e-19	0.257625
CACNA2D3	3p21.1-p14.3	78	42	2.15186e-14	-0.283706
CCDC88C	14q32.11-q32.12	85	42	2.88141e-23	-1.87436
CCND2	12p13.32	82	42	3.54625e-22	-0.684138
CHST8	19q13.11	63	42	2.13907e-15	-0.368399
GFRA1	10q25.3	54	42	2.4167e-15	-0.233278
GRIN2A	16p13.2	57	42	1.8763e-21	-0.952343
HSPG2	1p36.12	65	42	6.30479e-24	0.654229
KALRN	3q21.1-q21.2	69	42	2.28697e-22	-1.09656
LINC01006	7q36.3	72	42	2.66525e-15	0.858523
MEG3	14q32.2	65	42	4.03784e-21	-0.597436
RAB11FIP3	16p13.3	77	42	7.64581e-21	0.0599324
SEC14L1	17q25.2-q25.3	76	42	4.13591e-24	0.354148
SMIM12	1p34.3	97	42	1.12602e-19	0.290584
SPTBN4	19q13.13	77	42	1.35544e-19	-0.572553
TERT	5p15.33	98	42	2.53471e-22	0.683768
ZNF512B	20q13.33	83	42	3.57333e-24	0.104359
ZNF516	18q23	61	42	1.35496e-15	-0.361379
APOM	6p21.33	85	41	1.22911e-16	0.242267
BRD9	5p15.33	76	41	6.4254e-23	0.276065
CDK11B	1p36.33	78	41	2.56545e-23	0.240419
CELSR1	22q13.31	77	41	1.29384e-16	-0.311946
CLYBL	13q32.3	62	41	1.44916e-20	0.345485
COL4A1	13q34	71	41	6.66176e-16	0.165792
DDX39B	6p21.33	88	41	1.60723e-20	0.108066
DST	6p12.1	88	41	1.76279e-18	0.804697
DXO	6p21.33	80	41	3.08093e-19	0.433748
EMX2OS	10q26.11	71	41	4.62388e-11	-0.549713
EXD3	9q34.3	69	41	6.09025e-23	0.429325
GRAMD4	22q13.31	63	41	6.12797e-15	0.324862
GREB1	2p25.1	75	41	1.1861e-19	-0.580658
HIPK2	7q34	71	41	2.20429e-14	-0.22341
IGSF21	1p36.13	67	41	8.12858e-14	-0.33805
KDM2B	12q24.31	84	41	2.92274e-18	-0.233258
LBX1	10q24.32	65	41	6.9806e-20	0.565836
MAEA	4p16.3	87	41	3.57333e-24	0.61109
MAST1	19p13.2	65	41	9.21086e-16	0.308448
MGRN1	16p13.3	83	41	3.00672e-21	0.424846
MSRA	8p23.1	87	41	1.58565e-18	-0.631605
PIPOX	17q11.2	78	41	1.71335e-16	0.42835
SFSWAP	12q24.33	77	41	1.97108e-21	0.255732
SPSB3	16p13.3	60	41	4.18551e-23	0.374676
THRB	3p24.2	60	41	3.97963e-20	0.495138
TIMP2	17q25.3	65	41	3.33565e-21	0.409845
TMEM179	14q32.33	66	41	1.68171e-17	-0.181402
TRIM10	6p22.1	68	41	2.00269e-22	0.29226
VAV2	9q34.2	80	41	2.17604e-23	0.51917
ATXN7L1	7q22.3	72	40	1.15753e-18	-1.57669
BCL11B	14q32.2	69	40	2.15245e-20	-1.08822
CCDC140	2q36.1	50	40	3.6708e-17	0.805167
CMSS1	3q12.1	73	40	2.70269e-16	-0.511342
CUX2	12q24.11-q24.12	91	40	1.15543e-19	-0.807565
FGFR2	10q26.13	60	40	4.24532e-22	-1.42878
FOXP4	6p21.1	69	40	5.81317e-22	-1.33156
GNA12	7p22.3-p22.2	94	40	3.99347e-18	-0.156925
GPANK1	6p21.33	84	40	1.25301e-18	0.129285
GRIK4	11q23.3	68	40	4.32008e-18	-0.100311
IPO9	1q32.1	58	40	3.60685e-19	-1.36434
KCNIP4	4p15.31-p15.2	56	40	9.75589e-23	-0.556926
KIF25	6q27	69	40	4.50811e-21	-0.269205
KIFC1	6p21.32	96	40	1.22107e-18	-0.930204
MUC5B	11p15.5	72	40	9.43815e-16	0.422116
NFIX	19p13.13	73	40	1.95566e-14	-1.10103
NR2F2	15q26.2	69	40	9.15647e-21	-1.40399
PIK3CD	1p36.22	61	40	3.94961e-15	0.246862
PKNOX2	11q24.2	67	40	3.15928e-18	-0.267807
PTPN14	1q32.3-q41	62	40	3.05687e-17	0.155365
RGMA	15q26.1	87	40	8.43176e-19	-0.785839
SALL1	16q12.1	45	40	1.67649e-19	-0.395724
SNX8	7p22.3	79	40	1.07945e-22	0.328664
TFAP2B	6p12.3	45	40	1.24875e-12	0.812611
TNK2	3q29	69	40	4.95159e-21	-1.34874
TTYH3	7p22.3	58	40	6.19531e-21	-0.807106
TUBGCP2	10q26.3	87	40	3.09441e-23	0.24283
APBA2	15q13.1	68	39	5.96793e-22	0.690113
ARHGAP22	10q11.22-q11.23	77	39	3.38184e-19	-0.660286
ARHGEF7	13q34	76	39	8.70616e-21	0.315664
ATXN1	6p22.3	78	39	1.29394e-17	0.372119
CACNA2D4	12p13.33	75	39	7.17366e-24	1.1197
CD81	11p15.5	80	39	1.69216e-22	0.225272
EGFL8	6p21.32	61	39	7.58586e-19	0.0957004
ESR1	6q25.1-q25.2	75	39	1.06832e-19	-0.903229
FOXN3	14q31.3-q32.11	101	39	6.47564e-19	0.743916
HOXD10	2q31.1	48	39	2.75395e-23	1.50246
KIAA1217	10p12.2-p12.1	70	39	1.30056e-20	-0.428723
MGAT5B	17q25.2	66	39	2.38647e-23	-1.67219
NFASC	1q32.1	63	39	2.01895e-17	0.161628
PRMT8	12p13.32	74	39	8.056e-21	-0.636491
ROR1	1p31.3	67	39	3.71184e-23	0.200893
RPS18	6p21.32	63	39	4.82927e-19	-0.777403
RUNX1	21q22.12	72	39	1.30056e-20	-0.546933
RYR1	19q13.2	69	39	3.30934e-17	2.88877
SEMA5A	5p15.31	52	39	2.9786e-17	-0.441816
SLC22A18	11p15.4	87	39	6.61039e-24	0.435444
TOP1MT	8q24.3	81	39	5.38823e-22	0.314871
UHRF1	19p13.3	68	39	1.41114e-20	-0.237968
USP2	11q23.3	70	39	1.02026e-23	0.628323
ZBTB46	20q13.33	73	39	5.3117e-16	1.14278
ACOT7	1p36.31	91	38	9.23095e-22	-0.91327
ADPRHL1	13q34	66	38	7.54776e-17	0.319127
ARHGAP39	8q24.3	73	38	2.01895e-17	-0.144613
ARHGEF4	2q21.1	72	38	7.94559e-17	0.234178
BCL11A	2p16.1	71	38	4.54642e-20	0.370965
CASC15	6p22.3	74	38	1.15543e-19	0.311326
CFAP74	1p36.33	111	38	3.40812e-15	-0.5001
CREBBP	16p13.3	58	38	1.40255e-21	0.351456
CYFIP1	15q11.2	100	38	3.33231e-19	0.181182
FNDC3B	3q26.31	73	38	1.07782e-17	0.424824
ITPKB	1q42.12	64	38	7.37526e-24	0.280513
LDLRAD4	18p11.21	57	38	5.93947e-20	0.548796
LINC00856	10q22.3	63	38	7.99737e-23	-1.38026
MAPK8IP3	16p13.3	78	38	6.53552e-21	0.339371
MICB	6p21.33	114	38	9.74453e-10	-0.339342
MMP23B	1p36.33	72	38	2.56545e-23	0.240419
MTA1	14q32.33	74	38	1.86651e-17	0.0967819
MYLK	3q21.1	66	38	1.56466e-20	0.260466
NELFA	4p16.3	66	38	7.00942e-19	0.199119
NR2E1	6q21	56	38	9.61572e-24	1.48812
NTRK1	1q23.1	53	38	4.87578e-21	0.657325
PCNT	21q22.3	81	38	5.1268e-17	0.048312
PDCD6	5p15.33	74	38	3.60685e-19	0.170815
PDX1	13q12.2	50	38	5.05018e-23	2.15809
PEBP4	8p21.3	69	38	3.25429e-23	0.838539
PRICKLE2	3p14.1	71	38	5.19751e-20	0.33055
PRKCA	17q24.2	85	38	1.26085e-16	-0.614068
PTPRE	10q26.2	55	38	6.74105e-18	-0.468269
PTPRF	1p34.2	61	38	4.96008e-19	0.163955
RAP1GAP2	17p13.3	74	38	6.47242e-17	0.218348
SDK2	17q25.1	69	38	5.14195e-21	1.55045
SETD1B	12q24.31	69	38	6.46341e-22	0.310304
SFMBT2	10p14	67	38	6.64117e-22	-0.241738
SNED1	2q37.3	68	38	5.91652e-18	0.371794
SORBS2	4q35.1	84	38	9.11438e-20	0.188163
SRGAP3	3p25.3	85	38	4.14726e-15	0.0960089
SYT7	11q12.2	54	38	2.69906e-18	0.0835829
TEX22	14q32.33	70	38	1.07699e-20	-0.393724
TMEM204	16p13.3	61	38	6.14636e-24	0.854874
ZBTB16	11q23.2	54	38	1.36364e-21	-1.31322
ADAMTS17	15q26.3	85	37	6.1514e-17	-0.344764
AHDC1	1p36.11-p35.3	55	37	4.08324e-23	0.316711
C14orf39	14q23.1	51	37	2.48245e-23	2.86901
CACNA1E	1q25.3	57	37	3.37283e-22	-0.9815
CDH22	20q13.12	56	37	5.66521e-19	-0.972611
CHAT	10q11.23	41	37	8.40006e-23	0.774228
CPLX1	4p16.3	57	37	9.04543e-15	-0.659317
DGKZ	11p11.2	66	37	2.27062e-20	0.193882
DIRC3	2q35	58	37	4.28756e-24	-0.85675
GLI3	7p14.1	75	37	2.30751e-19	0.344361
GNAL	18p11.21	61	37	8.65612e-19	2.43567
GRID1	10q23.1-q23.2	67	37	7.35811e-17	-0.793758
GRK5	10q26.11	69	37	2.70861e-21	-0.942388
HCG17	6p22.1	114	37	1.93816e-15	1.46131
MTUS2	13q12.3	65	37	1.18916e-18	-0.110176
NOTCH1	9q34.3	70	37	8.18467e-23	0.230108
PAX3	2q36.1	54	37	2.45973e-20	0.406929
PBX2	6p21.32	51	37	7.04138e-24	0.32661
PRDM8	4q21.21	56	37	1.38429e-22	0.476108
RMI2	16p13.13	87	37	3.21785e-16	-0.448216
SEMA5B	3q21.1	59	37	4.69111e-16	-0.134348
SPEG	2q35	80	37	4.94022e-23	0.359824
SRRM3	7q11.23	54	37	2.63011e-18	-0.460094
TAF15	17q12	90	37	1.12772e-18	0.550983
ZFPM2	8q23	66	37	3.57853e-17	-0.214768
ZHX2	8q24.13	57	37	5.06245e-20	0.156262
ALOX12	17p13.1	55	36	5.09336e-19	0.822026
CALD1	7q33	64	36	1.3723e-20	1.14883
CEP72	5p15.33	81	36	4.12611e-19	0.0757238
COL6A3	2q37.3	56	36	8.4942e-21	0.173076
COLEC11	2p25.3	68	36	9.75758e-17	0.348581
CSNK1D	17q25.3	60	36	1.3723e-20	0.30361
DAB2IP	9q33.2	59	36	1.95621e-22	0.465602
DGKG	3q27.2-q27.3	61	36	1.86633e-12	0.245115
EBF1	5q33.3	57	36	1.96595e-19	0.856844
EGFR	7p11.2	69	36	5.5702e-24	0.354236
EN1	2q14.2	41	36	6.44968e-20	-0.938565
FLRT2	14q31.3	51	36	1.82787e-16	-0.366837
LRRK1	15q26.3	70	36	1.59604e-17	0.360705
MCPH1	8p23.1	79	36	8.4942e-21	0.601879
MRPS18B	6p21.33	58	36	3.77336e-20	0.155494
NRG1	8p12	70	36	1.01612e-15	-0.667432
NRXN1	2p16.3	75	36	1.4378e-21	-0.394395
NTN1	17p13.1	63	36	2.24108e-17	-0.584704
PHACTR1	6p24.1	60	36	7.64581e-21	-1.1384
PITPNM2	12q24.31	63	36	1.1292e-22	0.066408
PRDM6	5q23.2	59	36	1.96555e-17	-0.110021
PRKCH	14q23.1	68	36	6.61039e-24	0.302197
RING1	6p21.32	67	36	8.92925e-21	0.0902614
SEMA6D	15q21.1	51	36	4.99806e-17	-0.211392
SLC8A1	2p22.1	60	36	5.71602e-21	-0.530906
SSH1	12q24.11	49	36	9.01108e-23	0.770348
ST5	11p15	72	36	5.05018e-23	0.505264
STOX2	4q35.1	80	36	6.27832e-15	-0.127892
TARID	6q23.2	68	36	4.27255e-21	0.823791
TEAD1	11p15.3	67	36	2.56373e-19	-1.38486
TMCO3	13q34	89	36	1.30228e-23	0.166672
TRIM2	4q31.3	72	36	2.69906e-18	-0.856227
TTBK1	6p21.1	54	36	9.26961e-17	2.81882
UBE2I	16p13.3	57	36	1.5512e-21	0.376967
VPS13D	1p36.22-p36.21	58	36	1.81548e-22	0.39471
WDR60	7q36.3	87	36	3.6507e-22	0.282989
ZNF311	6p22.1	61	36	1.35523e-18	-0.123363
ADORA2A	22q11.23	41	35	6.79953e-20	0.582331
AKAP13	15q25.3	71	35	4.58654e-22	0.703902
ALDH1A2	15q21.3	56	35	1.39174e-18	0.330749
ARHGEF10L	1p36.13	76	35	1.10674e-17	0.414366
CCDC40	17q25.3	64	35	1.21452e-22	0.176374
CDYL	6p25.1	77	35	1.32731e-16	-0.155601
CHST15	10q26.13	55	35	2.84573e-19	0.0473136
CIT	12q24.23	61	35	1.07699e-20	0.708375
CPEB1	15q25.2	57	35	3.83265e-16	0.393179
CSNK1G2	19p13.3	54	35	8.86548e-24	0.254254
CXXC5	5q31.2	51	35	1.11203e-23	0.480214
DGKD	2q37.1	58	35	3.50404e-18	0.0723032
DHX16	6p21.33	73	35	1.5512e-21	0.370236
EHMT1	9q34.3	84	35	1.9236e-21	0.154839
EYA4	6q23.2	74	35	7.70352e-09	-0.253668
FBXL7	5p15.1	49	35	2.84573e-19	-0.535857
GET4	7p22.3	58	35	1.18387e-22	0.248964
GPR78	4p16.1	63	35	3.15928e-18	-0.513068
GPSM3	6p21.32	71	35	1.66591e-11	1.42081
LHPP	10q26.13	80	35	3.22275e-17	0.440127
LHX9	1q31.3	49	35	1.19015e-23	1.31992
LY6G5C	6p21.33	76	35	4.58288e-19	-0.194137
MICE	6p22.1	69	35	5.29306e-15	-0.0943117
MSH5	6p21.33	65	35	1.77576e-22	-1.24854
OR11A1	6p22.2-p21.31	50	35	5.64089e-12	-0.350927
PCSK6	15q26	77	35	2.65992e-20	0.197222
PDE2A	11q13.4	58	35	5.51459e-19	-1.25833
PLXNA1	3q21.3	46	35	5.71602e-21	0.180871
PPP2R2C	4p16.1	82	35	4.58288e-19	0.699684
PRDM13	6q16.2	44	35	8.71547e-24	0.726297
PRDM15	21q22.3	63	35	1.46839e-19	0.152715
SHISA9	16p13.12	40	35	4.29328e-14	-0.16855
SLC7A5	16q24.2	56	35	9.15647e-21	-0.680594
SMYD3	1q44	92	35	8.74176e-18	-0.767474
SSU72	1p36.33	53	35	1.72713e-21	0.342291
SYT3	19q13.33	50	35	2.30751e-19	1.11606
TCF7L2	10q25.2-q25.3	81	35	2.33075e-20	-0.293578
TRPV1	17p13.2	73	35	1.81548e-22	0.203692
TSPAN32	11p15.5	43	35	1.30379e-15	0.998789
TUBB	6p21.33	87	35	6.82777e-16	-0.525371
ZFP41	8q24.3	56	35	2.23007e-12	0.0624281
ZIM2	19q13.4	66	35	4.20794e-13	3.02931
AKAP12	6q25.1	55	34	1.76728e-19	-0.42802
ARAP1	11q13.4	75	34	6.64117e-22	0.257349
ATP2B2	3p25.3	77	34	7.58586e-19	-0.266023
BCAS3	17q23.2	65	34	4.82927e-19	0.53507
CSGALNACT1	8p21.3	73	34	5.50227e-24	0.786743
EML1	14q32.2	52	34	1.96595e-19	-0.208976
ERC2	3p14.3	74	34	6.07512e-18	0.86225
EVX1	7p15.2	44	34	1.40255e-21	1.36921
FBXL18	7p22.1	75	34	5.32821e-18	0.152517
GPR75	2p16.2	52	34	2.9986e-18	0.508775
ISLR2	15q24.1	61	34	1.67997e-21	-1.35815
KCP	7q32.1	48	34	6.19531e-21	0.517165
LGI4	19q13.12	39	34	1.19015e-23	-1.77461
LINC00982	1p36.32	36	34	2.99951e-19	0.954221
LIPE	19q13.2	55	34	2.34781e-22	0.342797
LSAMP	3q13.31	63	34	2.07391e-21	-0.932556
MED12L	3q25.1	80	34	8.11493e-15	-0.139852
MMRN2	10q23.2	46	34	5.87846e-21	0.264916
OGFOD3	17q25.3	60	34	2.31148e-14	-0.0761789
OR2I1P	6p22.1	40	34	4.55486e-09	1.28044
PLEKHA6	1q32.1	60	34	5.46892e-18	-0.0838063
POU5F1	6p21.33	53	34	1.34557e-16	0.235835
PROX1	1q32.3	63	34	1.0006e-21	1.78428
PTP4A3	8q24.3	53	34	1.85907e-18	-0.33968
RBPMS	8p12	59	34	4.27255e-21	0.542874
REXO1	19p13.3	54	34	9.44421e-24	0.524852
ROBO2	3p12.3	56	34	9.12211e-19	-0.194706
STARD13	13q13.1	59	34	8.35318e-22	0.273212
STK3	8q22.2	68	34	7.73553e-22	0.773543
SYNJ2	6q25.3	69	34	9.26961e-17	0.275283
TRGC2	7p14.1	51	34	1.20792e-14	-0.519356
WDR86	7q36.1	56	34	8.54616e-16	-0.2057
ZCCHC14	16q24.2	77	34	4.10578e-24	0.470292
ANKS1B	12q23.1	69	33	1.91579e-17	0.370057
BCAR1	16q23.1	57	33	3.57333e-24	0.893563
BCL6	3q27.3	55	33	9.966e-18	0.833529
C6orf47	6p21.33	53	33	1.22911e-16	0.242267
CACNA1I	22q13.1	57	33	7.16761e-20	0.2527
DLL1	6q27	63	33	2.77292e-18	-0.220876
EPHB1	3q22.2	71	33	5.9812e-15	1.7233
FAM83H	8q24.3	52	33	3.24665e-15	0.207811
FLG	1q21.3	43	33	3.22275e-17	-0.388107
HAND2	4q34.1	53	33	1.69115e-14	2.01042
HOXA11	7p15.2	49	33	2.91432e-16	-0.721333
HPCAL1	2p25.1	62	33	2.98663e-16	-0.0854304
HS3ST3B1	17p12	57	33	7.46243e-21	-0.60118
IER3	6p21.33	55	33	1.18048e-15	-0.797844
LHFPL2	5q14.1	54	33	1.63507e-21	0.397882
LHX8	1p31.1	47	33	1.40255e-21	1.27406
MAST4	5q12.3	72	33	7.00942e-19	0.338503
MCM7	7q22.1	44	33	4.39672e-17	0.3781
MGAT5	2q21.2-q21.3	72	33	7.07185e-23	-1.19403
MICA	6p21.33	100	33	1.35953e-13	0.172258
MRVI1	11p15.4	59	33	3.24334e-21	0.364792
NDUFAF6	8q22.1	56	33	5.33864e-20	-0.854437
NR1H2	19q13.3	59	33	5.5702e-24	0.793922
PDE4C	19p13.11	46	33	5.93878e-23	1.15743
PDZRN3	3p13	50	33	4.09961e-18	0.283826
PRR3	6p21.33	73	33	7.35811e-17	0.0992316
PSMG4	6p25.2	61	33	9.03533e-17	0.0993286
RFX2	19p13.3	66	33	1.09059e-12	-0.352996
RREB1	6p24.3	71	33	2.77292e-18	-0.610159
SDCCAG8	1q43-q44	67	33	2.65992e-20	0.379418
SKOR1	15q23	49	33	7.69294e-24	1.10251
TCF3	19p13.3	54	33	1.1861e-19	0.210276
TMEM132B	12q24.31	50	33	2.59152e-22	-0.918465
TTC7B	14q32.11	66	33	1.48711e-20	0.448188
ZEB2	2q22.3	69	33	4.2359e-12	0.183646
ZFR2	19p13.3	60	33	1.61112e-14	-0.477468
ADAMTS16	5p15.32	53	32	2.0871e-15	-0.367427
AGAP3	7q36.1	56	32	1.71902e-19	0.78011
BTBD11	12q23.3	66	32	1.0211e-14	-0.152389
CARS2	13q34	92	32	2.42025e-13	0.0643973
CCDC144NL	17p11.2	60	32	1.98706e-15	-0.0936788
DLGAP4	20q11.23	69	32	4.18551e-23	0.464777
DLK1	14q32.2	47	32	6.44968e-20	2.38622
DNAH2	17p13.1	51	32	7.26004e-13	0.286838
EXT1	8q24.11	70	32	3.29197e-18	0.212069
FAM53A	4p16.3	73	32	2.01369e-13	-0.334663
FASN	17q25.3	55	32	2.04232e-20	0.200357
HCFC1	Xq28	46	32	1.80287e-16	-0.501691
HOTAIR	12q13.13	38	32	1.28676e-18	-0.56516
HSD17B8	6p21.32	40	32	1.02576e-22	-0.607471
INF2	14q32.33	60	32	3.57333e-24	0.635042
LIMS2	2q14.3	54	32	3.57333e-24	0.460406
LINC00511	17q24.3	66	32	9.11438e-20	-0.695166
LINC00535	8q22.1	52	32	1.15687e-22	-0.632458
LINGO1	15q24.3	55	32	2.12691e-17	-0.301251
LSP1	11p15.5	52	32	7.16761e-20	0.233316
LTBP4	19q13.1-q13.2	57	32	3.98419e-16	-0.049971
METRNL	17q25.3	48	32	1.46747e-18	0.264935
MUC6	11p15.5	58	32	1.52663e-09	0.0797633
NCKAP5	2q21.2	65	32	4.08862e-20	0.163857
NHSL1	6q24.1	59	32	4.10578e-24	0.628753
PAX9	14q13.3	49	32	8.97586e-18	1.07458
PCDHGC3	5q31.3	51	32	2.05096e-14	-0.571865
PDE7B	6q23.3	44	32	1.81418e-19	-0.238367
PEX14	1p36.22	68	32	1.29707e-13	0.190012
PIGG	4p16.3	56	32	1.94694e-16	0.113355
PRR5	22q13.31	72	32	2.80617e-23	0.646518
RAD9A	11q13.2	72	32	2.26446e-16	1.94457
ROBO3	11q24.2	42	32	6.4254e-23	0.853436
SMAD3	15q22.33	62	32	3.57333e-24	0.246876
SPTBN2	11q13.2	54	32	5.93878e-23	-0.945583
SUMF1	3p26.1	79	32	2.15245e-20	-0.801762
TMC6	17q25.3	40	32	4.58654e-22	-1.5299
TMEM51	1p36.21	55	32	3.75018e-22	0.290824
TRAK1	3p22.1	55	32	3.08093e-19	0.187848
TRPM5	11p15.5	46	32	5.99561e-17	-0.842047
TWIST1	7p21.1	57	32	3.96515e-17	2.3786
UGT1A8	2q37.1	71	32	3.6708e-17	0.296517
ACOX3	4p16.1	93	31	5.41686e-24	1.18848
ADAMTS9	3p14.1	56	31	8.81362e-23	0.329475
ANK3	10q21.2	57	31	4.23964e-19	-0.609072
ANKS1A	6p21.31	49	31	3.24334e-21	0.222018
BAALC	8q22.3	50	31	1.25301e-18	-1.01633
CACNA1A	19p13.13	57	31	3.42295e-21	-0.623806
CPLX2	5q35.2	47	31	6.82777e-16	2.10223
CUTA	6p21.32	67	31	7.8807e-18	-1.17128
DNAH10	12q24.31	59	31	1.11203e-23	0.46468
DNM3	1q24.3	49	31	1.88588e-18	0.570058
DSCAM	21q22.2	43	31	2.07351e-17	-0.448009
EFNB1	Xq13.1	41	31	1.47488e-21	0.318384
ERCC1	19q13.32	70	31	8.65612e-19	0.460348
ERI3	1p34.1	46	31	1.15753e-18	0.224384
FLNC	7q32.1	46	31	4.17725e-17	-0.141675
FYN	6q21	65	31	2.02016e-19	0.297166
GATA2	3q21.3	54	31	2.09738e-20	0.479798
GDF6	8q22.1	43	31	8.65612e-19	0.872144
GLT1D1	12q24.33	54	31	1.33479e-20	-0.621071
GPC6	13q31.3-q32.1	72	31	1.58813e-16	-0.313841
HLX	1q41	48	31	6.61039e-24	0.337325
HOXC9	12q13.13	45	31	4.8056e-16	-0.661566
HSPA1L	6p21.33	78	31	6.99959e-16	0.0816508
ITGB2	21q22.3	47	31	2.70861e-21	-1.45443
ITPK1	14q32.12	67	31	8.63898e-20	0.0714212
JAG2	14q32.33	48	31	1.89815e-23	0.428861
LINC01250	2p25.3	47	31	1.06997e-18	-0.268043
LMNA	1q22	54	31	1.3567e-23	0.323885
LMTK2	7q21.3	56	31	1.46839e-19	-0.514854
LPIN1	2p25.1	58	31	1.90213e-22	-1.60047
LRPAP1	4p16.3	72	31	1.39174e-18	0.172216
MEGF11	15q22.31	60	31	1.86073e-19	-0.80156
MMP26	11p15.4	40	31	5.66694e-22	-0.833548
MNX1	7q36.3	51	31	9.15647e-21	-0.774454
MPRIP	17p11.2	75	31	2.21247e-20	0.335438
NCOA2	8q13.3	47	31	1.59908e-13	-0.798929
PCBP3	21q22.3	60	31	4.03784e-21	0.434894
PCCA	13q32.3	72	31	6.72777e-14	-0.131951
PCDHAC1	5q31.3	42	31	1.19665e-17	-0.453666
PHC2	1p35.1	50	31	1.29184e-21	0.689002
PHRF1	11p15.5	59	31	3.27793e-22	0.137368
PNPLA7	9q34.3	51	31	1.07945e-22	0.163629
PRAP1	10q26.3	77	31	6.33901e-13	0.467805
PRDM2	1p36.21	66	31	4.55055e-18	0.0762595
PSORS1C1	6p21.33	76	31	8.97586e-18	-0.518338
RTL1	14q32.2	37	31	5.87329e-16	-0.210012
SHROOM3	4q21.1	66	31	4.46243e-15	0.228303
SLC6A18	5p15.33	52	31	8.41192e-20	-0.542578
ST3GAL4	11q24.2	41	31	3.57333e-24	0.402158
TAF4	20q13.33	67	31	2.84319e-13	0.0755693
TBC1D14	4p16.1	76	31	4.57299e-15	0.415556
TIAM2	6q25.2-q25.3	66	31	1.66962e-15	0.208456
TRAC	14q11.2	54	31	2.94984e-22	-1.18797
WSCD1	17p13.2	53	31	4.20995e-18	-0.389554
ZBTB9	6p21.32	65	31	9.21086e-16	0.178681
ABLIM1	10q25.3	57	30	1.36118e-16	-0.911442
AGAP2	12q14.1	38	30	7.27279e-21	-1.42037
AHNAK	11q12.3	43	30	8.81362e-23	0.530876
ANKMY1	2q37.3	62	30	1.24973e-22	0.753478
APBB2	4p14-p13	74	30	8.92925e-21	-1.67843
ARHGEF16	1p36.32	54	30	1.81963e-17	0.159882
C11orf21	11p15.5	37	30	2.91032e-13	-0.417884
C2orf15	2q11.2	64	30	4.46243e-15	0.254786
CACNA2D2	3p21.31	44	30	7.39462e-19	0.23765
CAMK2B	7p13	58	30	9.03533e-17	0.236556
CAPZB	1p36.13	57	30	4.59205e-23	0.48113
CHST11	12q23.3	59	30	4.78078e-24	0.567768
CLSTN1	1p36.22	58	30	3.24334e-21	-0.577298
CNTNAP2	7q35-q36.1	79	30	8.36327e-17	-0.535279
COL9A3	20q13.33	64	30	4.2485e-15	-0.40747
CPT1A	11q13.3	66	30	9.93898e-21	-1.10355
DCDC2C	2p25.3	45	30	2.27062e-20	-1.05291
DPYSL2	8p21.2	53	30	3.96707e-24	0.885657
EBF2	8p21.2	50	30	1.32581e-21	-0.77088
EGFLAM	5p13.2-p13.1	44	30	9.52554e-13	1.63596
ELMSAN1	14q24.3	57	30	4.59205e-23	0.19663
EXOC2	6p25.3	77	30	3.20789e-20	0.164919
FAM155A	13q33.3	55	30	6.41829e-14	-0.223179
FAM53B	10q26.13	59	30	1.35544e-19	0.616352
FBXO31	16q24.2	71	30	1.02576e-22	0.340641
FMNL2	2q23.3	59	30	8.62151e-23	0.36285
FRAS1	4q21.21	73	30	3.0781e-14	0.379998
GABRA5	15q12	53	30	1.07139e-14	1.88398
GRHL2	8q22.3	37	30	7.15061e-22	-1.79639
HCG25	6p21.32	68	30	7.01372e-12	0.0558804
HCG4P3	6p21.3	51	30	5.60552e-10	1.23528
HIC1	17p13.3	65	30	5.91652e-18	0.0864545
IGF2R	6q25.3	73	30	4.47834e-23	0.518729
KIF1A	2q37.3	52	30	2.43077e-19	0.340179
LRIG1	3p14.1	47	30	2.02016e-19	0.144962
MICALL2	7p22.3	59	30	4.67149e-18	0.275931
MMP17	12q24.33	58	30	1.31425e-11	-0.0294529
MYO1E	15q22.2	56	30	9.93898e-21	-0.695742
MYO9B	19p13.11	53	30	7.46243e-21	0.194121
NNAT	20q11.23	50	30	3.22275e-17	0.220285
PALLD	4q32.3	79	30	1.73619e-22	0.896326
PANK4	1p36.32	60	30	3.9982e-14	0.0873108
PIP5K1C	19p13.3	67	30	1.96555e-17	0.23391
PLXNB2	22q13.33	46	30	1.5512e-21	0.681429
PPP1CA	11q13	54	30	2.8717e-15	-0.585061
PRKCE	2p21	62	30	3.20789e-20	0.40669
PRRX1	1q24.2	35	30	2.87922e-20	2.59559
PRSS50	3p21.31	45	30	5.53945e-23	0.480203
RBMS1	2q24.2	62	30	6.40167e-18	0.236047
ROBO1	3p12.3	56	30	7.65367e-17	-0.320289
SAMD4A	14q22.2	62	30	4.57496e-16	0.428961
SHC2	19p13.3	53	30	6.64055e-17	-0.275723
SLC22A18AS	11p15.4	74	30	2.43066e-21	-1.3813
SLCO3A1	15q26.1	67	30	1.50689e-19	-0.211512
SPIDR	8q11.21	50	30	1.16556e-17	1.67328
TSPAN18	11p11.2	55	30	2.63262e-19	-1.62802
UNC5D	8p12	42	30	1.66242e-23	-1.04777
ADAM12	10q26.2	54	29	2.43066e-21	0.596081
ADAMTS10	19p13.2	38	29	4.34774e-19	-0.17294
AQP4	18q11.2	48	29	7.94559e-17	-0.701096
ASPSCR1	17q25.3	70	29	3.86327e-17	0.296806
BEND7	10p13	46	29	1.17931e-14	-0.566603
BRD1	22q13.33	46	29	1.59233e-21	0.212853
CA10	17q21.33-q22	38	29	5.93947e-20	-0.589356
CCDC57	17q25.3	67	29	2.04633e-16	-0.836984
CDK6	7q21.2	66	29	3.66929e-15	-0.724474
CLCN7	16p13.3	70	29	1.90213e-22	0.277498
COBL	7p12.1	54	29	2.49613e-21	0.486889
CRTAC1	10q24.2	46	29	4.23964e-19	-1.31781
CRTC1	19p13.11	44	29	2.42393e-18	0.197313
CTNND2	5p15.2	51	29	4.87011e-17	-0.923657
DLGAP1	18p11.31	55	29	1.1674e-16	0.193527
DPP10	2q14.1	51	29	2.73393e-14	1.30662
DYSF	2p13.2	48	29	8.5792e-17	-0.325176
ECE1	1p36.12	63	29	9.47267e-22	0.323144
FADS2	11q12.2	73	29	5.09336e-19	-0.323445
FGF12	3q28-q29	53	29	1.1323e-10	1.30168
FGFR3	4p16.3	46	29	5.24287e-11	-0.110266
GFRA2	8p21.3	42	29	5.19751e-20	-0.784581
GPRC5C	17q25.1	38	29	2.63011e-18	-0.243429
GPX6	6p22.1	71	29	6.82777e-16	-0.525329
HOXA4	7p15.2	32	29	4.03784e-21	0.963161
HOXB13	17q21.32	38	29	2.02391e-23	2.35248
HPSE2	10q24.2	57	29	1.28676e-18	2.7345
IDUA	4p16.3	48	29	7.79455e-11	0.669208
IGF2BP1	17q21.32	50	29	6.36102e-15	-0.416425
KCNN3	1q21.3	46	29	1.33479e-20	-0.214947
KSR1	17q11.2	50	29	5.0117e-21	-1.16062
LTBP1	2p22.3	50	29	8.78777e-22	-0.427627
MDGA1	6p21.2	46	29	1.1861e-19	-0.608632
MOG	6p22.1	60	29	8.20995e-19	0.292808
MUC2	11p15.5	59	29	8.47328e-11	-0.250198
MYH10	17p13.1	49	29	1.63507e-21	0.332529
MYH9	22q12.3	40	29	1.3567e-23	0.286411
MYO18A	17q11.2	56	29	2.77292e-18	0.199689
MYO7A	11q13.5	45	29	3.15169e-14	-0.287326
NACC2	9q34.3	45	29	6.75981e-23	0.468525
NDRG2	14q11.2	62	29	1.21474e-16	0.159347
NOP14	4p16.3	67	29	1.21904e-19	0.267558
NXPH1	7p21.3	43	29	1.51312e-23	1.42809
ONECUT3	19p13.3	44	29	2.77065e-16	1.88311
OSR2	8q22.2	35	29	1.26699e-20	0.507362
PARD3B	2q33.3	63	29	8.92925e-21	0.547043
PDZD2	5p13.3	56	29	3.249e-19	-0.809975
PLXNA2	1q32.2	46	29	8.20995e-19	-0.0935413
PTK2B	8p21.2	50	29	5.61556e-18	-0.929116
RASGRF1	15q25.1	55	29	4.49856e-14	0.467465
RECQL5	17q25	54	29	3.97644e-23	0.210292
ROR2	9q22.31	50	29	2.33075e-20	0.252526
SFRP2	4q31.3	46	29	1.23794e-13	0.282469
SFTA3	14q13.3	32	29	2.15245e-20	1.55642
SLC12A4	16q22.1	42	29	3.57333e-24	0.472133
SLC2A9	4p16.1	48	29	3.93758e-22	0.937449
SLC35F3	1q42.2	46	29	3.60685e-19	-0.789744
SLC39A7	6p21.32	72	29	7.65134e-12	-0.470723
SLC5A10	17p11.2	47	29	8.89089e-19	0.155732
SORCS3	10q25.1	38	29	9.72891e-15	-0.366932
SYBU	8q23.2	40	29	2.90347e-17	-0.235522
SYNE1	6q25.2	69	29	1.04191e-18	-0.544837
SYNPO	5q33.1	56	29	4.94022e-23	0.660369
TBX2	17q23.2	68	29	6.26958e-14	-0.542574
TBX4	17q23.2	44	29	2.78031e-21	0.675561
TMX2	11q12.1	56	29	7.32497e-11	0.852587
TRERF1	6p21.1	53	29	1.22733e-17	0.453386
UGT1A10	2q37.1	67	29	6.71574e-12	0.17767
UNC13A	19p13.11	49	29	3.41532e-18	-1.04175
USP36	17q25.3	43	29	6.83635e-19	0.062075
VOPP1	7p11.2	47	29	1.1292e-22	-0.68673
WDR90	16p13.3	60	29	8.14737e-22	0.29054
XRCC3	14q32.3	37	29	1.40255e-21	0.218459
ZAP70	2q11.2	43	29	4.56427e-24	0.57985
ZBTB20	3q13.31	70	29	5.54826e-18	0.24216
AGBL4	1p33	53	28	1.80287e-16	-0.721854
ANK2	4q25-q26	55	28	9.47267e-22	-0.322975
AP3D1	19p13.3	53	28	4.56427e-24	0.272559
ARHGAP23	17q12	52	28	7.27279e-21	0.296663
ARNT2	15q25.1	42	28	1.79573e-13	0.426202
ARSG	17q24.2	47	28	2.59152e-22	-1.28503
AXIN1	16p13.3	62	28	1.62883e-18	0.107668
C1orf159	1p36.33	68	28	8.92925e-21	0.252214
C6orf136	6p21.33	66	28	2.52197e-20	0.244763
CA5A	16q24.2	51	28	3.08036e-21	1.51587
CADPS2	7q31.32	46	28	8.41192e-20	-0.243027
CALCA	11p15.2	41	28	3.57333e-24	0.639879
CARD14	17q25.3	55	28	3.88699e-23	0.319595
CDKAL1	6p22.3	57	28	4.52761e-11	0.132692
CHRM2	7q33	47	28	1.14196e-13	-0.630652
CLASP1	2q14.2-q14.3	58	28	4.62706e-12	0.259463
CLEC16A	16p13.13	68	28	4.15503e-21	0.235115
CNPY1	7q36.3	60	28	3.38345e-20	1.28766
COL12A1	6q13-q14.1	45	28	1.22733e-17	-0.217523
DAZAP1	19p13.3	40	28	7.99398e-19	0.331592
DLX1	2q31.1	36	28	1.01251e-19	-1.22726
ECE2	3q27.1	55	28	2.73393e-14	-0.135226
EDNRB	13q22.3	53	28	6.91743e-18	0.444264
EPHA1	7q34-q35	47	28	1.30228e-23	0.537454
ERBB2	17q12	50	28	1.1981e-16	-0.777691
ETV6	12p13.2	53	28	6.47564e-19	-1.27659
FGF13	Xq26.3-q27.1	52	28	3.32914e-18	-0.478515
FILIP1L	3q12.1	50	28	2.70269e-16	-0.511342
FLT4	5q35.3	61	28	4.28518e-17	0.263915
FMN1	15q13.3	61	28	3.31585e-23	0.267506
FRMD1	6q27	42	28	5.71602e-21	-0.0648537
FSTL4	5q31.1	52	28	1.84423e-15	0.104171
GABRD	1p36.33	36	28	2.54492e-14	0.242799
GLIS1	1p32.3	60	28	3.50404e-18	-0.475389
GPC1	2q37.3	57	28	3.32331e-12	0.0524497
HIST2H2BE	1q21.2	37	28	8.1134e-19	-0.835825
HTT	4p16.3	59	28	8.78777e-22	0.214464
KIAA0513	16q24.1	46	28	2.15245e-20	0.34562
KIAA0825	5q15	47	28	9.80193e-14	-0.125721
KIF5C	2q23.1-q23.2	52	28	4.79911e-18	-0.136857
LHX4	1q25.2	59	28	6.05858e-13	-0.0176355
LINC00299	2p25.1	44	28	2.49613e-21	-0.233175
LINC00689	7q36.3	45	28	4.96008e-19	0.140611
LMX1B	9q33.3	48	28	7.36496e-20	0.745417
LOXL1	15q24.1	38	28	3.16565e-19	0.793602
LRAT	4q32.1	44	28	7.76297e-20	0.170313
LTBP3	11q13.1	40	28	4.98989e-15	0.283852
MAML2	11q21	70	28	4.94022e-23	-1.10553
MDC1	6p21.33	69	28	2.80617e-23	-1.06235
MEIS2	15q14	66	28	2.42556e-14	-0.163231
MUC4	3q29	62	28	3.91067e-19	-0.173505
MYRF	11q12.2	33	28	1.50887e-16	-0.182236
NBEA	13q13.3	58	28	1.87525e-16	0.412733
NUMA1	11q13.4	50	28	7.97009e-20	0.290279
OR5V1	6p22.1	50	28	5.19071e-18	-0.737498
PEG10	7q21.3	108	28	3.68538e-10	-0.117236
PHF1	6p21.32	45	28	4.92309e-18	0.109532
PMEPA1	20q13.31	57	28	4.47834e-23	-0.957662
PXN	12q24.23	52	28	9.99555e-24	0.736281
RASGEF1C	5q35.3	59	28	1.84971e-16	0.367137
RASSF5	1q32.1	42	28	6.02362e-16	-0.366123
RNF5	6p21.32	47	28	7.85229e-21	0.263174
SGK1	6q23.2	51	28	1.40458e-15	0.548226
SLC6A5	11p15.1	42	28	2.78031e-21	0.635936
SNRPD3	22q11.23	55	28	1.07214e-11	0.805767
SOX9	17q24.3	51	28	9.66829e-21	-0.760714
SRCIN1	17q12	57	28	3.56487e-07	-0.0171325
STEAP2	7q21.13	56	28	4.51087e-17	1.72131
SYN3	22q12.3	48	28	3.91067e-19	-0.545271
TCF7L1	2p11.2	46	28	2.24102e-21	0.234117
TGIF1	18p11.31	46	28	5.6971e-15	0.485507
TTLL10	1p36.33	47	28	5.93947e-20	0.163024
TULP4	6q25.3	59	28	2.4711e-22	-0.516255
WDFY4	10q11.23	43	28	1.59604e-17	-0.2269
WWP2	16q22.1	52	28	3.59478e-18	0.625045
ZBTB4	17p13.1	45	28	6.30479e-24	0.391283
ABCA3	16p13.3	53	27	5.62927e-20	0.301662
AKT1	14q32.33	43	27	4.70896e-23	0.201504
ARHGAP27	17q21.31	46	27	1.06876e-23	0.452822
ARID5B	10q21.2	51	27	1.15543e-19	0.166354
C4BPB	1q32.1	45	27	3.55471e-16	-0.28171
C8orf44	8q13.1	52	27	1.10434e-20	0.137437
CALCR	7q21.3	36	27	1.62853e-15	1.43197
CAMK1D	10p13	53	27	3.57333e-24	-1.26524
CASKIN2	17q25.1	43	27	2.17347e-22	0.145433
CBX8	17q25.3	38	27	3.37283e-22	-1.06608
CDH11	16q21	39	27	1.84971e-16	-0.431824
CELSR3	3p21.31	50	27	3.57853e-17	0.381053
CFL1	11q13.1	56	27	1.32581e-21	0.313566
CHN2	7p14.3	56	27	1.9236e-21	-0.963431
CLK2	1q22	42	27	1.80899e-18	0.121758
COL1A1	17q21.33	42	27	5.05018e-23	0.308836
CRIM1	2p22.2	56	27	4.32008e-18	0.865328
CTTN	11q13.3	56	27	1.88588e-18	0.264506
DGKQ	4p16.3	62	27	7.05223e-14	0.0580936
DMRTA2	1p32.3	32	27	1.1861e-19	1.0929
DOCK2	5q35.1	52	27	6.72777e-14	0.667407
DPF3	14q24.2	59	27	2.79697e-22	0.275919
DUSP22	6p25.3	36	27	1.18916e-18	-0.227143
EEFSEC	3q21.3	51	27	4.19236e-14	-0.144947
EIF3B	7p22.3	40	27	2.23821e-16	0.167087
FAM174B	15q26.1	55	27	8.056e-21	-1.12907
FAM189A1	15q13.1	69	27	6.3093e-17	0.595237
FENDRR	16q24.1	57	27	3.33231e-19	0.605055
FEZF2	3p14.2	31	27	2.56545e-23	1.30283
FGF14	13q33.1	57	27	1.71335e-16	-0.294767
FXYD6	11q23.3	39	27	1.9606e-18	0.64209
GABRB1	4p12	41	27	8.20995e-19	1.0185
GPR158	10p12.1	40	27	2.13907e-15	-0.668283
HBE1	11p15.4	42	27	4.20325e-20	-0.697484
HCG4P8	6p22.1	37	27	3.07776e-18	1.94079
HERC2	15q13.1	66	27	1.21005e-13	-0.0914955
IGFBP7	4q12	49	27	3.24515e-18	0.694004
IQSEC3	12p13.33	55	27	6.27153e-20	-0.878809
IRX4	5p15.33	43	27	8.80903e-17	0.542555
KCNQ1OT1	11p15.5	84	27	5.33864e-20	-0.155006
KIR3DL1	19q13.42	52	27	1.30228e-23	-0.753653
LINC00682	4p13	34	27	4.28756e-24	2.34745
MMEL1	1p36.32	45	27	1.00325e-13	0.25436
NADK	1p36.33	51	27	3.29448e-20	-0.936168
NCK2	2q12.2	55	27	2.32549e-23	0.30378
NGEF	2q37.1	53	27	7.55485e-20	0.130021
NPAS3	14q13.1	56	27	2.75395e-23	-0.448329
NPLOC4	17q25.3	44	27	1.25838e-21	0.281615
NRM	6p21.33	43	27	1.56712e-22	0.328138
NRN1	6p25.1	44	27	2.49203e-18	1.44781
NTRK3	15q25.3	44	27	1.00017e-10	-0.257091
OTP	5q14.1	33	27	3.88699e-23	1.14148
PAH	12q23.2	42	27	1.26069e-17	-0.683954
PAPD7	5p15.31	52	27	2.36076e-18	0.0772886
PEG3	19q13.4	50	27	2.83737e-10	-0.177379
PLCB2	15q15.1	34	27	3.03558e-20	0.415467
POLR2A	17p13.1	35	27	1.15753e-18	0.144062
PSD3	8p22	62	27	1.52768e-22	-0.206461
RFTN1	3p24.3	46	27	2.49636e-19	-0.89555
RUNX1T1	8q21.3	48	27	2.30187e-21	-0.732731
SCART1	10q26.3	44	27	3.80933e-19	0.282108
SIX1	14q23.1	53	27	2.42556e-14	0.726258
SPECC1	17p11.2	70	27	5.33864e-20	0.374109
SRRM4	12q24.23	37	27	3.60685e-19	-0.541012
ST14	11q24.3	43	27	6.14159e-19	-0.796515
STAU2	8q21.11	42	27	2.42246e-17	-0.649502
TCEA2	20q13.33	49	27	1.06832e-19	0.737025
TECR	19p13.12	50	27	5.5702e-24	0.919684
TG	8q24.22	47	27	4.03784e-21	-0.833264
TNF	6p21.33	28	27	2.23853e-18	-0.284826
TNFRSF8	1p36.22	41	27	2.87922e-20	-0.801057
TNIK	3q26.2-q26.31	47	27	2.57206e-07	0.107339
TSPAN4	11p15.5	54	27	2.36776e-19	1.65448
TXNRD1	12q23.3	54	27	4.32008e-18	-0.370007
UBAC2	13q32.3	59	27	3.00672e-21	-1.3652
UBE2J2	1p36.33	44	27	7.58586e-19	0.674931
UGT1A9	2q37.1	62	27	6.71574e-12	0.17767
VPS53	17p13.3	65	27	3.92871e-21	0.186509
WWC2	4q35.1	52	27	2.30751e-19	0.646988
WWOX	16q23.1-q23.2	73	27	9.34771e-20	-0.107949
ABHD8	19p13.11	53	26	1.86073e-19	0.152904
ACAP3	1p36.33	52	26	1.04591e-14	0.223582
ACSS3	12q21.31	42	26	1.3208e-18	0.193702
AMOTL1	11q21	56	26	2.43077e-19	0.428272
ANTXR1	2p13.3	56	26	2.36076e-18	0.107524
AP5Z1	7p22.1	49	26	9.6043e-20	0.162361
ARHGEF17	11q13.4	46	26	1.0006e-21	0.651975
BASP1	5p15.1	51	26	1.51478e-21	-0.311948
BSN	3p21.31	41	26	1.6334e-19	-0.1083
C1QTNF1	17q25.3	41	26	3.96515e-17	0.52681
CCDC85C	14q32.2	53	26	1.69469e-20	0.294297
CLPTM1L	5p15.33	53	26	2.13907e-15	0.0874122
CNIH3	1q42.12	58	26	3.06121e-16	0.135068
CORO7	16p13.3	61	26	2.72618e-22	0.498028
CRMP1	4p16.2	45	26	3.21785e-16	2.73617
CTDP1	18q23	77	26	2.18872e-19	0.153449
CYP26C1	10q23.33	35	26	1.28676e-18	0.29995
DLG4	17p13.1	51	26	3.08093e-19	0.297256
DMTN	8p21.3	43	26	1.36375e-17	1.05508
DOK7	4p16.3	59	26	4.47834e-23	0.17304
EIF4G1	3q27.1	43	26	1.71638e-18	0.295573
EPS8L2	11p15.5	52	26	1.51493e-17	0.294288
ESPNL	2q37.3	38	26	2.92274e-18	0.520571
ESRRB	14q24.3	57	26	8.14737e-22	-0.26779
ETS1	11q24.3	45	26	9.3631e-19	2.17044
FHIT	3p14.2	61	26	1.71638e-18	-0.844772
FTO	16q12.2	44	26	5.47872e-20	-0.147255
GALR1	18q23	31	26	3.10027e-17	1.08461
GCSAML	1q44	40	26	4.18551e-23	-1.1334
GDNF	5p13.2	54	26	3.58162e-13	-0.24706
GRIK3	1p34.3	37	26	2.87922e-20	-0.189348
IFFO1	12p13.31	40	26	4.69234e-21	-0.563865
ITGB4	17q25.1	44	26	4.48212e-11	0.161969
KCNK9	8q24.3	46	26	5.5225e-22	-0.81744
KDM6B	17p13.1	43	26	1.38429e-22	0.462265
KIAA1522	1p35.1	38	26	1.72713e-21	0.546236
KRBOX1	3p22.1	58	26	1.51337e-15	0.554779
LBX2	2p13.1	34	26	5.70336e-14	0.851621
LCE1B	1q21.3	43	26	1.8354e-20	-0.944745
LIMD1	3p21.31	60	26	1.81548e-22	0.218612
NAE1	16q22.1	37	26	1.18211e-13	0.431262
NBPF13P	1q21.1	44	26	5.66694e-22	1.73183
NDST1	5q33.1	40	26	3.62609e-23	0.380071
NELL1	11p15.1	34	26	4.30299e-19	-0.60346
NOS1AP	1q23.3	41	26	8.80903e-17	-0.614701
OLFM1	9q34.3	34	26	2.94984e-22	-0.91342
PDGFA	7p22.3	51	26	7.54776e-17	0.590035
PEMT	17p11.2	46	26	3.88699e-23	0.72832
PENK	8q12.1	34	26	5.05392e-18	2.54028
PGBD5	1q42.13	49	26	8.26603e-17	0.292876
PITPNC1	17q24.3	46	26	7.39462e-19	-0.10856
PLEKHA7	11p15	47	26	6.3093e-17	-0.870007
PPP2R2B	5q32	57	26	6.92696e-15	-0.26116
PRKCB	16p12.2-p12.1	38	26	2.27967e-23	-1.12866
PYY	17q21.31	43	26	4.06918e-17	2.01483
RAB40C	16p13.3	59	26	5.56817e-21	0.653325
RASSF1	3p21.31	56	26	2.00269e-22	0.155475
RPL3	22q13.1	38	26	1.22733e-17	-0.377108
RTN4RL1	17p13.3	45	26	4.93246e-20	0.460955
SEC16A	9q34.3	45	26	5.97955e-19	0.235225
SEMA3B	3p21.31	40	26	1.74054e-20	-0.151034
SLC12A5	20q13.12	43	26	2.78031e-21	1.01379
SLC38A4	12q13.11	30	26	8.89089e-19	1.63219
SMG6	17p13.3	47	26	1.1292e-22	0.740768
SMPD3	16q22.1	43	26	5.05392e-18	0.253233
SMURF1	7q22.1	49	26	2.52197e-20	-0.8555
SNRPN	15q11.2	50	26	3.50404e-18	0.450763
SPATS2L	2q33.1	46	26	3.89393e-18	0.226851
SPIRE2	16q24	67	26	8.32078e-14	-0.154874
STON1	2p16.3	55	26	4.46642e-19	-0.595278
TESC	12q24.22	52	26	1.80287e-16	0.396171
TRGC1	7p14.1	39	26	1.20792e-14	-0.519356
TRIM40	6p22.1	51	26	2.18273e-17	-0.936196
TRPS1	8q23.3	38	26	1.56466e-20	-0.920264
TSC22D3	Xq22.3	33	26	4.20325e-20	-0.895923
TTC7A	2p21	51	26	4.55031e-23	0.243009
UGT1A7	2q37.1	58	26	6.71574e-12	0.17767
UNC5A	5q35.2	54	26	1.02305e-17	-0.532718
VAC14	16q22.1-q22.2	47	26	5.19751e-20	0.490545
WDR81	17p13.3	54	26	5.81317e-22	0.519983
ZNF503	10q22.2	63	26	6.14159e-19	0.532033
ZSCAN18	19q13.43	39	26	1.56712e-22	1.12811
ABCB9	12q24.31	63	25	8.87347e-20	0.325718
ABTB2	11p13	50	25	2.98663e-16	0.240762
AGER	6p21.32	27	25	1.07945e-22	0.290259
AKT3	1q43-q44	46	25	2.65992e-20	0.379418
APC2	19p13.3	53	25	1.44916e-20	-0.591226
APOLD1	12p13.1	46	25	7.3429e-22	0.246177
ARPP21	3p22.3	39	25	1.05596e-15	-0.19752
ASCL2	11p15.5	49	25	1.71544e-09	2.47455
ATP8A2	13q12.13	53	25	3.32634e-15	0.575697
BACH2	6q15	51	25	1.97647e-23	-0.721768
C9orf3	9q22.32	48	25	1.50533e-18	-0.942583
CACNB2	10p12	53	25	2.15289e-16	-0.467699
CACNG8	19q13.42	34	25	5.4218e-21	1.33164
CADM1	11q23.3	52	25	1.22735e-21	-0.999437
CADPS	3p14.2	42	25	4.32008e-18	0.859953
CAPN15	16p13.3	54	25	1.85183e-23	0.2262
CEP131	17q25.3	48	25	1.0539e-22	0.32742
CHD7	8q12.2	41	25	4.87011e-17	-0.25273
CHURC1	14q23.3	54	25	1.80899e-18	0.308862
CLUH	17p13.3	46	25	2.47564e-15	0.171262
CNTN4	3p26.3-p26.2	51	25	6.43564e-15	-0.265491
COL22A1	8q24.23-q24.3	37	25	7.47805e-20	-0.735726
COL25A1	4q25	44	25	2.09625e-23	-1.33145
CRHR1	17q21.31	38	25	1.09555e-15	-0.582974
CYTH1	17q25.3	37	25	1.39274e-19	-0.6128
DDAH1	1p22.3	51	25	1.47663e-15	-0.116586
DEAF1	11p15.5	61	25	1.51493e-17	0.294288
DIRAS3	1p31.3	35	25	7.27279e-21	0.529784
DLX5	7q21.3	49	25	6.74105e-18	0.809978
DOCK6	19p13.2	36	25	7.8807e-18	0.1297
DTX1	12q24.13	36	25	2.248e-19	0.171313
EFNA5	5q21.3	50	25	1.59908e-13	-0.480425
ELMO1	7p14.2-p14.1	60	25	1.20792e-14	-0.674706
ENOX1	13q14.11	62	25	1.9236e-21	0.187612
EPB41L4A	5q22.1-q22.2	50	25	4.47834e-23	0.265
EPHA10	1p34.3	42	25	4.04701e-22	3.18926
EPHB2	1p36.12	47	25	6.02164e-24	0.401813
EVX2	2q31.1	34	25	5.93947e-20	2.90612
FAM207A	21q22.3	40	25	1.39732e-23	0.825766
FBXL19	16p11.2	43	25	2.02391e-23	0.52421
FGFRL1	4p16.3	63	25	9.72891e-15	0.130423
FMN2	1q43	48	25	3.00672e-21	-0.513019
GABRG3	15q12	52	25	5.00549e-09	-0.341245
GAD1	2q31.1	46	25	1.02305e-17	0.816608
GATAD2A	19p13.11	38	25	1.1981e-16	0.115161
GCNT2	6p24.3-p24.2	41	25	4.7436e-21	-1.00708
GNG4	1q42.3	35	25	1.90213e-22	-0.883004
GPR146	7p22.3	44	25	4.59205e-23	0.364347
GRID2	4q22.1-q22.2	47	25	4.14726e-15	-0.567892
GRM6	5q35.3	34	25	5.38223e-14	-0.0731057
GULP1	2q32.1-q32.2	44	25	2.8466e-18	-0.422037
HDLBP	2q37.3	69	25	1.29184e-21	0.444008
HK1	10q22.1	48	25	1.60723e-20	0.34753
JAM3	11q25	35	25	2.12691e-17	1.32237
KIF13B	8p12	42	25	9.05924e-24	0.456793
KLC4	6p21.1	35	25	1.01612e-15	0.206735
LIMCH1	4p13	51	25	1.58813e-16	-0.0995526
LINC00298	2p25.1	42	25	1.09405e-23	-1.66925
LINC01163	10q26.2	39	25	1.74054e-20	-0.209754
LRRC7	1p31.1	39	25	1.39621e-14	-0.280327
LZTS1	8p21.3	40	25	8.35318e-22	0.71384
MB21D2	3q29	33	25	3.32914e-18	-0.156019
MICAL3	22q11.21	48	25	3.93088e-16	0.326818
MPPED2	11p14.1	39	25	4.99806e-17	-0.429026
MRPL33	2p23.2	49	25	5.82179e-19	0.254795
MYO1C	17p13.3	51	25	1.05493e-21	0.235975
NDRG4	16q21	50	25	2.94984e-22	0.362092
NEDD4L	18q21.31	47	25	5.5225e-22	0.235439
NPAS2	2q11.2	37	25	5.14195e-21	0.312504
NPR3	5p13.3	44	25	1.93588e-20	-1.04581
NRG2	5q31.2	44	25	1.10674e-17	0.48857
NRG3	10q23.1	38	25	1.39588e-12	-0.356809
OBSL1	2q35	54	25	5.69288e-17	-0.211726
OPA3	19q13.32	49	25	2.49636e-19	-1.06008
PAK6	15q15.1	39	25	7.35811e-17	-0.719918
PARVA	11p15.3	36	25	2.4711e-22	0.419171
PEX10	1p36.32	54	25	2.3805e-16	0.0877392
PHACTR2	6q24.2	60	25	2.01271e-18	0.201835
PLXND1	3q22.1	42	25	5.96793e-22	0.254947
PPP1R13L	19q13.32	43	25	3.83265e-16	0.194965
PPP2R5C	14q32.31	60	25	1.08305e-21	0.276053
PQBP1	Xp11.23	28	25	5.19751e-20	-0.751301
PRICKLE1	12q12	47	25	2.25669e-14	-0.651085
PRSS23	11q14.2	43	25	4.67149e-18	-0.395577
PSD	10q24.32	41	25	2.24108e-17	1.07801
PTDSS2	11p15.5	72	25	1.78862e-20	0.228065
PTEN	10q23.31	65	25	3.20195e-10	0.738404
PWWP2B	10q26.3	47	25	3.86327e-17	-0.646358
RER1	1p36.32	45	25	5.04544e-15	0.0592362
RP1L1	8p23.1	45	25	1.50533e-18	0.226914
SAPCD1	6p21.33	33	25	4.28756e-24	0.819069
SHOX2	3q25.32	36	25	3.12258e-20	-0.853973
SIL1	5q31.2	72	25	2.72618e-22	-0.810762
SLC19A1	21q22.3	45	25	1.35523e-18	0.229246
SLC27A6	5q23.3	45	25	2.36611e-13	0.816159
SLC45A1	1p36.23	59	25	3.21785e-16	0.141884
SLIT1	10q24.1	47	25	2.20833e-13	-0.0400858
SNTG1	8q11.21	43	25	9.26961e-17	1.27574
SPTB	14q23.3	49	25	1.05329e-16	0.307069
THADA	2p21	48	25	3.57391e-20	0.240196
TIMM17B	Xp11.23	29	25	5.19751e-20	-0.751301
TPCN2	11q13.3	51	25	5.93947e-20	0.164972
TPM1	15q22.2	42	25	2.83062e-17	0.190517
TPPP	5p15.33	56	25	5.11506e-13	-0.236488
TRAF3	14q32.32	53	25	1.13532e-20	0.56024
TRPM2	21q22.3	40	25	9.75589e-23	-1.37084
UBE2O	17q25.1	36	25	1.9406e-23	0.305693
WDR20	14q32.31	47	25	5.57048e-14	0.179866
ZBTB38	3q23	43	25	4.20325e-20	0.0920551
ZNF735	7q11.21	46	25	2.36696e-21	-0.737278
ABCF1	6p21.33	56	24	9.28068e-09	-0.426471
ACTN1	14q24.1	45	24	2.88157e-22	0.721898
AGPAT3	21q22.3	42	24	6.27153e-20	0.202002
AGPAT4	6q26	54	24	3.21785e-16	-0.140159
APLF	2p13.3	38	24	1.36248e-14	-0.160489
ARHGEF25	12q13.3	31	24	3.57333e-24	0.766405
ASIC4	2q35	33	24	7.1682e-12	-1.52049
BRD4	19p13.12	32	24	1.35544e-19	0.359736
BTNL2	6p21.32	80	24	8.14737e-22	-0.380015
C16orf95	16q24.2	65	24	3.4763e-21	0.287401
C19orf25	19p13.3	42	24	1.98706e-15	0.210712
CACNA1B	9q34.3	39	24	6.12797e-15	-0.403841
CAMKMT	2p21	39	24	3.00641e-14	0.132537
CAPS2	12q21.1-q21.2	49	24	3.33342e-10	-0.0142731
CAST	5q15	54	24	7.01372e-12	0.330141
CCDC88B	11q13.1	40	24	1.49187e-13	0.218042
CD247	1q24.2	40	24	1.64976e-20	-0.324341
CDH8	16q21	30	24	5.99561e-17	-0.546721
CERKL	2q31.3	35	24	5.72499e-24	3.43297
CNTNAP5	2q14.3	35	24	1.01054e-23	-0.889453
COL20A1	20q13.33	31	24	5.78656e-20	-0.964151
DCC	18q21.2	38	24	5.39539e-12	-0.201784
DGKI	7q33	42	24	5.78656e-20	-0.181827
DMGDH	5q14.1	44	24	1.5474e-19	0.722589
DOT1L	19p13.3	53	24	7.15061e-22	0.14649
DPYSL3	5q32	40	24	7.48763e-12	-0.0937929
DSE	6q22.1	56	24	2.58936e-20	1.24014
DUSP1	5q35.1	36	24	6.80146e-22	0.509247
EPHA2	1p36.13	35	24	6.0307e-21	0.17709
ERGIC1	5q35.1	41	24	2.53471e-22	0.572805
EXOC3	5p15.33	47	24	3.15836e-21	0.266043
EXOC4	7q33	63	24	1.42541e-22	0.20621
F10	13q34	40	24	2.63011e-18	-0.27831
FBLN7	2q13	36	24	2.44197e-16	-0.207555
GFPT2	5q35.3	43	24	2.60251e-15	-0.24809
GGT1	22q11.23	39	24	1.07214e-11	0.805767
GPR39	2q21.2	42	24	9.12211e-19	-0.359943
HCG9	6p22.1	57	24	1.23754e-14	1.28136
HOXB6	17q21.32	38	24	2.05096e-14	0.382901
HOXC13	12q13.13	32	24	9.91844e-16	1.62343
HUS1	7p12.3	48	24	5.18106e-16	0.82677
IKZF1	7p12.2	42	24	5.56817e-21	0.713922
IL17RD	3p14.3	39	24	3.54625e-22	0.608797
ITIH5	10p14	49	24	1.22733e-17	-0.15026
ITPR1	3p26.1	48	24	8.90385e-13	0.209427
JAZF1	7p15.2-p15.1	63	24	1.54089e-10	-0.064509
KCND3	1p13.2	41	24	2.12889e-21	-0.722798
KCNK10	14q31.3	44	24	4.73492e-10	0.267222
KLF13	15q13.3	45	24	5.40942e-13	-0.542985
KLLN	10q23	61	24	3.20195e-10	0.738404
KRT86	12q13	46	24	2.17604e-23	0.334834
LDB2	4p15.32	41	24	4.54642e-20	-0.574585
LFNG	7p22.3	45	24	4.39672e-17	0.480593
LHX1	17q12	42	24	8.81362e-23	0.942219
LMCD1	3p25.3	59	24	5.96793e-22	-0.194728
LMX1A	1q23.3	57	24	9.51216e-17	-0.313582
LRBA	4q31.3	49	24	3.57333e-24	0.475688
LRRC27	10q26.3	57	24	6.12307e-14	-0.380142
LRRC61	7q36.1	32	24	4.96008e-19	-0.967694
MAN1C1	1p36.11	52	24	2.06739e-23	0.308902
MBNL2	13q32.1	42	24	1.1998e-21	0.234643
MCF2L2	3q27.1	61	24	3.61274e-21	0.173899
ME3	11q14.2	41	24	4.15503e-21	1.47551
MINOS1	1p36.13	43	24	1.51478e-21	0.477047
MIR381HG	14q32.31	27	24	1.63507e-21	-0.605177
MKNK1	1p33	56	24	7.25339e-24	0.346963
MRC2	17q23	45	24	4.34774e-19	0.385666
MYH14	19q13.33	47	24	6.3093e-17	0.294746
MYO16	13q33.3	49	24	2.59152e-22	1.95392
NDUFA10	2q37.3	51	24	7.81418e-15	-0.128896
NDUFC1	4q31.1	45	24	4.8056e-16	-0.894059
NEFM	8p21.2	24	24	1.22107e-18	2.47645
PALM	19p13.3	47	24	1.47044e-16	-0.264887
PAX1	20p11.22	32	24	3.97963e-20	0.401343
PAX8	2q14.1	34	24	6.81096e-17	1.17947
PDE4B	1p31.3	40	24	3.38425e-14	1.16982
PDZD4	Xq28	38	24	1.13748e-08	0.237666
PITRM1	10p15.2	43	24	2.07408e-19	0.167686
PLEKHG4B	5p15.33	51	24	1.94694e-16	0.253478
PRCC	1q23.1	41	24	5.78656e-20	0.0577215
PRH1	12p13.2	62	24	1.67649e-19	0.143765
PROM1	4p15.32	36	24	2.52197e-20	0.549527
PRR4	12p13	60	24	1.67649e-19	0.143765
RB1	13q14.2	61	24	2.24102e-21	0.159797
RFX4	12q23.3	58	24	2.00257e-14	1.05893
RIN2	20p11.23	29	24	3.54625e-22	0.63629
SAMD12	8q24.11-q24.12	52	24	2.52197e-20	-0.220987
SASH1	6q24.3-q25.1	43	24	3.57391e-20	0.2054
SBF1	22q13.33	44	24	5.1268e-17	0.0795852
SCRIB	8q24.3	53	24	4.80515e-20	0.264266
SEZ6	17q11.2	40	24	1.86633e-12	0.253162
SGIP1	1p31.3	32	24	2.778e-13	1.08579
SH3PXD2B	5q35.1	52	24	3.61274e-21	0.55276
SLC25A10	17q25.3	52	24	6.57177e-14	0.0954278
SLC6A12	12p13.33	28	24	3.91067e-19	-0.656128
SLC6A1	3p25.3	39	24	5.53286e-13	-0.148881
SOGA3	6q22.33	44	24	1.76279e-18	1.43925
SORL1	11q24.1	38	24	3.83265e-16	0.444343
SPECC1L	22q11.23	35	24	6.79953e-20	0.582331
SPRED2	2p14	43	24	9.25042e-23	0.306702
STK32B	4p16.2	38	24	7.52982e-22	-0.312734
STK39	2q24.3	46	24	3.24665e-15	-0.109803
TAF1D	11q21	56	24	5.05018e-23	-1.16265
TAL1	1p33	34	24	1.52768e-22	0.706856
TBC1D22A	22q13.31	59	24	1.07782e-17	0.264069
TBR1	2q24.2	38	24	4.50686e-13	2.08583
TCF20	22q13.2	37	24	8.62151e-23	0.493751
TECTA	11q23.3	33	24	1.88546e-20	-0.296259
TMEM151B	6p21.1	35	24	1.51478e-21	-0.596721
TMEM184A	7p22.3	47	24	1.59233e-21	-1.08364
TNFAIP8	5q23.1	44	24	1.6382e-17	-0.472556
TRIM71	3p22.3	42	24	5.19751e-20	0.317032
TSSC4	11p15.5	45	24	2.06739e-23	0.342679
UGT1A6	2q37.1	54	24	6.71574e-12	0.17767
VWA1	1p36.33	30	24	7.25007e-23	-1.29296
WNT3	17q21.31-q21.32	41	24	1.64976e-20	-1.01664
ZCCHC24	10q22.3	40	24	5.67937e-23	0.349012
ZNF709	19p13.2	49	24	4.35647e-24	1.36068
ZNF775	7q36.1	70	24	2.63514e-16	0.143634
ZNF783	7q36.1	44	24	8.97586e-18	0.259503
ACTR3C	7q36.1	39	23	4.96008e-19	0.325013
ADCY2	5p15.31	37	23	1.39174e-18	-0.365551
ALDH1L1	3q21.3	38	23	8.29039e-18	0.605767
AMPD3	11p15.4	53	23	1.21452e-22	-1.15378
APOB	2p24.1	27	23	2.49613e-21	-0.639919
ARID4B	1q42.3	37	23	5.87846e-21	0.458075
BCL2	18q21.33	47	23	7.73553e-22	-0.671866
BNIP3	10q26.3	37	23	3.24665e-15	0.745408
C1orf94	1p35.1	34	23	9.23916e-24	0.794709
CACHD1	1p31.3	39	23	1.13999e-09	0.140296
CHID1	11p15.5	53	23	6.30214e-19	0.214577
CHKB	22q13.33	47	23	1.0006e-21	0.525639
CHRNA4	20q13.33	32	23	6.30214e-19	-0.647379
CLDN10	13q32.1	32	23	3.24515e-18	0.320665
CNTNAP1	17q21.2	32	23	3.16565e-19	0.296572
COL13A1	10q22.1	50	23	9.34771e-20	-0.218237
CPSF1	8q24.3	43	23	3.58011e-15	0.250791
CUEDC1	17q22	46	23	4.99806e-17	-0.442562
CYP26B1	2p13.2	38	23	1.11203e-23	-0.574049
EMX2	10q26.11	39	23	9.93709e-10	-0.635188
ENTPD1	10q24.1	66	23	1.70229e-11	0.110574
EPAS1	2p21	40	23	2.53894e-15	0.35184
EPB41L3	18p11.31	38	23	1.0184e-08	1.96315
EPDR1	7p14.1	50	23	1.12602e-19	-0.765131
EPPK1	8q24.3	38	23	4.39672e-17	-0.563686
EPS8	12p12.3	52	23	3.61274e-21	0.50348
ESYT2	7q36.3	49	23	6.23456e-18	-1.05024
FAT3	11q14.3	40	23	9.49875e-15	-0.286643
FBLN2	3p25.1	51	23	3.63365e-14	0.375312
FEZ1	11q24.2	33	23	2.1836e-21	0.635666
FEZF1	7q31.32	39	23	2.77249e-19	2.93262
FFAR4	10q23.33	36	23	1.62853e-15	1.13098
FKBPL	6p21.32	48	23	5.94975e-10	-0.38147
FXYD1	19q13.12	24	23	1.19015e-23	-1.77461
GALNT18	11p15.4	52	23	7.75475e-14	0.617815
GALNT8	12p13.32	31	23	7.25007e-23	-0.610944
GFOD1	6p24.1-p23	47	23	7.05223e-14	-0.0878853
GLB1L2	11q25	45	23	1.39164e-13	0.102679
GLIS2	16p13.3	41	23	1.47488e-21	0.359216
GRAMD1B	11q24.1	35	23	7.09708e-13	-0.26035
GRIK2	6q16.3	45	23	4.29328e-14	2.43472
GRTP1	13q34	42	23	4.94163e-12	-0.209333
HDGF	1q23.1	40	23	1.15172e-15	-0.420976
HGS	17q25.3	58	23	2.98663e-16	0.181621
HIST3H2BB	1q42.13	29	23	2.02039e-21	-1.43275
HOXD11	2q31.1	31	23	4.99806e-17	0.62874
HTRA1	10q26.13	38	23	3.41532e-18	-0.147011
IL4I1	19q13.33	35	23	1.88063e-13	0.370886
INMT	7p14.3	45	23	6.89341e-23	0.191599
ISG15	1p36.33	59	23	9.19047e-10	-0.348865
KCNA1	12p13.32	25	23	1.06832e-19	-0.303492
KCNG2	18q23	36	23	7.73553e-22	0.234168
LDLRAD3	11p13	45	23	2.34781e-22	-0.233231
LEF1	4q25	41	23	1.49894e-14	-0.939664
LINC01097	4p15.33	29	23	3.09441e-23	2.42273
LINC01134	1p36.32	42	23	4.18551e-23	-0.956865
LINC01391	3q22.3	35	23	1.02627e-16	0.695261
LRRC2	3p21.31	36	23	5.09336e-19	-0.31767
LTBP2	14q24.3	38	23	3.91067e-19	0.390597
LTBR	12p13	32	23	2.70306e-19	1.09454
MAFK	7p22.3	41	23	2.04633e-16	0.516249
MAP1B	5q13.2	31	23	3.99347e-18	0.119724
MEF2D	1q22	31	23	3.57333e-24	0.258142
MIB2	1p36.33	44	23	1.93816e-15	0.147325
MIR100HG	11q24.1	38	23	1.46416e-14	-0.30683
MITF	3p13	49	23	2.49636e-19	-0.596562
MLF2	12p13.31	34	23	4.32696e-10	0.637637
MMP15	16q21	38	23	2.31148e-14	-0.148606
MSX1	4p16.2	51	23	1.36748e-08	-0.318505
MTHFD1L	6q25.1	51	23	2.1836e-21	0.497541
MVB12B	9q33.3	32	23	6.23456e-18	-0.513748
NAP1L4	11p15.4	54	23	6.50104e-16	-0.171126
NCAM1	11q23.2	44	23	7.8807e-18	-0.223269
NDUFS6	5p15.33	47	23	1.77035e-23	0.222673
NEDD9	6p24.2	43	23	1.95621e-22	0.747334
NEURL1	10q24.33	41	23	1.5512e-21	-0.967707
NPHS1	19q13.12	51	23	1.38429e-22	1.0184
OARD1	6p21.1	45	23	3.70949e-12	-0.184937
ONECUT1	15q21.3	35	23	4.92458e-15	1.36498
PAX5	9p13.2	42	23	9.23916e-24	2.43436
PCBP1	2p13.3	41	23	1.54532e-18	-0.206003
PDIA5	3q21.1	42	23	2.54492e-14	-0.705859
PHF21B	22q13.31	39	23	1.26069e-17	-0.42756
PHYHIP	8p21.3	28	23	1.25838e-21	0.348172
PIK3R5	17p13.1	36	23	3.83969e-13	0.145854
PIN4	Xq13.1	41	23	1.66962e-15	-0.356537
PLD5	1q43	28	23	1.3723e-20	-0.829873
PPFIA4	1q32.1	36	23	1.84971e-16	-0.202561
PTH1R	3p21.31	38	23	7.64581e-21	-0.165102
RAB37	17q25.1	44	23	2.24102e-21	-0.698508
RBM20	10q25.2	47	23	5.44212e-14	-0.23447
RCC2	1p36.13	58	23	1.58923e-15	0.0673919
RNF212	4p16.3	36	23	1.56262e-13	1.97476
RNH1	11p15.5	42	23	4.82927e-19	0.0184207
RPH3A	12q24.13	36	23	5.29671e-23	0.160044
RUSC1	1q22	36	23	2.248e-19	0.598183
RXRA	9q34.2	47	23	8.65612e-19	0.20714
SALL3	18q23	29	23	1.8963e-16	1.34877
SAMD11	1p36.33	52	23	4.54642e-20	0.159683
SCN4A	17q23.3	27	23	2.42393e-18	-0.444709
SEC1P	19q13.33	47	23	7.47803e-11	-0.0424327
SFRP1	8p11.21	38	23	1.23407e-20	-1.01251
SIPA1L2	1q42.2	29	23	2.70269e-16	-0.286741
SLC26A10	12q13.3	38	23	5.10602e-22	-0.875726
SLC43A2	17p13.3	56	23	4.13889e-16	-0.676076
SLC6A19	5p15.33	57	23	1.42997e-14	-0.37014
SLC7A1	13q12.3	38	23	4.43057e-20	0.193951
SPOCK1	5q31.2	37	23	5.78656e-20	-1.0567
STRIP1	1p13.3	42	23	1.86651e-17	0.975973
TAF7	5q31.3	33	23	3.57333e-24	0.897559
TBC1D1	4p14	57	23	7.55485e-20	-0.87021
TBX1	22q11.21	42	23	3.16155e-11	-0.127003
TCF25	16q24.3	48	23	3.54612e-23	0.207923
TET3	2p13.1	39	23	1.28634e-19	0.188294
TLX1	10q24.31	37	23	2.13907e-15	1.13068
TMC8	17q25.3	33	23	4.58654e-22	-1.5299
TNNT3	11p15.5	41	23	1.11125e-21	0.765767
TNR	1q25.1	37	23	8.70616e-21	0.171744
TRABD2B	1p33	38	23	1.33468e-12	0.101736
TUB	11p15.4	48	23	8.74176e-18	-0.210509
TUSC2	3p21.31	36	23	6.30479e-24	0.327837
UBTF	17q21.31	44	23	4.56427e-24	0.518525
VAX1	10q25.3	41	23	6.09025e-23	1.74777
VIM	10p13	31	23	2.40919e-22	0.369556
WIPI2	7p22.1	64	23	1.81553e-10	0.0890888
WNT10A	2q35	35	23	2.30187e-21	0.456262
WNT3A	1q42.13	38	23	6.64055e-17	-0.145036
WWTR1	3q25.1	50	23	1.23794e-13	-0.0633887
ZACN	17q25.1	38	23	1.52768e-22	0.753968
ZFAT	8q24.22	49	23	1.1936e-12	-0.347477
ZNF385A	12q13.13	32	23	1.10434e-20	0.275809
ZNF598	16p13.3	39	23	4.32032e-24	0.695796
ABCG5	2p21	31	22	3.73685e-16	-0.194367
ACACA	17q12	54	22	4.05416e-12	0.120489
AFF1	4q21.3-q22.1	64	22	2.83062e-17	1.13666
ALDH1A3	15q26.3	33	22	3.6507e-22	-1.96297
ANKFY1	17p13.2	43	22	1.02153e-20	0.815529
ANKRD13B	17q11.2	34	22	9.91844e-16	-0.178138
ANXA2R	5p12	28	22	7.19797e-19	-1.59972
AP2M1	3q27.1	28	22	2.56545e-23	0.296231
ARHGEF1	19q13.2	42	22	1.12392e-14	1.68112
ARHGEF3	3p14.3	51	22	1.14742e-22	0.242011
ARID3A	19p13.3	45	22	1.04996e-17	-0.852181
AR	Xq12	39	22	1.54532e-18	-0.461126
ARX	Xp21.3	42	22	3.75288e-13	0.446781
ASPH	8q12.3	35	22	2.23007e-12	1.14617
ATAT1	6p21.33	46	22	3.38351e-16	0.170374
ATG4B	2q37.3	45	22	1.05552e-19	0.25884
ATOH8	2p11.2	29	22	6.10368e-20	-1.17517
ATP2A3	17p13.2	44	22	1.51478e-21	0.738707
BCAR3	1p22.1	64	22	2.33397e-18	-1.04574
BTBD9	6p21.2	44	22	8.41192e-20	-0.361801
C10orf90	10q26.2	40	22	2.03674e-15	-0.244751
C6orf48	6p21.33	59	22	6.9806e-20	-1.19253
CACNA2D1	7q21.11	37	22	5.82179e-19	-0.778269
CAND2	3p25.2	52	22	1.138e-16	-0.0702582
CAPN2	1q41	42	22	7.97009e-20	0.74444
CCDC154	16p13.3	32	22	2.91432e-16	0.326139
CCDC65	12q13.12	30	22	6.57031e-10	-0.124842
CDC42SE1	1q21.3	35	22	3.32634e-15	0.418506
CDHR5	11p15.5	34	22	6.19531e-21	1.67907
CDK14	7q21.13	59	22	5.62927e-20	0.728693
CEACAM5	19q13.2	31	22	9.42034e-21	-0.853769
CHL1	3p26.3	32	22	6.27832e-15	-0.36783
CKMT2	5q14.1	38	22	1.31932e-19	0.583447
CLIP2	7q11.23	41	22	3.22758e-14	-0.105783
CLU	8p21.1	34	22	5.16882e-15	-0.903592
CNGA3	2q11.2	34	22	2.79697e-22	2.74484
CORO2B	15q23	41	22	4.54642e-20	0.505274
CPZ	4p16.1	37	22	1.66962e-15	-0.317966
CRLF1	19p12	51	22	3.84262e-22	-1.1217
CRYL1	13q12.11	42	22	3.18142e-23	0.652365
CTNNA1	5q31.2	39	22	1.14058e-21	0.929478
CYTH3	7p22.1	46	22	2.24108e-17	-0.286755
DCTN1	2p13.1	31	22	1.77035e-23	0.751709
DCUN1D2	13q34	42	22	2.07391e-21	0.13059
DIDO1	20q13.33	47	22	5.444e-16	0.163887
DNAH9	17p12	32	22	1.30228e-23	-0.608942
DNAJC17	15q15.1	36	22	2.63882e-21	0.163373
ENTPD4	8p21.3	43	22	1.90814e-18	0.435915
EPHA8	1p36.12	37	22	2.07351e-17	-0.337089
ESR2	14q23.2-q23.3	53	22	1.08305e-21	-1.31301
FAM110B	8q12.1	34	22	1.36375e-17	-0.30364
FAM122C	Xq26.3	28	22	1.33693e-15	-0.667337
FAM163A	1q25.2	33	22	3.38345e-20	-0.447709
FAM19A2	12q14.1	49	22	5.49754e-09	-0.350325
FGFR1	8p11.23	36	22	1.1057e-22	0.947092
FLNA	Xq28	31	22	1.43319e-20	-0.677915
FOXG1	14q12	45	22	4.40264e-23	1.26079
G6PD	Xq28	28	22	2.92193e-19	-0.90676
GOPC	6q22.1	48	22	1.16556e-17	-0.36798
GRB2	17q25.1	36	22	5.76611e-12	-0.471304
GRM1	6q24.3	31	22	1.63507e-21	3.05165
GRM7	3p26.1	37	22	4.2485e-15	-0.307494
HCG21	6p21	37	22	5.39032e-23	-0.413039
HGFAC	4p16.3	26	22	8.93976e-15	-0.199206
HIST3H2A	1q42.13	28	22	2.02039e-21	-1.43275
HMCN1	1q25.3-q31.1	34	22	8.35318e-22	-0.928622
HNRNPUL1	19q13.2	41	22	1.25256e-19	0.320906
HNRNPUL2	11q12.3	56	22	2.77292e-18	0.175132
IGF2BP3	7p15.3	45	22	2.248e-19	-1.04924
ILF3	19p13.2	39	22	4.24318e-16	-0.688953
INSR	19p13.2	42	22	8.03964e-08	-0.292223
INSRR	1q23.1	30	22	4.87578e-21	0.657325
ITPR2	12p11.23	48	22	4.42829e-12	-0.575257
JDP2	14q24.3	31	22	1.46145e-23	0.373946
KCNA4	11p14.1	23	22	4.43058e-18	-0.975058
KCNH2	7q36.1	57	22	6.93735e-13	0.186421
KCTD14	11q14.1	41	22	1.42344e-15	1.98339
KIAA1549	7q34	48	22	4.32008e-18	-0.0507752
KIF15	3p21.31	39	22	7.39462e-19	-1.31392
KIFC3	16q21	41	22	1.55129e-15	0.223097
KLHL21	1p36.31	50	22	6.30479e-24	0.301876
KSR2	12q24.22-q24.23	43	22	2.51954e-08	0.12117
L1CAM	Xq28	39	22	1.09664e-19	-0.449509
LEMD1	1q32.1	39	22	1.5474e-19	-0.647118
LETM1	4p16.3	28	22	1.25838e-21	0.242926
LIPA	10q23.31	68	22	2.77249e-19	1.07596
LOXHD1	18q21.1	35	22	3.13821e-17	-0.174881
LRRC4C	11p12	46	22	2.72617e-10	0.760951
MACROD2	20p12.1	35	22	4.39343e-21	-0.291738
MAP3K14	17q21.31	52	22	8.29039e-18	-0.893293
2019-03-10	17q23.3	40	22	7.19797e-19	0.229546
2019-03-01	4q32.2-q32.3	45	22	7.81963e-12	-0.491965
MAST3	19p13.11	43	22	4.62156e-21	0.192524
MIR6834	6p21.32	42	22	5.57048e-14	-0.472962
MKX	10p12.1	44	22	4.68538e-10	0.456044
MOV10L1	22q13.33	28	22	3.24334e-21	0.802284
MPPED1	22q13.2	37	22	9.45381e-18	-0.606517
MROH5	8q24.3	35	22	2.4835e-17	-0.64232
MTSS1	8q24.13	30	22	4.09477e-14	-0.54774
MYOCD	17p12	35	22	3.66929e-15	-0.41184
NADSYN1	11q13.4	61	22	1.39164e-13	0.121537
NELFE	6p21.33	54	22	2.56159e-18	0.142449
NFATC2	20q13.2	37	22	1.15687e-22	0.704901
NKD2	5p15.33	43	22	6.12307e-14	-0.0470098
NLGN1	3q26.31	52	22	4.94163e-12	-0.724065
NREP	5q22.1	45	22	3.11005e-22	0.628205
NRP2	2q33.3	45	22	3.79281e-18	-0.163782
P2RX5	17p13.2	43	22	8.056e-21	0.305091
PAOX	10q26.3	50	22	4.30623e-13	1.51835
PCDHGC4	5q31.3	29	22	2.05096e-14	-0.571865
PDE1C	7p14.3	40	22	3.19155e-13	0.405715
PDLIM4	5q31.1	27	22	3.22758e-14	0.207465
PIEZO2	18p11.22-p11.21	31	22	1.62879e-16	3.06358
PIK3R1	5q13.1	37	22	1.08305e-21	0.272393
PKD1	16p13.3	45	22	7.08354e-21	0.397748
PLEKHG3	14q23.3	40	22	1.13544e-17	-1.03302
PLXDC2	10p12.31	34	22	9.74075e-13	-0.382486
POFUT2	21q22.3	42	22	1.47488e-21	0.209607
POLE	12q24.33	54	22	2.10126e-14	0.0952444
POLR1C	6p21.1	31	22	1.8354e-20	0.195405
PPFIA3	19q13.33	44	22	6.64117e-22	0.644245
PPOX	1q23.3	28	22	8.93185e-17	0.02955
PPP1R11	6p22.1	37	22	1.07782e-17	-0.679783
PPP5D1	19q13.32	47	22	3.48745e-17	-0.562412
PRR5L	11p13-p12	43	22	1.3723e-20	-0.487042
PTCD1	7q22.1	46	22	1.46145e-23	0.330837
PUM1	1p35.2	42	22	1.06426e-10	0.187688
PXDNL	8q11.22-q11.23	35	22	1.46416e-14	0.211413
RABEP2	16p11.2	32	22	1.77576e-22	0.377824
RAPGEF4	2q31.1	48	22	2.58936e-20	-0.0907262
RARB	3p24.2	42	22	6.96102e-22	-0.391705
RBM14	11q13.2	41	22	2.04633e-16	-0.470563
RBPJL	20q13.12	30	22	3.93758e-22	0.414615
RGL1	1q25.3	49	22	4.34774e-19	0.381828
RPP21	6p22.1	50	22	4.43057e-20	0.0940911
S100A13	1q21.3	35	22	1.89427e-11	-0.147672
SH2B2	7q22.1	34	22	4.56427e-24	0.423018
SHC1	1q21.3	29	22	4.58654e-22	0.214392
SLC29A4	7p22.1	36	22	7.54776e-17	-0.19474
SLC7A14	3q26.2	28	22	2.70861e-21	-0.574506
SMAD6	15q22.31	49	22	2.01271e-18	0.346113
SOX1	13q34	25	22	5.29671e-23	2.56815
SPAG1	8q22.2	32	22	7.04735e-10	0.125984
SPAG6	10p12.2	32	22	5.27712e-24	1.49788
SPATA8	15q26.2	25	22	1.61112e-14	-0.311239
SPSB1	1p36.22	46	22	1.15107e-14	-0.51934
SPSB4	3q23	49	22	1.86651e-17	-0.682989
SREBF1	17p11.2	46	22	2.99951e-19	-0.878209
SRRM2	16p13.3	48	22	1.26085e-16	-0.466318
STC2	5q35.2	34	22	1.40255e-21	0.268103
TLR5	1q41	27	22	1.64843e-22	-0.65219
TMEM132E	17q12	43	22	6.29701e-08	0.59977
TPST1	7q11.21	52	22	9.43815e-16	-0.675912
TUBA1C	12q13.12	50	22	4.50811e-21	-1.23943
USP6	17p13.2	28	22	7.73553e-22	0.434878
USP7	16p13.2	39	22	6.47564e-19	-0.41325
UST	6q25.1	65	22	1.01521e-11	-0.0818683
UTRN	6q24.2	57	22	2.91432e-16	0.308164
VEPH1	3q25.31-q25.32	46	22	9.01709e-22	-1.25619
WNK4	17q21.2	29	22	7.74274e-17	0.70522
XYLT1	16p12.3	45	22	4.39672e-17	1.4189
ZBTB7A	19p13.3	47	22	1.23407e-20	0.52164
ZNF707	8q24.3	48	22	4.24532e-22	0.574934
ZNF750	17q25.3	29	22	6.79953e-20	0.465577
ZSCAN1	19q13.43	28	22	4.46544e-22	0.463737
ABL1	9q34.12	39	21	3.57333e-24	0.413061
ADCY8	8q24.22	23	21	3.08036e-21	-1.05815
AIRE	21q22.3	28	21	1.22735e-21	0.57725
ALK	2p23.2-p23.1	46	21	2.09625e-23	-0.97986
ALS2CL	3p21.31	25	21	4.46544e-22	0.419773
ANKLE2	12q24.33	48	21	1.9606e-18	0.135587
ANKRD44	2q33.1	34	21	1.23407e-20	0.436468
ANO9	11p15.5	35	21	7.35811e-17	0.130616
ARHGAP26	5q31.3	62	21	1.86073e-19	0.175159
BCAT1	12p12.1	38	21	1.33693e-15	-0.566729
BEGAIN	14q32.2	43	21	1.60723e-20	-0.584729
BLOC1S5	6p24.3	53	21	5.93878e-23	-0.301028
BNC1	15q25.2	33	21	1.25623e-09	-0.36228
C12orf60	12p12.3	41	21	6.59029e-23	0.198013
C16orf74	16q24.1	34	21	5.18106e-16	-0.19635
C1RL	12p13.31	33	21	6.9806e-20	0.156156
CACNA1D	3p21.1	40	21	1.36118e-16	0.492327
CAMKK2	12q24.31	42	21	2.66229e-22	0.212624
CCDC39	3q26.33	43	21	3.48745e-17	-0.17282
CCDC85A	2p16.1	34	21	3.15928e-18	-0.808163
CCK	3p22.1	23	21	9.26961e-17	0.750496
CCNA1	13q13.3	43	21	2.78031e-21	-1.16498
CCND1	11q13.3	69	21	8.70301e-09	-0.470887
CDK16	Xp11.3	29	21	1.13532e-20	-1.29501
CENPF	1q41	33	21	9.75758e-17	-0.592639
CFAP99	4p16.3	41	21	8.54636e-07	0.280705
CNKSR3	6q25.2	48	21	7.7372e-16	-0.115651
CRHR2	7p14.3	28	21	1.4001e-17	0.608027
CYGB	17q25.1	35	21	2.63637e-23	0.408812
CYP51A1	7q21.2	38	21	2.72617e-10	-0.0467004
DALRD3	3p21.31	35	21	4.08862e-20	-1.30601
DDC	7p12.2-p12.1	41	21	1.25301e-18	0.547137
DGKA	12q13.2	47	21	4.87011e-17	-0.750302
DIO3OS	14q32.31	26	21	4.20325e-20	-0.556178
DLG3	Xq13.1	34	21	4.27255e-21	-0.724262
DMD	Xp21.2-p21.1	39	21	5.27937e-21	-0.726014
DNASE1L1	Xq28	25	21	8.63898e-20	-0.542554
DUOX1	15q21.1	37	21	1.29394e-17	0.170478
ESPN	1p36.31	54	21	7.8807e-18	0.417059
ESPNP	1p36.13	42	21	4.62156e-21	0.529972
ETV5	3q27.2	30	21	3.90481e-14	-0.758611
EVC2	4p16.2	31	21	1.43721e-17	-0.592905
FAM107B	10p13	45	21	1.41114e-20	-0.300079
FAM172A	5q15	55	21	1.15107e-14	0.669157
FAM178B	2q11.2	31	21	9.93898e-21	0.429676
FAM49B	8q24.21	43	21	6.30214e-19	0.580063
FAM50B	6p25.2	39	21	2.50751e-13	-0.217552
FASTK	7q36.1	29	21	4.7469e-17	0.343412
FBN1	15q21.1	35	21	2.02016e-19	0.293904
FHDC1	4q31.3	34	21	7.94423e-22	-1.0579
FILIP1	6q14.1	36	21	4.99806e-17	-0.0957494
FOXO3	6q21	45	21	4.08862e-20	0.0976048
FRMD4B	3p14.1	40	21	4.67184e-20	-1.06519
FRS3	6p21.1	37	21	9.34771e-20	0.133756
GALNS	16q24.3	73	21	9.26961e-17	0.162661
GNA11	19p13.3	36	21	4.27255e-21	0.967578
GPX5	6p22.1	37	21	3.0484e-13	-0.317009
GRASP	12q13.13	23	21	5.18029e-23	0.378063
GRIN2B	12p13.1	42	21	1.99542e-16	-0.254526
H3F3B	17q25.1	34	21	1.1936e-12	-0.870908
HAGLR	2q31.1	38	21	5.9812e-15	-0.722126
HCG27	6p21.33	60	21	4.92458e-15	-0.449127
HCN4	15q24.1	33	21	1.18004e-11	-0.166309
HELZ2	20q13.33	39	21	3.83265e-16	-0.0785852
HHIPL1	14q32	39	21	1.35544e-19	0.31034
HIP1	7q11.23	44	21	1.15543e-19	-0.189183
HIST1H2BJ	6p22.1	24	21	7.58586e-19	-1.52317
HMGA2	12q14.3	41	21	3.05687e-17	-0.718355
HSF1	8q24.3	30	21	1.86306e-22	0.743072
IFFO2	1p36.13	33	21	4.17725e-17	0.359074
IGDCC3	15q22.31	36	21	7.54776e-17	-0.192057
IGFBP3	7p12.3	43	21	1.55441e-17	-0.985465
IKBKG	Xq28	29	21	2.92193e-19	-0.90676
IL12A	3q25.33	56	21	5.19071e-18	-0.685144
INHBA	7p14.1	32	21	1.35544e-19	-0.450692
INPP4A	2q11.2	41	21	1.29394e-17	0.145688
JAKMIP1	4p16.1	57	21	2.63882e-21	0.684588
KAT6B	10q22.2	45	21	1.25838e-21	0.211605
KCNJ12	17p11.2	26	21	4.52761e-11	1.26233
KIF13A	6p22.3	37	21	1.97108e-21	1.30638
KLHL26	19p13.11	32	21	3.57333e-24	0.432793
KLHL30	2q37.3	33	21	2.79697e-22	0.226596
LAD1	1q32.1	25	21	3.60685e-19	-0.702478
LEPR	1p31.3	31	21	1.18004e-11	0.95185
LHX6	9q33.2	34	21	6.59029e-23	0.335841
LNX1	4q12	40	21	3.11005e-22	-1.21168
LRP1B	2q22.1-q22.2	39	21	2.36469e-10	-0.618502
LRRD1	7q21.2	38	21	2.72617e-10	-0.0467004
LYPD5	19q13.31	38	21	3.32634e-15	0.203306
LZTS2	10q24.31	34	21	5.06245e-20	0.13599
MARK2	11q13.1	33	21	7.64581e-21	0.223877
MFHAS1	8p23.1	38	21	4.94735e-14	-0.553147
MICAL2	11p15.3	36	21	3.59478e-18	0.463845
MID1IP1	Xp11.4	28	21	4.69273e-17	-0.542512
MPDU1	17p13.1	29	21	2.43077e-19	0.481212
MRGPRF	11q13.3	32	21	4.52919e-24	0.376809
MTOR	1p36.22	36	21	6.12797e-15	0.425047
MXRA8	1p36.33	26	21	2.02016e-19	1.81405
MYC	8q24.21	40	21	8.76088e-16	-0.437587
MYO7B	2q14.3	36	21	2.98663e-16	0.0631065
NDUFC2	11q14.1	40	21	1.42344e-15	1.98339
NELL2	12q12	48	21	1.4488e-10	-0.161175
NEUROG1	5q31.1	31	21	6.29701e-08	1.59658
NME1	17q21.33	39	21	2.30187e-21	-0.973256
NME2	17q21.33	39	21	2.30187e-21	-0.973256
NOM1	7q36.3	37	21	4.47834e-23	0.211793
NRP1	10p11.22	41	21	4.71749e-13	0.640774
NUAK1	12q23.3	39	21	6.12797e-15	0.273059
ONECUT2	18q21.31	35	21	2.00269e-22	2.52117
PCED1B	12q13.11	42	21	2.9369e-14	-0.676185
PDE4A	19p13.2	40	21	1.67256e-18	-0.754978
PDGFRA	4q12	45	21	1.72033e-06	-0.383338
PDXDC1	16p13.11	60	21	4.54642e-20	0.310574
PDXK	21q22.3	37	21	3.18029e-12	0.262492
PER1	17p13.1	29	21	4.51087e-17	0.151694
PLEKHB2	2q21.1	49	21	3.13831e-16	-0.399715
POLR1A	2p11.2	44	21	5.96793e-22	0.271777
PPP2R2D	10q26.3	70	21	1.17931e-14	0.2256
PRCD	17q25.1	35	21	2.63637e-23	0.408812
PRR26	10p15.3	36	21	2.15412e-11	0.156646
RAB27A	15q21.3	38	21	6.65115e-19	-1.11453
RAB40B	17q25.3	49	21	5.67937e-23	0.334876
RAD52	12p13.33	40	21	9.87218e-19	-0.213575
RASAL2	1q25.2	35	21	8.9818e-16	-0.0984415
RASGEF1B	4q21.21	44	21	7.27279e-21	-1.39257
RHPN1	8q24.3	38	21	5.3559e-24	-1.10402
RNF4	4p16.3	47	21	3.18142e-23	0.542205
RPL36A	Xq22.1	29	21	8.27559e-21	-0.664494
RUVBL1	3q21.3	44	21	9.51216e-17	0.941458
SDC2	8q22.1	32	21	7.28642e-18	0.251252
SECTM1	17q25	32	21	1.07139e-14	-0.525574
SH2B3	12q24.12	36	21	2.12635e-23	0.467115
SH3D19	4q31.3	41	21	2.5495e-17	0.187856
SIX2	2p21	27	21	6.49975e-14	0.418369
SLC3A2	11q12.3	45	21	2.07391e-21	0.522921
SLC4A2	7q36.1	57	21	1.01612e-15	0.165956
SLC8A2	19q13.32	37	21	3.07561e-10	0.918496
SLCO5A1	8q13.3	35	21	2.75684e-17	-0.45316
SMOC1	14q24.1	39	21	7.99452e-18	-0.66251
SNCAIP	5q23.2	29	21	4.38293e-18	-0.470455
SQSTM1	5q35.3	41	21	1.07782e-17	1.36644
SRPK2	7q22.3	50	21	9.6043e-20	-1.0069
SSPN	12p11.2	44	21	2.44197e-16	-0.946157
STARD8	Xq13.1	34	21	8.29847e-11	-0.390233
TADA2B	4p16.1	43	21	1.60723e-20	0.201573
TBC1D5	3p24.3	73	21	9.72891e-15	-0.60698
TCIRG1	11q13.2	36	21	5.98153e-14	0.0794198
TFAP2D	6p12.3	27	21	7.76297e-20	2.16442
THRA	17q21.1	33	21	3.57333e-24	0.466774
TLL2	10q24.1	40	21	7.19797e-19	0.149459
TMEM63C	14q24.3	50	21	1.44013e-15	0.282407
TMEM79	1q22	29	21	3.01646e-15	-0.767484
TMEM88	17p13.1	25	21	4.99806e-17	0.314412
TMEM91	19q13.2	51	21	8.7723e-08	-0.251229
TNFRSF19	13q12.12	39	21	5.66521e-19	-0.518892
TRABD2A	2p11.2	49	21	9.10818e-12	-0.490779
TRHDE	12q21.1	43	21	2.77065e-16	1.88245
TRPM1	15q13.3	40	21	2.27967e-23	0.527645
TRPV3	17p13.2	29	21	1.81963e-17	0.654706
TSPAN31	12q14.1	31	21	7.27279e-21	-1.42037
TTLL8	22q13.33	45	21	7.39286e-14	0.288165
TUBGCP3	13q34	43	21	2.70428e-07	-0.598217
UNC79	14q32.12	55	21	4.8056e-16	-0.381602
URGCP	7p13	46	21	1.88063e-13	0.178846
USP3	15q22.3	42	21	1.24068e-15	0.126441
VPS37B	12q24.31	35	21	2.49203e-18	0.12504
VWF	12p13.31	39	21	2.28697e-22	0.292602
WDPCP	2p15	52	21	2.61827e-10	0.161721
WDR25	14q32.32	38	21	9.37031e-10	-0.0797113
WLS	1p31.3	39	21	3.63365e-14	1.61463
WSCD2	12q23.3	33	21	1.02153e-20	-0.91807
ZBTB47	3p22.1	28	21	7.46243e-21	0.355021
ZBTB7C	18q21.1	43	21	3.67403e-20	-0.748705
ZC3H12D	6q25.1	34	21	1.15543e-19	0.187273
ZIK1	19q13.43	30	21	6.17716e-16	-0.43789
ZNF75D	Xq26.3	26	21	1.64843e-22	-0.684382
ABCA2	9q34.3	40	20	1.18387e-22	-0.487019
ABCC1	16p13.11	47	20	2.25985e-13	0.459651
ABCC8	11p15.1	24	20	7.58586e-19	-0.346022
ACHE	7q22.1	34	20	9.21086e-16	0.876621
ACTN2	1q43	36	20	1.20549e-11	-0.147421
ADAMTSL4	1q21.2	34	20	3.69125e-18	0.303258
ALOX5	10q11.21	42	20	3.57333e-24	0.348071
ANKH	5p15.2	42	20	4.34076e-11	-0.577892
ANKRD33B	5p15.2	49	20	1.43688e-23	0.447364
APLP2	11q24.3	44	20	3.66929e-15	0.295532
ARHGAP36	Xq26.1	34	20	1.09664e-19	0.433997
ARHGAP6	Xp22.2	43	20	1.0275e-13	-0.287503
ATM	11q22.3	58	20	9.87736e-07	-0.448599
ATP2B4	1q32.1	42	20	2.70269e-16	0.229267
B9D1	17p11.2	51	20	2.07391e-21	0.164199
BRI3	7q21.3	46	20	2.63262e-19	-0.935245
C16orf45	16p13.11	37	20	3.32914e-18	0.3229
C1orf226	1q23.3	24	20	4.09961e-18	-0.151993
C2orf42	2p13.3	35	20	3.29802e-11	0.0723345
CCDC106	19q13.42	40	20	7.94767e-13	0.977492
CDC42BPG	11q13.1	23	20	4.70896e-23	0.225029
CGNL1	15q21.3	33	20	3.01646e-15	-0.0974425
CHI3L2	1p13.2	34	20	1.67096e-16	-0.466495
CHRM3	1q43	41	20	8.14826e-09	-0.145767
CIRBP	19p13.3	41	20	3.32634e-15	0.436922
CNN3	1p21.3	28	20	2.15186e-14	0.26247
COL7A1	3p21.31	26	20	1.59604e-17	0.368211
CORO1B	11q13.2	41	20	5.70776e-09	-0.179566
CREB3L2	7q33	38	20	6.65115e-19	-0.135716
CSMD3	8q23.3	52	20	8.91385e-12	1.71917
CYP1A1	15q24.1	35	20	1.85441e-11	1.23748
CYP2E1	10q26.3	35	20	6.83635e-19	-0.50409
DENND2A	7q34	40	20	9.60956e-19	0.251062
DHX30	3p21.31	44	20	1.5512e-21	0.310275
DLEU2	13q14.2	53	20	1.66242e-23	-1.38526
DPYS	8q22.3	40	20	4.94022e-23	1.92868
EGR2	10q21.3	36	20	9.966e-18	0.0735747
EHD4	15q15.1	38	20	7.99737e-23	0.223803
ENPP2	8q24.12	26	20	1.64976e-20	0.38166
EPB42	15q15.2	57	20	6.47242e-17	0.110136
EVL	14q32.2	39	20	1.15172e-15	0.328383
EVPL	17q25.1	30	20	1.69216e-22	0.329379
FAM120B	6q27	59	20	9.99555e-24	0.191858
FAM167A	8p23.1	37	20	3.64689e-18	-0.898591
FAM171A1	10p13	34	20	2.77065e-16	0.2558
FAM196A	10q26.2	29	20	2.80555e-20	-1.1687
FAM78B	1q24.1	30	20	2.36076e-18	-0.265285
FBN2	5q23.3	35	20	2.23853e-18	0.221539
FGF1	5q31.3	36	20	5.25134e-22	0.294685
FGFR4	5q35.2	29	20	8.33985e-16	0.19178
[truncated: 19,198 more rows]
