# Supplementary material for: Deconvolution of the Genomic and Epigenomic Interaction Landscape of Triple-Negative Breast Cancer
Source: Cancers (Basel). 2019 Oct 31;11(11):1692. doi: 10.3390/cancers11111692 (PMC6896043; doi:10.3390/cancers11111692)
Supplement: Supplementary file 1 [file cancers-11-01692-s001.zip › cancers-602527-supplementary publish/Table S4.xlsx]

## Sheet: Ge.DE.TNBC.Normal.p05
Table S4: A complete list of genes significantly differentially expressed between cases and controls associated with TNBC.
gene_name	Chromosome	logFC	adjust P-value
A2M	12p13.31	-1.45578	2.65389e-11
A2M-AS1	12p13.31	-1.43615	2.05916e-17
A2ML1	12p13.31	3.66591	1.21938e-12
A2MP1	12p13.31	-1.63394	1.68625e-10
A4GNT	3q22.3	-1.54697	1.33032e-06
AACS	12q24.31	-0.38562	0.00111663
AADAC	3q25.1	-3.97031	2.29562e-11
AADACL2-AS1	3q25.1	-2.96125	5.97455e-12
AADACP1	3q25.1	-1.99299	6.85458e-14
AADAT	4q33	0.924279	0.000246504
AAK1	2p13.3	-0.356319	0.00370687
AAMDC	11q14.1	-0.552814	7.55969e-10
AAMP	2q35	0.214372	0.00504617
AANAT	17q25.1	1.48469	1.8652e-10
AARD	8q24.11	1.55412	2.06815e-07
AARS	16q22.1	0.477781	1.68208e-07
AARS2	6p21.1	0.658587	1.77169e-06
AASDH	4q12	-0.493482	9.81225e-07
AASS	7q31.32	-2.32909	4.2949e-20
AATBC	21q22.3	0.564752	2.01931e-05
AATF	17q12	0.50299	1.38524e-08
ABALON	20q11.21	0.413825	0.0282822
ABAT	16p13.2	-2.06376	4.24101e-16
ABCA1	9q31.1	-1.27976	3.35848e-12
ABCA10	17q24.3	-4.57556	1.10305e-24
ABCA11P	4p16.3	-0.531353	0.000912401
ABCA13	7p12.3	0.448772	0.0159018
ABCA17P	16p13.3	1.06076	1.86252e-08
ABCA2	9q34.3	-0.83474	8.34304e-10
ABCA4	1p22.1	-1.18083	0.00150525
ABCA5	17q24.3	-1.68765	4.17446e-20
ABCA6	17q24.2-q24.3	-3.75844	2.09976e-24
ABCA8	17q24.2	-5.64031	1.10305e-24
ABCA9	17q24.2	-4.96844	1.10305e-24
ABCA9-AS1	17q24.2	-3.06948	9.65243e-14
ABCB1	7q21.12	-3.19109	6.09923e-22
ABCB10	1q42.13	0.390493	0.00636363
ABCB11	2q31.1	-2.76075	1.39162e-13
ABCB5	7p21.1	-5.86261	3.09535e-24
ABCB7	Xq13.3	-0.326752	1.90745e-05
ABCB8	7q36.1	0.693721	2.16321e-10
ABCB9	12q24.31	0.405576	2.49765e-05
ABCC1	16p13.11	0.471938	9.46598e-05
ABCC10	6p21.1	0.752552	2.65507e-10
ABCC11	16q12.1	-4.29311	1.01858e-09
ABCC2	10q24.2	-0.762446	0.00283827
ABCC3	17q21.33	-0.859868	0.000167079
ABCC4	13q32.1	0.72664	9.11033e-06
ABCC5	3q27.1	0.408439	0.00248057
ABCC6	16p13.11	-2.81114	3.54624e-20
ABCC6P1	16p12.3	-3.96545	7.89872e-16
ABCC6P2	16p13.11	-1.45958	4.04103e-09
ABCC8	11p15.1	-4.84345	1.91966e-14
ABCC9	12p12.1	-2.54716	2.92513e-17
ABCD1	Xq28	1.13601	2.07396e-10
ABCD2	12q12	-3.16611	4.46627e-17
ABCD3	1p21.3	-0.450466	0.00101002
ABCD4	14q24.3	-0.855874	4.60063e-14
ABCE1	4q31.21	0.281456	0.0105555
ABCF1	6p21.33	0.790583	2.0455e-13
ABCF2	7q36.1	0.637257	2.65389e-11
ABCF3	3q27.1	0.519961	4.32005e-10
ABCG1	21q22.3	-0.704048	3.90161e-05
ABCG2	4q22.1	-2.73997	6.47089e-22
ABCG8	2p21	-0.829236	0.00809087
ABHD1	2p23.3	-1.7078	1.24174e-18
ABHD10	3q13.2	-0.159031	0.00938116
ABHD11	7q11.23	0.655645	1.82793e-08
ABHD12	20p11.21	0.779541	1.83889e-14
ABHD12B	14q22.1	-2.04474	2.094e-13
ABHD13	13q33.3	-0.312912	0.00370687
ABHD14A	3p21.2	-0.60438	1.26204e-10
ABHD14B	3p21.2	-1.29106	2.92552e-23
ABHD15	17q11.2	-1.08068	3.37065e-16
ABHD16A	6p21.33	0.346254	0.00209551
ABHD17A	19p13.3	0.24567	0.00807724
ABHD17AP4	22q11.21	1.49623	5.64657e-06
ABHD17AP6	17p11.2	1.08206	7.39678e-05
ABHD17C	15q25.1	0.998963	1.80283e-09
ABHD18	4q28.2	-0.168505	0.0384088
ABHD2	15q26.1	-0.397976	0.0129928
ABHD3	18q11.2	0.437478	0.000199573
ABHD4	14q11.2	-0.677833	5.52846e-09
ABHD5	3p21.33	-0.548938	2.00556e-08
ABHD6	3p14.3	-1.56143	4.68556e-18
ABHD8	19p13.11	0.56768	0.000149153
ABI1	10p12.1	0.250943	0.00807724
ABI2	2q33.2	-0.57986	0.0125349
ABI3BP	3q12.2	-3.12088	2.01531e-18
ABL1	9q34.12	-0.461412	2.80285e-07
ABL2	1q25.2	0.28354	0.00180828
ABLIM1	10q25.3	-1.82927	1.10616e-21
ABLIM3	5q32	-3.87629	1.10305e-24
ABO	9q34.2	-2.08322	3.43428e-12
ABR	17p13.3	-0.351172	3.16807e-05
ABRA	8q23.1	-1.48054	3.16238e-06
ABRACL	6q24.1	1.80556	1.53801e-22
ABRAXAS1	4q21.23	-1.40362	1.32887e-16
ABT1	6p22.2	0.566378	1.37141e-10
ABTB1	3q21.3	-0.860783	2.27889e-08
ABTB2	11p13	1.6269	1.40041e-10
ACAA1	3p22.2	-0.259614	0.00687712
ACAA2	18q21.1	-0.728423	8.68082e-11
ACACA	17q12	-0.52591	1.8536e-05
ACACB	12q24.11	-3.91195	1.10305e-24
ACAD10	12q24.12	-0.274153	0.00341703
ACAD11	3q22.1	-1.48313	2.81763e-16
ACAD8	11q25	-0.654162	7.6568e-11
ACAD9	3q21.3	0.192905	0.00227841
ACADL	2q34	-4.23229	5.21808e-18
ACADM	1p31.1	-0.631724	4.9405e-07
ACADS	12q24.31	-1.59055	3.65672e-19
ACADSB	10q26.13	-2.5647	9.68856e-20
ACADVL	17p13.1	-0.901097	4.74814e-15
ACAN	15q26.1	3.29679	1.27689e-18
ACAP1	17p13.1	0.329093	0.0223055
ACAP2	3q29	-0.258082	0.0164664
ACAP3	1p36.33	0.582665	7.0661e-06
ACAT1	11q22.3	-0.912964	1.69316e-13
ACAT2	6q25.3	0.782144	4.564e-09
ACBD3	1q42.12	0.310706	0.000882223
ACBD4	17q21.31	-1.48326	1.20679e-18
ACBD6	1q25.2-q25.3	0.651696	2.094e-13
ACBD7	10p13	1.11793	0.0002233
ACCS	11p11.2	-0.957045	3.49087e-13
ACE	17q23.3	-0.546818	0.000426813
ACER1	19p13.3	-0.909054	0.00501408
ACER2	9p22.1	-2.65512	1.31411e-20
ACER3	11q13.5	-0.393363	0.00237866
ACKR1	1q23.2	-4.21483	4.82906e-22
ACKR2	3p22.1	-2.14721	1.04732e-08
ACKR3	2q37.3	-2.26741	1.40417e-15
ACKR4	3q22.1	-2.3358	1.39949e-14
ACLY	17q21.2	0.344242	0.0232559
ACMSD	2q21.3	-2.00403	3.09937e-09
ACO1	9p21.1	-1.43062	9.94856e-18
ACOT1	14q24.3	-1.20726	2.23677e-11
ACOT11	1p32.3	0.181057	0.0402041
ACOT13	6p22.3	0.136375	0.020509
ACOT2	14q24.3	-1.01246	5.18905e-14
ACOT4	14q24.3	-0.896071	5.95693e-09
ACOT6	14q24.3	-1.76529	3.35916e-06
ACOT7	1p36.31	1.67571	1.47534e-20
ACOT8	20q13.12	0.501889	6.51108e-12
ACOT9	Xp22.11	0.308202	0.00504617
ACOX1	17q25.1	-0.490006	1.46553e-06
ACOX2	3p14.3	-3.2428	1.11551e-18
ACOX3	4p16.1	-0.378116	0.000872432
ACOXL	2q13	1.14925	7.46175e-09
ACOXL-AS1	2q13	-1.44126	3.25275e-10
ACP1	2p25.3	0.627786	1.279e-11
ACP2	11p11.2	0.510876	6.09713e-08
ACP5	19p13.2	0.581788	0.000347687
ACP7	19q13.2	1.59023	4.96398e-07
ACPP	3q22.1	-0.562252	0.0240329
ACR	22q13.33	-0.672678	0.00572261
ACRV1	11q24.2	2.46205	9.24108e-22
ACSBG2	19p13.3	-1.22697	2.91187e-08
ACSF2	17q21.33	-1.14627	6.42617e-14
ACSL1	4q35.1	-2.07919	4.03102e-16
ACSL4	Xq23	-0.699954	1.13457e-06
ACSL5	10q25.2	-0.785833	5.48004e-08
ACSL6	5q31.1	1.19772	0.000360392
ACSM1	16p12.3	-2.27211	1.86526e-07
ACSM3	16p12.3	-1.59412	5.56265e-06
ACSM5	16p12.3	-4.27824	1.86858e-24
ACSM5P1	16p12.3	#NAME?	1.29728e-15
ACSM6	10q23.33	-2.38425	3.45041e-08
ACSS2	20q11.22	-1.54467	1.38473e-21
ACSS3	12q21.31	-2.29308	1.62578e-18
ACTA2	10q23.31	-2.5673	2.36166e-15
ACTA2-AS1	10q23.31	-3.72053	2.48392e-17
ACTB	7p22.1	0.552924	5.68298e-13
ACTBP1	Xp11.3	0.659789	0.0220811
ACTBP12	1p22.1	0.559343	0.0138557
ACTBP7	15q15.3	0.436672	0.0177979
ACTBP8	6q15	0.709626	0.00553178
ACTG1	17q25.3	0.687666	1.42881e-10
ACTG1P1	3q23	0.392571	0.00519522
ACTG1P14	9p24.1	0.584952	1.10285e-05
ACTG1P15	15q14	0.4691	0.0449773
ACTG1P17	15q25.2	-0.638476	0.00854831
ACTG1P23	3q26.31	0.532038	0.000209897
ACTG1P9	6p12.3	0.386082	0.0416274
ACTG2	2p13.1	-4.21409	2.41059e-09
ACTL10	20q11.22	0.807805	4.23882e-05
ACTL6A	3q26.33	1.203	5.48197e-16
ACTN1-AS1	14q24.1	-0.410017	0.033434
ACTN2	1q43	2.01244	3.70508e-08
ACTN4	19q13.2	0.182002	0.0161797
ACTR10	14q23.1	-0.464783	1.72852e-08
ACTR2	2p14	0.455745	7.19102e-09
ACTR3	2q14.1	0.651358	1.08838e-12
ACTR3B	7q36.1-q36.2	1.39331	1.06977e-10
ACTR5	20q11.23	0.376385	5.26416e-05
ACTR8	3p21.1	-0.248179	0.0139422
ACTRT3	3q26.2	0.465098	0.0301567
ACVR1	2q24.1	-0.757859	2.78279e-08
ACVR1B	12q13.13	-0.682509	4.25732e-07
ACVR1C	2q24.1	-5.02018	5.29353e-22
ACVR2A	2q22.3-q23.1	-0.966119	3.49087e-13
ACVR2B-AS1	3p22.2	-0.523551	0.00264188
ACVRL1	12q13.13	-1.10833	2.7092e-14
ACYP1	14q24.3	0.457221	2.16842e-05
ACYP2	2p16.2	-0.293842	0.0004116
ADA	20q13.12	1.04497	1.40295e-13
ADAD2	16q24.1	-2.05382	5.95525e-09
ADAL	15q15.3	-1.03174	1.55339e-15
ADAM10	15q21.3	-0.415197	0.00367042
ADAM12	10q26.2	0.818472	0.000661542
ADAM15	1q21.3	0.890697	4.78165e-10
ADAM19	5q33.3	2.04923	2.06248e-20
ADAM1B	12q24.13	-1.70687	1.88449e-14
ADAM20	14q24.2	-1.14437	1.63594e-08
ADAM20P1	14q24.2	-1.24651	3.55312e-09
ADAM22	7q21.12	-1.49853	9.23405e-11
ADAM23	2q33.3	-1.04308	1.99766e-07
ADAM29	4q34.1	-1.71281	0.0119084
ADAM33	20p13	-4.38175	4.49984e-24
ADAM8	10q26.3	2.47906	1.95236e-20
ADAMDEC1	8p21.2	4.50696	1.38137e-18
ADAMTS1	21q21.3	-1.91757	1.04931e-17
ADAMTS14	10q22.1	3.54429	7.15606e-20
ADAMTS15	11q24.3	-3.59333	5.40557e-20
ADAMTS16	5p15.32	-0.995352	0.0148268
ADAMTS17	15q26.3	0.628035	0.00862841
ADAMTS18	16q23.1	-2.86431	9.19926e-15
ADAMTS3	4q13.3	-0.927809	4.66562e-05
ADAMTS4	1q23.3	1.89527	1.33635e-12
ADAMTS5	21q21.3	-3.32843	1.19828e-23
ADAMTS6	5q12.3	0.256483	0.00763497
ADAMTS7	15q25.1	1.35875	5.11905e-11
ADAMTS7P1	15q25.2	0.902501	3.42492e-05
ADAMTS7P3	15q24.3	1.18303	2.59177e-05
ADAMTS8	11q24.3	-1.98764	7.8152e-11
ADAMTS9	3p14.1	-0.885153	3.63892e-08
ADAMTS9-AS1	3p14.1	-3.78702	5.55655e-20
ADAMTS9-AS2	3p14.1	-4.4864	1.26123e-23
ADAMTSL1	9p22.2-p22.1	-1.44237	5.11905e-11
ADAMTSL2	9q34.2	1.16311	8.03552e-09
ADAMTSL3	15q25.2	-1.40482	2.54402e-06
ADAMTSL4	1q21.2	-1.14566	6.21243e-10
ADAMTSL4-AS1	1q21.2	-0.725116	1.2923e-05
ADAMTSL5	19p13.3	-1.53764	6.67349e-09
ADAP1	7p22.3	0.614204	0.00205244
ADAR	1q21.3	0.745603	6.4502e-10
ADARB1	21q22.3	-0.38138	0.030402
ADARB2	10p15.3	-1.92495	6.1825e-10
ADAT3	19p13.3	1.6496	3.57312e-11
ADCK2	7q34	0.336031	3.79446e-05
ADCK5	8q24.3	1.43645	1.62969e-15
ADCY1	7p12.3	-1.84086	1.66756e-08
ADCY10	1q24.2	-0.268059	0.00370687
ADCY10P1	6p21.1	-0.254785	0.0210309
ADCY4	14q12	-2.42361	6.47089e-22
ADCY5	3q21.1	-4.37355	5.04359e-24
ADCY6	12q13.12	-1.32864	1.20016e-19
ADCY7	16q12.1	0.981669	7.39594e-06
ADCY8	8q24.22	-2.47789	1.14792e-08
ADCY9	16p13.3	-0.839219	9.46414e-13
ADCYAP1R1	7p14.3	-4.01323	1.16555e-21
ADD1	4p16.3	-0.899631	1.87078e-19
ADD3	10q25.1-q25.2	-1.33294	4.01028e-17
ADD3-AS1	10q25.1	-2.67098	4.30167e-23
ADGRA2	8p11.23	-1.79147	1.23274e-19
ADGRB3	6q12-q13	-3.37021	2.0041e-17
ADGRD1	12q24.33	-2.9762	2.31036e-18
ADGRD2	9q33.3	-5.62126	5.37832e-14
ADGRE1	19p13.3-p13.2	0.759905	0.00266922
ADGRE2	19p13.12	0.477611	0.00178939
ADGRE3	19p13.12	-0.555528	0.0132403
ADGRE4P	19p13.2	-0.512804	0.0363996
ADGRE5	19p13.12	0.460245	0.0381193
ADGRF4	6p12.3	1.44975	0.000140997
ADGRF5	6p12.3	-2.22808	8.04498e-23
ADGRF5P1	9q13	-0.556782	0.0159018
ADGRF5P2	9p11.1	-2.85855	5.85609e-17
ADGRG1	16q21	0.392082	0.000692703
ADGRG2	Xp22.13	-1.1636	0.00847285
ADGRG3	16q21	-1.41434	2.88456e-08
ADGRG4	Xq26.3	-2.93418	1.15252e-09
ADGRL2	1p31.1	-1.04463	1.76129e-08
ADGRL3	4q13.1	-3.5562	1.47376e-16
ADGRL4	1p31.1	-2.41639	5.93055e-22
ADGRV1	5q14.3	-3.11954	6.4502e-10
ADH1A	4q23	-4.99425	2.57347e-24
ADH1B	4q23	-6.84047	3.95785e-24
ADH1C	4q23	-6.06298	6.72055e-24
ADH4	4q23	-4.16689	2.52773e-19
ADH5	4q23	-0.880183	3.65672e-19
ADH5P4	6q12	-1.09363	6.32874e-10
ADH6	4q23	-0.930565	4.16657e-06
ADHFE1	8q13.1	-2.45304	2.2853e-22
ADIPOQ	3q27.3	-7.24902	2.71745e-21
ADIPOR1	1q32.1	0.46949	8.19212e-09
ADIPOR2	12p13.33	-0.424772	6.27596e-06
ADIRF-AS1	10q23.2	-1.99503	7.90668e-17
ADM	11p15.4	-0.99888	0.000164991
ADM2	22q13.33	2.46703	1.20016e-19
ADM5	19q13.33	-0.802429	9.84517e-05
ADNP	20q13.13	0.272337	0.0273906
ADORA2A	22q11.23	0.942602	6.27159e-05
ADPGK	15q24.1	0.407691	3.51437e-08
ADPRH	3q13.33	-0.449037	7.9523e-07
ADPRHL2	1p34.3	0.763197	3.49087e-13
ADPRM	17p13.1	-0.687587	1.45564e-11
ADRA1A	8p21.2	-4.97576	4.94948e-23
ADRA1B	5q33.3	-1.24935	4.29574e-06
ADRA1D	20p13	-0.932137	9.21751e-05
ADRA2A	10q25.2	-3.05631	1.37264e-22
ADRA2C	4p16.3	-1.95043	4.14971e-10
ADRB1	10q25.3	-2.86956	4.69405e-16
ADRB2	5q32	-3.51554	9.24438e-24
ADRB3	8p11.23	-1.1374	0.000538665
ADRM1	20q13.33	1.28242	7.50029e-19
ADSL	22q13.1	0.410005	4.04988e-07
ADSS	1q44	0.497274	9.50251e-07
ADSSL1	14q32.33	-1.18772	5.19655e-08
ADTRP	6p24.1	-1.04786	0.00367042
AEBP1	7p13	0.274407	0.0424153
AEN	15q26.1	0.5701	3.3158e-07
AFAP1-AS1	4p16.1	2.95672	7.26291e-10
AFAP1L1	5q32	-1.35885	1.88449e-14
AFAP1L2	10q25.3	-2.10806	5.98968e-18
AFDN-DT	6q27	0.50615	0.00127627
AFF1	4q21.3-q22.1	-1.62035	4.09467e-18
AFF3	2q11.2	-3.64828	4.68556e-18
AFF4	5q31.1	-0.827865	7.95164e-08
AFG3L1P	16q24.3	0.166488	0.0336948
AFG3L2	18p11.21	0.48053	0.000116727
AFP	4q13.3	-6.19017	2.34019e-15
AGA	4q34.3	-0.25121	0.00681217
AGAP1	2q37.2	-0.506741	0.00225446
AGAP10P	10q11.22	-0.720895	0.00018729
AGAP11	10q23.2	-4.29469	1.58271e-23
AGAP13P	10q11.22	-1.06096	2.19222e-06
AGAP1-IT1	2q37.2	1.07324	3.90631e-08
AGAP2	12q14.1	0.655385	3.63897e-05
AGAP2-AS1	12q14.1	0.305495	0.00385787
AGAP3	7q36.1	0.386671	0.00114183
AGAP4	10q11.22	-0.251413	0.0285128
AGAP5	10q22.2	-0.473879	0.0265146
AGAP9	10q11.22	-0.669833	3.12542e-05
AGBL3	7q33	-0.335947	0.00393764
AGBL4	1p33	-0.931163	0.000891933
AGBL5-IT1	2p23.3	-1.04607	2.50633e-09
AGFG2	7q22.1	-1.06914	6.24416e-13
AGGF1	5q13.3	-0.486865	8.5316e-08
AGK	7q34	0.149423	0.00248057
AGL	1p21.2	-0.816766	2.63549e-08
AGMAT	1p36.21	1.52223	6.59153e-17
AGMO	7p21.2	-2.51677	1.62578e-18
AGO2	8q24.3	0.606748	1.40931e-05
AGO3	1p34.3	-0.336139	0.00912646
AGO4	1p34.3	-0.393521	0.00139362
AGPAT1	6p21.32	0.206565	0.00370687
AGPAT2	9q34.3	-1.03442	1.58613e-06
AGPAT4	6q26	0.139827	0.0467326
AGPAT4-IT1	6q26	-0.413421	0.00504617
AGPAT5	8p23.1	0.551967	0.000102435
AGPS	2q31.2	-0.436515	0.000101088
AGR2	7p21.1	-4.39646	2.34967e-10
AGR3	7p21.1	-6.03324	2.64613e-13
AGRN	1p36.33	0.557287	0.000212595
AGRP	16q22.1	1.28619	1.08461e-05
AGTR1	3q24	-4.91	1.10305e-24
AGTRAP	1p36.22	0.630987	6.89769e-08
AGXT	2q37.3	-3.47765	1.1096e-15
AGXT2	5p13.2	-1.28381	0.0366056
AHCTF1	1q44	0.473231	0.000347687
AHCY	20q11.22	0.839778	4.74368e-09
AHCYL1	1p13.3	-0.527445	2.19826e-08
AHCYL2	7q32.1	-0.344676	0.000442391
AHI1	6q23.3	-0.271943	0.0485143
AHNAK	11q12.3	-2.49275	1.94325e-24
AHR	7p21.1	-0.831976	9.50251e-07
AHRR	5p15.33	1.25357	5.19655e-08
AHSA1	14q24.3	0.672157	2.34205e-16
AHSA2P	2p15	-0.663589	9.38359e-06
AIFM1	Xq26.1	0.471375	9.89135e-09
AIFM2	10q22.1	-1.43246	1.16554e-12
AIFM3	22q11.21	0.730726	9.3417e-05
AIG1	6q24.2	-1.09069	3.16388e-17
AIM2	1q23.1-q23.2	2.42323	4.0813e-15
AIMP2	7p22.1	0.9451	9.49444e-17
AIP	11q13.2	0.330124	0.00194628
AIRE	21q22.3	1.04907	0.00056239
AJAP1	1p36.32	-1.96447	2.25291e-15
AJM1	9q34.3	0.928058	3.32951e-08
AJUBA	14q11.2	-0.629783	0.00327937
AK1	9q34.11	0.23533	0.0450479
AK2	1p35.1	0.381793	2.78279e-08
AK3	9p24.1	-0.889828	1.30715e-13
AK3P3	7p15.3	-0.783728	0.000581548
AK4	1p31.3	-1.26197	1.30715e-13
AK4P1	17q11.2	-0.551296	0.00645889
AK5	1p31.1	-4.50726	2.39807e-14
AK6	5q13.2	-0.329489	8.63066e-07
AK7	14q32.2	-2.14865	3.33462e-13
AK8	9q34.13	-0.879231	1.91737e-06
AK9	6q21	-0.432603	0.000240553
AKAP1	17q22	-0.57049	0.000199573
AKAP10	17p11.2	-0.624876	5.42626e-09
AKAP11	13q14.11	-1.17989	2.14875e-12
AKAP12	6q25.1	-3.35522	9.25211e-23
AKAP13	15q25.3	-0.805258	3.06792e-06
AKAP2	9q31.3	-1.72784	3.0003e-12
AKAP6	14q12	-1.9077	1.20991e-14
AKAP7	6q23.2	-0.690652	5.19655e-08
AKAP8	19p13.12	0.292825	0.0417724
AKAP8L	19p13.12	0.544767	1.22038e-05
AKAP9	7q21.2	-0.366479	0.00230377
AKIP1	11p15.4	0.141642	0.025242
AKNAD1	1p13.3	-0.706914	0.000383044
AKR1A1	1p34.1	0.379959	1.73419e-09
AKR1B10	7q33	-0.70222	0.0118771
AKR1C1	10p15.1	-3.85302	9.91928e-20
AKR1C2	10p15.1	-4.62261	4.2312e-17
AKR1C3	10p15.1	-2.995	2.23e-17
AKR1C6P	10p15.1	0.531094	0.0187016
AKR1C7P	10p15.1	0.94378	6.43331e-05
AKR1C8P	10p15.1	-1.07417	0.00327146
AKR1E2	10p15.1	0.917672	1.15292e-06
AKR7A2	1p36.13	-0.252769	0.0128782
AKR7A2P1	1p13.2	1.15014	0.00129745
AKR7A3	1p36.13	-1.76198	1.77492e-05
AKT1	14q32.33	0.239339	0.00929484
AKT1S1	19q13.33	0.473615	1.21625e-09
AKT3	1q43-q44	-1.27435	8.97494e-06
AKTIP	16q12.2	-0.517847	3.85867e-06
ALAD	9q32	-1.47497	9.24438e-24
ALAS1	3p21.2	0.111131	0.0019882
ALAS2	Xp11.21	-2.94628	2.58746e-15
ALB	4q13.3	-4.50061	1.57783e-13
ALCAM	3q13.11	-1.52432	0.00248057
ALDH16A1	19q13.33	0.534769	0.000717263
ALDH18A1	10q24.1	0.842601	4.0813e-15
ALDH1A1	9q21.13	-3.35023	1.18987e-22
ALDH1A2	15q21.3	-3.57563	7.6244e-24
ALDH1A3	15q26.3	-1.4264	2.15789e-08
ALDH1B1	9p13.1	0.688487	9.89135e-09
ALDH1L1	3q21.3	-4.14793	6.69034e-23
ALDH1L1-AS2	3q21.3	-5.48089	1.12913e-22
ALDH1L2	12q23.3	0.365859	0.0215726
ALDH2	12q24.12	-2.12616	7.632e-18
ALDH3A1	17p11.2	-2.05344	5.70729e-12
ALDH3A2	17p11.2	-1.35514	8.9233e-18
ALDH3B2	11q13.2	-1.27741	0.0376844
ALDH4A1	1p36.13	-1.44865	4.49059e-14
ALDH5A1	6p22.3	-0.754651	6.0248e-05
ALDH6A1	14q24.3	-1.68256	7.82636e-21
ALDH7A1	5q23.2	-0.398198	0.000134642
ALDH8A1	6q23.3	-0.648655	0.001032
ALDH9A1	1q24.1	-0.544917	4.34993e-08
ALDOA	16p11.2	0.457967	7.09047e-07
ALDOB	9q31.1	-1.60172	9.18032e-14
ALDOC	17q11.2	-1.96874	2.79446e-18
ALG1	16p13.3	0.477974	2.21028e-06
ALG10B	12q12	-0.798362	1.2909e-06
ALG11	13q14.3	-0.731088	4.47487e-05
ALG13	Xq23	-0.4447	1.5813e-05
ALG13-AS1	Xq23	-1.35371	1.66407e-07
ALG14	1p21.3	-0.201932	1.32988e-05
ALG1L	3q21.2	0.427387	0.0313853
ALG1L11P	8p23.1	-1.05577	0.00572261
ALG1L12P	8p23.1	-0.501194	0.0240329
ALG1L3P	4p16.1	1.37355	7.67372e-05
ALG1L9P	11q13.4	0.668333	0.000139983
ALG2	9q22.33	-0.219377	0.0457165
ALG3	3q27.1	1.41646	2.09976e-24
ALG6	1p31.3	0.618355	1.25397e-07
ALG9	11q23.1	-0.736161	2.40442e-12
ALK	2p23.2-p23.1	-0.517501	0.0134594
ALKAL2	2p25.3	-2.01869	4.23108e-06
ALKBH1	14q24.3	-0.175642	0.0311333
ALKBH2	12q24.11	0.565953	5.26416e-05
ALKBH3	11p11.2	-0.360522	0.00929484
ALKBH3-AS1	11p11.2	-0.742169	4.32996e-07
ALKBH4	7q22.1	0.541721	3.42862e-07
ALKBH6	19q13.12	0.652324	2.63549e-08
ALKBH7	19p13.3	0.293482	0.0408458
ALKBH8	11q22.3	-0.622184	2.35318e-06
ALMS1-IT1	2p13.1	0.794134	2.21248e-07
ALMS1P1	2p13.1	-1.06042	0.000173466
ALOX12	17p13.1	-0.384859	0.0058892
ALOX12-AS1	17p13.1	-0.518436	3.31123e-06
ALOX15	17p13.2	-1.49252	0.00548097
ALOX15B	17p13.1	-2.08454	1.2923e-05
ALPK1	4q25	-0.535831	7.75664e-05
ALPK2	18q21.31-q21.32	1.02955	1.77492e-05
ALPK3	15q25.3	-1.14097	1.51979e-11
ALPL	1p36.12	-1.11108	4.77831e-06
ALS2	2q33.1	-0.299324	0.019193
ALS2CL	3p21.31	-0.669119	0.000141804
ALS2CR12	2q33.1	-1.17617	1.98896e-10
ALX3	1p13.3	1.13526	0.00509634
ALX4	11p11.2	-3.43277	1.05363e-16
ALYREF	17q25.3	1.91197	1.33696e-19
AMBP	9q32	-2.06002	1.28565e-08
AMD1	6q21	0.490323	1.4299e-05
AMD1P1	10p12.31	-0.94307	0.000722092
AMDHD1	12q23.1	-1.51755	4.47543e-09
AMDHD2	16p13.3	0.220572	0.0271693
AMER1	Xq11.2	1.17561	5.18649e-10
AMFR	16q13	-0.771091	1.00739e-13
AMH	19p13.3	1.5772	5.48004e-08
AMHR2	12q13.13	-1.4524	0.000336992
AMIGO1	1p13.3	-1.20296	1.99363e-15
AMIGO2	12q13.11	-2.95384	5.91335e-16
AMMECR1	Xq23	0.786756	3.00264e-10
AMN	14q32.32	1.4898	4.91973e-05
AMN1	12p11.21	-0.43327	0.00955373
AMOT	Xq23	-0.510701	0.00946709
AMOTL1	11q21	-1.17606	2.24698e-13
AMOTL2	3q22.2	-1.46306	4.55788e-18
AMPD1	1p13.2	-2.88733	1.73742e-10
AMPD2	1p13.3	0.70243	2.55522e-09
AMPH	7p14.1	-1.24167	2.25131e-07
AMT	3p21.31	-1.58884	2.35234e-12
AMTN	4q13.3	2.32675	9.54647e-06
AMY2B	1p21.1	-1.72725	1.02199e-17
AMZ1	7p22.3	0.886439	0.00105565
AMZ2P1	17q24.1	-0.720405	1.80208e-07
ANAPC10	4q31.21	-0.372844	0.00123408
ANAPC11	17q25.3	1.26928	5.08558e-17
ANAPC13	3q22.2	-0.275997	0.00318007
ANAPC15	11q13.4	0.202749	0.0016239
ANAPC16	10q22.1	-0.470575	3.16054e-09
ANAPC4	4p15.2	-0.49898	4.56655e-06
ANAPC7	12q24.11	0.374472	8.03552e-09
ANG	14q11.2	-1.86263	3.46078e-20
ANGEL1	14q24.3	-0.439548	1.38901e-05
ANGPT1	8q23.1	-2.66068	1.95127e-09
ANGPT2	8p23.1	-0.525119	2.35779e-05
ANGPT4	20p13	-4.55319	1.40724e-24
ANGPTL1	1q25.2	-4.58925	8.25034e-24
ANGPTL2	9q33.3	-2.36315	1.59093e-21
ANGPTL4	19p13.2	-1.26945	1.2909e-06
ANGPTL5	11q22.1	-4.26533	8.44778e-19
ANGPTL6	19p13.2	1.69301	3.20213e-16
ANGPTL7	1p36.22	-7.33031	3.41403e-20
ANGPTL8	19p13.2	-4.88989	5.94781e-21
ANK2	4q25-q26	-2.60965	1.00891e-20
ANK3	10q21.2	-0.63098	0.0306425
ANKAR	2q32.2	-1.17274	2.64472e-14
ANKDD1A	15q22.31	-0.920606	1.58671e-11
ANKDD1B	5q13.3	-2.28534	3.09001e-19
ANKFN1	17q22	-3.24106	7.75338e-14
ANKFY1	17p13.2	-0.716339	2.68418e-08
ANKHD1	5q31.3	-0.190306	0.0361211
ANKHD1-EIF4EBP3	5q31.3	-0.879724	2.45763e-12
ANKK1	11q23.2	-2.47878	6.51108e-12
ANKLE1	19p13.11	1.72032	2.88055e-10
ANKMY1	2q37.3	-0.514802	0.000215148
ANKMY2	7p21.1	-1.3774	8.45585e-20
ANKRA2	5q13.2	-1.21695	2.11639e-16
ANKRD1	10q23.31	1.55002	9.81225e-07
ANKRD12	18p11.22	-0.655141	5.37265e-07
ANKRD13A	12q24.11	-0.438024	0.00444067
ANKRD13B	17q11.2	0.990171	4.36257e-06
ANKRD13D	11q13.2	0.792938	3.65009e-11
ANKRD16	10p15.1	0.488052	2.50568e-06
ANKRD19P	9q22.31	-0.589852	5.86717e-05
ANKRD20A1	9q21.11	-1.53496	0.000154869
ANKRD20A11P	21q11.2	-3.65309	1.34732e-14
ANKRD20A21P	20q11.21	-3.14193	9.02071e-10
ANKRD20A5P	18p11.21	-1.83249	9.89135e-09
ANKRD20A7P	9p11.1	-2.57768	2.81802e-05
ANKRD22	10q23.31	1.53195	3.52888e-10
ANKRD24	19p13.3	-1.28234	2.83215e-11
ANKRD27	19q13.11	0.493909	6.0248e-05
ANKRD28	3p25.1	-0.332394	0.0166133
ANKRD29	18q11.2	-3.84769	4.77656e-24
ANKRD30A	10p11.21	-7.92389	3.78114e-20
ANKRD30B	18p11.21	-5.01634	1.96299e-16
ANKRD30BP3	10q11.21	0.757738	0.0158429
ANKRD31	5q13.3	-1.19047	9.90745e-13
ANKRD33B	5p15.2	-1.23447	1.54925e-08
ANKRD34B	5q14.1	0.611442	0.00697517
ANKRD35	1q21.1	-1.20702	1.07078e-07
ANKRD36	2q11.2	-0.39712	0.0201704
ANKRD36BP2	2p11.2	0.890588	0.00374318
ANKRD36C	2q11.1	-1.24135	3.31123e-06
ANKRD37	4q35.1	-0.458338	0.0495972
ANKRD39	2q11.2	0.573152	3.08571e-11
ANKRD40	17q21.33	-1.06207	4.32255e-18
ANKRD42	11q14.1	-0.8086	7.26291e-10
ANKRD45	1q25.1	0.628504	0.00192606
ANKRD46	8q22.3	-0.449235	6.8834e-05
ANKRD53	2p13.3	-2.0253	7.10537e-19
ANKRD54	22q13.1	0.378155	1.367e-07
ANKRD6	6q15	-0.521862	0.000965494
ANKRD62	18p11.21	0.845045	0.00226126
ANKRD62P1	22q11.1	-1.32458	0.00272643
ANKRD62P1-PARP4P3	22q11.1	-1.16437	0.00374223
ANKRD65	1p36.33	-1.31101	5.837e-14
ANKRD7	7q31.31	0.539689	0.019193
ANKS1B	12q23.1	-0.945025	0.0002289
ANKS3	16p13.3	0.245957	0.00661668
ANKS4B	16p12.2	-0.985201	0.0339154
ANKS6	9q22.33	0.921556	1.44039e-07
ANKZF1	2q35	0.307006	0.0148268
ANLN	7p14.2	4.60942	2.68469e-24
ANO1	11q13.3	-2.2446	1.18546e-10
ANO10	3p22.1-p21.33	-0.261695	7.45412e-05
ANO2	12p13.31	-2.23344	1.42914e-12
ANO3	11p14.2	-3.14894	2.48506e-15
ANO4	12q23.1	-1.18835	2.04762e-05
ANO5	11p14.3	-2.37456	3.67308e-10
ANO6	12q12	-1.46574	1.51941e-20
ANO7	2q37.3	1.1095	2.39761e-10
ANO7L1	1p36.13	0.184451	0.0115543
ANO9	11p15.5	1.17944	3.28753e-09
ANOS1	Xp22.31	-1.64932	9.42766e-11
ANP32A	15q23	0.38536	7.25946e-05
ANP32AP1	15q14	0.406397	0.010537
ANP32B	9q22.33	0.436552	3.83851e-09
ANP32E	1q21.2	1.59499	5.76668e-16
ANPEP	15q26.1	-1.84682	1.66756e-08
ANTXR1	2p13.3	-0.612638	0.0179472
ANTXR2	4q21.21	-1.66536	1.84633e-20
ANTXRL	10q11.22	-1.74314	0.000848801
ANXA1	9q21.13	-1.93639	6.15704e-18
ANXA11	10q22.3	-0.716969	1.40295e-13
ANXA13	8q24.13	-1.11009	0.000987186
ANXA3	4q21.21	-0.799025	7.82489e-07
ANXA5	4q27	-0.289482	8.98089e-05
ANXA6	5q33.1	-0.861809	1.27667e-13
ANXA7	10q22.2	-0.306053	0.000226143
ANXA9	1q21.3	-1.24146	1.74039e-07
AOC1	7q36.1	1.76799	2.64472e-14
AOC2	17q21.31	-1.9058	1.26461e-16
AOC3	17q21.31	-4.29971	2.09952e-24
AOC4P	17q21.31	-3.7679	6.14628e-23
AOX1	2q33.1	-3.543	4.2949e-20
AOX3P	2q33.1	-2.56024	1.17723e-08
AP1B1	22q12.2	0.347374	3.48955e-05
AP1G1	16q22.2	-0.282451	0.00618165
AP1M1	19p13.11	0.288823	0.00417959
AP1M2	19p13.2	0.898705	5.678e-08
AP1S1	7q22.1	1.32011	1.13579e-19
AP1S3	2q36.1	0.766183	4.12288e-05
AP2A1	19q13.33	0.42007	3.91674e-06
AP2B1	17q12	-0.412656	2.53254e-05
AP2M1	3q27.1	0.683663	2.91212e-14
AP2S1	19q13.32	0.991181	3.37065e-16
AP3B1	5q14.1	-0.316027	1.349e-05
AP3D1	19p13.3	0.227776	0.00444067
AP3M1	10q22.2	-0.42104	0.000145479
AP3S2	15q26.1	-0.925089	1.76477e-16
AP4B1	1p13.2	0.331616	0.000922735
AP4E1	15q21.2	-0.335506	0.0195141
AP4M1	7q22.1	0.730292	6.65024e-12
AP4S1	14q12	-0.882341	3.92096e-13
AP5B1	11q13.1	0.188108	0.0254552
AP5M1	14q22.3	-0.501123	7.61909e-06
AP5Z1	7p22.1	0.759857	4.42896e-11
APBA1	9q21.12	-1.08631	7.73342e-06
APBA2	15q13.1	2.42437	7.57005e-15
APBA3	19p13.3	0.689768	6.5455e-08
APBB1	11p15.4	-1.30685	3.32133e-10
APBB1IP	10p12.1	-0.997373	9.53497e-09
APBB2	4p14-p13	-1.56471	8.48697e-18
APBB3	5q31.3	-0.523779	7.16438e-05
APC	5q22.2	-1.06138	1.76272e-11
APCDD1	18p11.22	-2.07111	1.09996e-20
APCDD1L	20q13.32	-1.61429	0.000522239
APCDD1L-DT	20q13.32	-2.68087	1.44039e-07
APEX1	14q11.2	0.0804615	0.0157649
APEX2	Xp11.21	0.848165	2.80863e-15
APH1A	1q21.2	0.742511	1.00739e-13
APH1B	15q22.2	-1.63489	8.04498e-23
APLNR	11q12.1	-0.943175	3.3158e-07
APLP1	19q13.12	1.74512	1.02849e-11
APLP2	11q24.3	-0.663489	2.93698e-08
APMAP	20p11.21	-0.367727	1.20301e-05
APOA1	11q23.3	0.856055	0.00171447
APOA1-AS	11q23.3	-1.13382	5.70249e-08
APOB	2p24.1	-5.28425	1.16417e-22
APOBEC2	6p21.1	-0.891311	1.24971e-06
APOBEC3A	22q13.1	1.17743	3.52188e-06
APOBEC3B	22q13.1	2.84602	9.02659e-17
APOBEC3C	22q13.1	-0.685479	0.000202025
APOBEC3H	22q13.1	0.815637	1.18545e-05
APOBR	16p12.1	0.965027	4.49671e-06
APOC1	19q13.32	1.38237	4.75542e-08
APOC1P1	19q13.32	0.359331	0.00611833
APOC2	19q13.32	1.39435	1.63742e-07
APOC4-APOC2	19q13.32	1.74649	2.50213e-07
APOD	3q29	-4.79472	7.10537e-19
APOE	19q13.32	0.80568	0.000177963
APOF	12q13.3	-3.09516	8.15104e-13
APOL1	22q12.3	0.487756	0.0122003
APOL2	22q12.3	0.195425	0.0405281
APOL3	22q12.3	-1.13207	2.02828e-09
APOL4	22q12.3	-0.800762	2.07685e-05
APOL5	22q12.3	-2.01928	9.49471e-08
APOL6	22q12.3	-0.693009	0.000933049
APOLD1	12p13.1	-1.95303	5.11158e-15
APOM	6p21.33	-0.792875	2.25437e-10
APOO	Xp22.11	1.10135	9.80601e-21
APOOL	Xq21.1	-0.798196	2.25131e-07
APOPT1	14q32.33	0.250122	0.000922735
APPBP2	17q23.2	-0.735818	1.63516e-09
APPL1	3p14.3	-0.469724	0.000275298
APPL2	12q23.3	-1.2255	1.08478e-18
APRT	16q24.3	0.378148	4.77831e-06
APTX	9p21.1	0.26471	0.000378464
AQP1	7p14.3	-2.89343	1.35142e-23
AQP11	11q14.1	-0.717649	2.99749e-07
AQP4	18q11.2	-2.09119	8.02231e-10
AQP4-AS1	18q11.2	-1.40993	0.00180653
AQP7	9p13.3	-6.71984	4.2456e-24
AQP7P1	9q13	-5.16867	4.99215e-24
AQP8	16p12.1	-0.444349	0.0329816
AQP9	15q21.3	2.91602	7.11991e-10
AQR	15q14	-0.461203	1.46585e-07
AR	Xq12	-3.70212	3.42034e-17
ARAP3	5q31.3	-1.00392	3.26031e-13
ARC	8q24.3	-2.53536	4.47364e-12
AREG	4q13.3	-3.05802	9.98072e-10
AREL1	14q24.3	0.234091	0.0171981
ARF1	1q42.13	0.940044	1.19566e-21
ARF4	3p14.3	0.399314	1.61114e-06
ARF5	7q32.1	0.807019	5.19968e-16
ARFGAP1	20q13.33	0.928851	1.47136e-14
ARFGEF2	20q13.13	-0.25709	0.0260872
ARFGEF3	6q23.3-q24.1	-0.946167	0.0105555
ARFIP1	4q31.3	-0.615749	3.577e-08
ARFRP1	20q13.33	0.317592	0.00583342
ARG1	6q23.2	-1.1272	2.02828e-09
ARG2	14q24.1	0.435383	0.046403
ARGLU1	13q33.3	-0.326216	0.00137839
ARHGAP1	11p11.2	-0.214068	0.00318007
ARHGAP10	4q31.23	-0.999074	3.90507e-17
ARHGAP11A	15q13.3	2.94218	8.98561e-23
ARHGAP12	10p11.22	-0.939681	6.4502e-10
ARHGAP17	16p12.1	-0.196249	0.0443715
ARHGAP18	6q22.33	-0.302671	0.0223055
ARHGAP19	10q24.1	-1.31592	1.98984e-09
ARHGAP20	11q22.3-q23.1	-3.84902	1.10305e-24
ARHGAP21	10p12.1	-0.540597	0.00227841
ARHGAP22	10q11.22-q11.23	1.56416	5.91335e-16
ARHGAP23	17q12	-1.0032	2.20815e-10
ARHGAP24	4q21.23-q21.3	-1.5782	2.21508e-23
ARHGAP25	2p13.3	-0.479608	0.000453081
ARHGAP26	5q31.3	-1.2949	1.54641e-14
ARHGAP27	17q21.31	0.45683	0.0016239
ARHGAP28	18p11.31	-0.617425	0.000105189
ARHGAP29	1p22.1	-1.44374	1.45564e-11
ARHGAP30	1q23.3	0.509566	0.000231689
ARHGAP31	3q13.32-q13.33	-0.833505	1.46463e-08
ARHGAP31-AS1	3q13.33	0.70933	1.53655e-05
ARHGAP32	11q24.3	-0.648941	0.00218429
ARHGAP33	19q13.12	1.00009	3.37249e-07
ARHGAP35	19q13.32	-0.75067	1.62492e-07
ARHGAP36	Xq26.1	-5.22871	2.67083e-10
ARHGAP39	8q24.3	1.4489	4.74814e-15
ARHGAP4	Xq28	0.705211	8.51669e-05
ARHGAP40	20q11.23	-4.35835	2.04373e-10
ARHGAP42	11q22.1	-1.18582	3.8395e-08
ARHGAP44	17p12	-0.608147	0.0219376
ARHGAP45	19p13.3	0.367305	0.00946709
ARHGAP5	14q12	-1.00671	2.60125e-10
ARHGAP5-AS1	14q12	-1.15924	6.65024e-12
ARHGAP6	Xp22.2	-2.41287	1.41355e-22
ARHGAP9	12q13.3	0.608096	0.000401944
ARHGDIA	17q25.3	0.824224	8.32587e-11
ARHGDIG	16p13.3	-1.58215	0.0213774
ARHGEF1	19q13.2	0.56822	8.345e-09
ARHGEF10	8p23.3	-1.05437	2.68234e-12
ARHGEF11	1q23.1	0.675854	1.23021e-06
ARHGEF12	11q23.3	-1.0943	5.80845e-11
ARHGEF15	17p13.1	-2.48138	1.04002e-22
ARHGEF16	1p36.32	0.494514	0.00157181
ARHGEF17	11q13.4	-0.726941	7.69546e-07
ARHGEF18	19p13.2	0.571513	0.000173466
ARHGEF19	1p36.13	1.09187	3.15003e-11
ARHGEF2	1q22	0.561828	9.65816e-07
ARHGEF25	12q13.3	-1.06347	4.12319e-08
ARHGEF26	3q25.2	-0.371847	0.0331678
ARHGEF26-AS1	3q25.2	1.5793	4.42892e-08
ARHGEF28	5q13.2	-1.65867	1.76477e-16
ARHGEF3	3p14.3	-0.656132	2.80285e-07
ARHGEF33	2p22.1	-0.343128	0.0285128
ARHGEF34P	7q35	-0.565592	0.011659
ARHGEF37	5q32	-1.70129	3.12822e-14
ARHGEF38	4q24	-3.32885	3.25275e-10
ARHGEF39	9p13.3	2.16698	1.87591e-22
ARHGEF40	14q11.2	-1.37404	1.41166e-19
ARHGEF6	Xq26.3	-1.89935	7.44638e-22
ARHGEF7	13q34	-0.540806	4.75542e-08
ARHGEF7-AS2	13q34	-3.32995	1.38107e-17
ARID1B	6q25.3	-0.297253	0.00594724
ARID2	12q12	-0.440656	0.000815036
ARID3A	19p13.3	0.430318	0.000397068
ARID3B	15q24.1	0.234289	0.0224884
ARID4A	14q23.1	-1.10452	2.96248e-16
ARID5A	2q11.2	-1.18198	4.23108e-06
ARID5B	10q21.2	-1.63313	1.42445e-21
ARIH1	15q24.1	-0.365679	0.000833747
ARIH2	3p21.31	-0.245261	0.00194628
ARIH2OS	3p21.31	-0.281799	0.0138211
ARL1	12q23.2	-0.343053	0.00180828
ARL10	5q35.2	-0.602172	0.00334798
ARL11	13q14.2	0.892421	7.57281e-07
ARL13A	Xq22.1	-0.944573	0.000480684
ARL13B	3q11.1-q11.2	-0.615659	0.000581548
ARL14EP	11p14.1	-0.444519	0.000240553
ARL15	5q11.2	-1.48514	1.76204e-18
ARL16	17q25.3	0.447094	3.30327e-05
ARL17A	17q21.31	-0.747263	8.9157e-07
ARL17B	17q21.31	-0.799297	0.000768938
ARL2BP	16q13	-0.568863	4.47645e-07
ARL3	10q24.32	-0.231327	0.0240329
ARL4A	7p21.3	-1.70216	8.70937e-18
ARL4AP4	3p24.2	-1.26751	0.000171497
ARL4AP5	6q25.1	1.53353	7.15134e-07
ARL4D	17q21.31	-1.06515	6.51108e-12
ARL5B	10p12.31	0.566571	4.00963e-05
ARL5C	17q12	-1.66836	2.74826e-06
ARL6	3q11.2	-0.307363	0.0113499
ARL6IP1	16p12.3	0.586628	2.56532e-12
ARL6IP5	3p14.1	-0.683209	3.33462e-13
ARL6IP6	2q23.3	0.541816	0.000700606
ARL8A	1q32.1	0.402502	2.92363e-09
ARL9	4q12	2.27942	3.45956e-16
ARMC1	8q13.1	0.535753	2.1092e-06
ARMC10	7q22.1	0.346361	4.29574e-06
ARMC12	6p21.31	0.565096	0.000119804
ARMC2	6q21	-0.3674	0.00540145
ARMC3	10p12.2	1.32974	0.000667911
ARMC4	10p12.1	-1.45726	4.23783e-05
ARMC5	16p11.2	0.264999	0.00929484
ARMC6	19p13.11	1.06588	1.18009e-14
ARMC7	17q25.1	0.33574	0.000447626
ARMCX1	Xq22.1	-0.770627	7.0294e-11
ARMCX3	Xq22.1	-0.679782	1.14802e-07
ARMCX4	Xq22.1	-1.20695	7.58431e-12
ARMCX5	Xq22.1	-0.535113	0.000676767
ARMCX5-GPRASP2	Xq22.1	-0.35239	0.00519522
ARMH1	1p34.1	0.579743	0.00102081
ARMH3	10q24.32	-0.280598	2.10665e-05
ARMH4	14q23.1	-0.976737	1.53737e-06
ARMT1	6q25.1	-1.01163	8.43554e-13
ARNT	1q21.3	-0.471986	1.04031e-05
ARNT2	15q25.1	0.720535	0.00153804
ARNTL2	12p11.23	1.66593	2.4469e-10
ARPC1A	7q22.1	0.367017	9.00397e-09
ARPC1B	7q22.1	1.58909	5.19968e-16
ARPC2	2q35	0.547328	2.60125e-10
ARPC3	12q24.11	0.560199	5.63198e-15
ARPC3P1	20q13.13	0.643763	0.000327098
ARPC4	3p25.3	0.664084	5.35855e-15
ARPC4-TTLL3	3p25.3	-0.345403	0.00131917
ARPC5	1q25.3	0.820971	1.2317e-17
ARPC5L	9q33.3	0.981429	1.23274e-19
ARPIN	15q26.1	-0.700475	5.11905e-11
ARPP19	15q21.2	-0.649067	4.33434e-11
ARPP21	3p22.3	-2.00038	4.04232e-05
ARR3	Xq13.1	-0.882198	3.27191e-08
ARRB1	11q13.4	-1.83666	1.29429e-24
ARRB2	17p13.2	0.502099	3.30327e-05
ARRDC1	9q34.3	0.549493	3.63897e-05
ARRDC1-AS1	9q34.3	0.143206	0.0323906
ARRDC3	5q14.3	-1.38902	5.11284e-12
ARRDC3-AS1	5q14.3	-0.656608	1.77492e-05
ARRDC4	15q26.2	-1.46355	5.62581e-16
ARRDC5	19p13.3	0.757271	0.000419207
ARSB	5q14.1	0.650027	1.66315e-06
ARSD	Xp22.33	-0.79901	7.45412e-05
ARSE	Xp22.33	0.618487	0.00190591
ARSG	17q24.2	-1.45463	7.9597e-15
ARSI	5q32	1.67138	1.65147e-10
ARSJ	4q26	-0.872574	0.0269553
ARSK	5q15	-0.845592	1.83393e-07
ART3	4q21.1	3.6496	7.8152e-11
ART4	12p12.3	-3.97074	4.67833e-21
ART5	11p15.4	-1.86569	5.57583e-08
ARTN	1p34.1	2.68042	1.89708e-15
ARV1	1q42.2	0.364483	3.95461e-05
ASAH1	8p22	-1.12758	6.43412e-17
ASAP1	8q24.21-q24.22	0.24671	0.00577882
ASB1	2q37.3	-1.05008	4.82603e-14
ASB14	3p14.3	-0.786643	1.66787e-09
ASB4	7q21.3	-1.6356	4.04076e-06
ASB6	9q34.11	0.203665	0.0122003
ASB8	12q13.11	-0.772899	3.97364e-14
ASB9	Xp22.2	-0.562575	0.000347687
ASCC1	10q22.1	0.248056	0.00535051
ASCC2	22q12.2	0.303032	1.07114e-05
ASCC3	6q16.3	0.18587	0.046403
ASCL2	11p15.5	1.92093	4.06001e-11
ASCL5	1q32.1	2.64629	1.77608e-10
ASF1A	6q22.31	0.256006	9.97655e-05
ASF1B	19p13.12	3.43282	1.37918e-24
ASGR1	17p13.1	0.592263	7.50706e-06
ASH1L	1q22	-0.356414	0.00111663
ASH1L-AS1	1q22	0.47548	3.57507e-06
ASIC2	17q11.2-q12	-2.08869	4.8559e-10
ASIC3	7q36.1	0.992804	2.03238e-07
ASIC4	2q35	0.653348	0.000623274
ASLP1	22q11.23	-0.396599	0.0430554
ASMT	Xp22.3 and Yp11.3	-0.919161	0.000246346
ASMTL	Xp22.3 and Yp11.3	-0.587778	2.50568e-06
ASNA1	19p13.13	0.484739	6.67349e-09
ASNS	7q21.3	1.29035	9.49444e-17
ASNSD1	2q32.2	-0.158517	0.0135777
ASPA	17p13.2	-4.83387	1.30218e-24
ASPDH	19q13.33	-0.96566	0.000323077
ASPG	14q32.33	-0.999045	0.00973081
ASPH	8q12.3	-1.32736	2.54475e-15
ASPHD1	16p11.2	1.28945	5.38456e-08
ASPHD2	22q12.1	0.877663	5.52846e-09
ASPM	1q31.3	5.05923	5.38943e-24
ASPRV1	2p13.3	-0.91988	5.10798e-07
ASPSCR1	17q25.3	0.988182	3.1837e-13
ASRGL1	11q12.3	0.389626	0.020509
ASS1P12	9p21.1	0.535548	0.00401618
ASTE1	3q22.1	-0.422356	7.65555e-05
ASTN1	1q25.2	-3.08353	1.4364e-13
ASTN2	9q33.1	-1.61566	1.03887e-09
ASXL2	2p23.3	-0.410016	0.00261479
ASXL3	18q12.1	-3.10522	3.15003e-11
ATAD1	10q23.31	-0.691028	2.13914e-07
ATAD2	8q24.13	2.456	2.0917e-19
ATAD2B	2p24.1-p23.3	0.512229	0.00286783
ATAD3A	1p36.33	1.69289	1.66861e-18
ATAD3B	1p36.33	1.25112	5.70729e-12
ATAD5	17q11.2	1.16764	3.49966e-11
ATAT1	6p21.33	0.47498	3.16238e-06
ATCAY	19p13.3	-0.756115	0.0499874
ATE1	10q26.13	-1.00369	4.6768e-12
ATF1	12q13.12	-0.402162	0.0132239
ATF2	2q31.1	-0.328926	0.00847285
ATF3	1q32.3	-1.96624	7.10581e-12
ATF4	22q13.1	0.112781	0.0203402
ATF5	19q13.33	1.00123	2.0455e-13
ATF6B	6p21.3	0.536413	6.42897e-08
ATF7	12q13.13	-0.933529	9.24726e-17
ATF7IP2	16p13.2-p13.13	0.587787	0.000787318
ATG10	5q14.1-q14.2	-0.332572	0.000147322
ATG101	12q13.13	0.592266	2.93698e-08
ATG12	5q22.3	-0.497798	1.29044e-09
ATG14	14q22.3	-0.908784	3.37065e-16
ATG2B	14q32.2	-1.23327	7.76739e-15
ATG3	3q13.2	0.309882	3.72837e-07
ATG4B	2q37.3	0.273383	5.94477e-05
ATG4D	19p13.2	0.809254	1.0475e-10
ATG5	6q21	0.256546	0.00556094
ATG9A	2q35	0.24479	0.00618165
ATG9B	7q36.1	1.69951	1.62969e-15
ATIC	2q35	0.641475	5.97587e-10
ATL1	14q22.1	-1.23807	1.48916e-06
ATL3	11q13.1	-0.405832	7.06906e-05
ATM	11q22.3	-0.713811	1.4722e-05
ATMIN	16q23.2	-0.371815	0.00099837
ATOH7	10q21.3	1.02202	0.000278416
ATOH8	2p11.2	-3.89334	5.04359e-24
ATOX1	5q33.1	0.318059	4.92699e-06
ATP10B	5q34	0.807424	0.0027667
ATP10D	4p12	-0.829968	6.1237e-07
ATP11A	13q34	0.231019	0.0282822
ATP13A1	19p13.11	0.91546	9.42955e-15
ATP13A2	1p36.13	0.60234	3.26181e-06
ATP13A3	3q29	0.263322	0.0402041
ATP13A4	3q29	-2.5959	2.17637e-06
ATP13A5	3q29	-1.81361	0.00117379
ATP13A5-AS1	3q29	1.82832	1.22053e-06
ATP1A1-AS1	1p13.1	-0.81338	1.18546e-10
ATP1A2	1q23.2	-7.49887	1.10305e-24
ATP1A3	19q13.2	1.6613	4.18815e-12
ATP1A4	1q23.2	-2.64131	1.21938e-12
ATP1B2	17p13.1	-2.5813	3.70993e-17
ATP1B3	3q23	0.861897	1.77371e-13
ATP1B3-AS1	3q23	-0.721401	0.00169672
ATP2A1	16p11.2	0.905659	1.05273e-07
ATP2A1-AS1	16p11.2	2.3629	2.39508e-19
ATP2B1	12q21.33	-0.837422	3.8395e-08
ATP2B1-AS1	12q21.33	-1.32133	9.25416e-13
ATP2B3	Xq28	1.89405	1.17858e-05
ATP2B4	1q32.1	-1.01394	2.40442e-12
ATP2C1	3q22.1	0.365913	0.000700606
ATP2C2-AS1	16q24.1	0.714935	0.000268637
ATP5F1A	18q21.1	-0.254361	0.0152182
ATP5F1AP3	16q22.2	-0.949332	0.00047504
ATP5F1C	10p14	0.733701	2.22546e-16
ATP5F1CP1	14q22.2	1.45092	3.17411e-09
ATP5F1D	19p13.3	0.568952	0.00275177
ATP5F1E	20q13.32	0.38867	2.50633e-09
ATP5F1EP2	13q12.2	0.420731	0.00370687
ATP5IF1	1p35.3	0.678823	5.5074e-10
ATP5MC1	17q21.32	0.62869	1.47064e-13
ATP5MC1P4	3q26.31	2.60316	1.1471e-18
ATP5MC2	12q13.13	-0.259615	0.0198442
ATP5MC3	2q31.1	0.408102	5.6312e-09
ATP5MD	10q24.33	0.349513	5.41124e-05
ATP5ME	4p16.3	0.344139	0.000965494
ATP5MF	7q22.1	1.14236	5.8663e-20
ATP5MF-PTCD1	7q22.1	0.403752	0.0399074
ATP5MG	11q23.3	0.368565	0.00160657
ATP5MPL	14q32.33	0.335144	0.000167079
ATP5PB	1p13.2	0.277896	0.00444067
ATP5PBP5	11q24.1	-2.82144	2.6082e-22
ATP5PD	17q25.1	0.288169	1.16845e-05
ATP5PF	21q21.3	0.14983	0.00242921
ATP6AP1	Xq28	0.561153	5.8469e-09
ATP6AP1L	5q14.2	-0.65601	5.28879e-08
ATP6V0A1	17q21.2	-0.620308	7.10581e-12
ATP6V0B	1p34.1	1.21001	2.22428e-21
ATP6V0C	16p13.3	0.686447	3.35534e-11
ATP6V0D2	8q21.3	1.62195	2.14253e-06
ATP6V1B1	2p13.3	-0.764347	0.029205
ATP6V1B1-AS1	2p13.3	0.742993	0.00373566
ATP6V1B2	8p21.3	0.205557	0.0182511
ATP6V1C2	2p25.1	1.56057	4.81074e-11
ATP6V1E1	22q11.21	-0.102189	0.0402041
ATP6V1F	7q32.1	0.85236	2.21595e-20
ATP6V1G2	6p21.33	-0.632601	0.000534795
ATP7A	Xq21.1	-0.812187	1.79465e-08
ATP7B	13q14.3	-1.08488	4.59352e-10
ATP8A1	4p13	-0.919956	8.38189e-08
ATP8A2	13q12.13	-1.27042	2.16842e-05
ATP8A2P2	13q13.1	-0.802892	0.0144368
ATP8B1	18q21.31	-1.02395	8.21189e-06
ATP8B2	1q21.3	-0.899486	1.49142e-07
ATP8B4	15q21.2	-1.1446	1.86906e-10
ATP8B5P	9p13.3	0.523892	0.0267328
ATP9A	20q13.2	-0.924065	2.10735e-09
ATP9B	18q23	-0.529119	3.90729e-08
ATPAF1	1p33	-0.332969	8.68492e-08
ATRN	20p13	-0.460885	0.000115194
ATRNL1	10q25.3	-2.14371	1.8536e-05
ATRX	Xq21.1	-0.772135	3.85867e-06
ATXN1	6p22.3	-0.400142	0.00630345
ATXN1L	16q22.2	-0.745922	4.52151e-11
ATXN2	12q24.12	-0.284435	0.0177979
ATXN2-AS	12q24.12	0.602536	7.06906e-05
ATXN2L	16p11.2	0.644431	3.60257e-10
ATXN3	14q32.12	-0.54139	3.72837e-07
ATXN7	3p14.1	-0.513792	3.08201e-05
ATXN7L1	7q22.3	-0.268305	0.0177979
ATXN7L2	1p13.3	0.770139	1.73419e-09
ATXN7L3	17q21.31	0.338729	3.80035e-06
ATXN7L3B	12q21.1	-0.317476	0.00991023
AUH	9q22.31	-1.0227	4.69405e-16
AUNIP	1p36.11	3.13045	2.69347e-23
AUP1	2p13.1	0.695319	8.27472e-18
AURKA	20q13.2	3.86137	1.10305e-24
AURKAIP1	1p36.33	0.941908	9.23405e-11
AURKB	17p13.1	4.72698	1.29429e-24
AUTS2	7q11.22	-0.403341	0.0447075
AVEN	15q14	0.293041	0.000139983
AVIL	12q14.1	-0.422957	0.0308829
AVPI1	10q24.2	-1.2706	3.80755e-11
AVPR1A	12q14.2	-1.94779	6.7312e-19
AVPR2	Xq28	-4.10023	3.03097e-24
AWAT2	Xq13.1	2.23075	4.16852e-08
AXDND1	1q25.2	0.970474	3.30327e-05
AXIN1	16p13.3	0.858505	2.094e-13
AXIN2	17q24.1	-1.67375	9.85202e-16
AXL	19q13.2	-1.20509	7.91918e-12
AZGP1	7q22.1	-1.85155	2.66532e-07
AZGP1P1	7q22.1	-2.34399	5.28879e-08
AZI2	3p24.1	-0.528655	5.9891e-08
AZIN1	8q22.3	0.393152	0.00116709
AZU1	19p13.3	-1.8416	1.27845e-05
B3GALNT1	3q26.1	0.183189	0.00278033
B3GALNT2	1q42.3	0.767097	1.96279e-05
B3GALT1	2q24.3	-3.78845	1.91201e-18
B3GALT2	1q31.2	-1.3858	2.10735e-09
B3GALT5	21q22.2	-2.1671	0.000289153
B3GALT5-AS1	21q22.2	-2.29235	0.000436547
B3GALT6	1p36.33	0.402457	4.85051e-06
B3GAT3	11q12.3	0.82735	4.6768e-12
B3GAT3P1	3q25.33	0.993399	0.000304798
B3GNT10	9q33.2	-0.333961	0.0188713
B3GNT4	12q24.31	1.46823	9.49444e-17
B3GNT5	3q27.1	0.667262	8.74795e-05
B3GNT7	2q37.1	1.15918	8.83987e-08
B3GNT8	19q13.2	-0.873057	7.75664e-05
B3GNTL1	17q25.3	0.644292	4.04076e-06
B4GALNT1	12q13.3	1.51442	4.39035e-09
B4GALNT3	12p13.33	1.35463	1.11684e-06
B4GALNT4	11p15.5	1.99731	1.12227e-14
B4GALT1	9p21.1	0.358431	0.00439719
B4GALT1-AS1	9p21.1	-1.37171	6.87262e-15
B4GALT2	1p34.1	1.03586	3.12356e-16
B4GALT3	1q23.3	1.27255	1.01883e-19
B4GALT4	3q13.32	0.553404	8.03552e-09
B4GALT6	18q12.1	-0.993202	1.573e-09
B4GALT7	5q35.3	0.34707	1.38901e-05
B4GAT1	11q13.2	-0.965653	2.5276e-13
BAALC	8q22.3	-2.15999	8.1593e-15
BAALC-AS1	8q22.3	0.380972	0.00278033
BAALC-AS2	8q22.3	-0.885466	6.8818e-05
BAAT	9q31.1	0.881411	0.000187156
BABAM1	19p13.11	0.542788	2.77524e-14
BACE1	11q23.3	-0.668045	1.72852e-08
BACE1-AS	11q23.3	-0.347714	5.64619e-06
BACE2	21q22.2-q22.3	0.670527	3.97818e-08
BACH1-IT1	21q21.3	0.257332	0.0182511
BACH2	6q15	-1.23035	1.573e-09
BAD	11q13.1	0.342914	0.00167868
BAG2	6p12.1	1.11202	2.68042e-05
BAG3	10q26.11	-0.537542	2.62522e-06
BAG4	8p11.23	-0.282223	0.0134594
BAG5	14q32.33	-0.440239	6.18645e-05
BAG6	6p21.33	0.547466	1.96965e-08
BAHCC1	17q25.3	0.349388	0.0160425
BAIAP2	17q25.3	0.21614	0.0181016
BAIAP2L1	7q21.3-q22.1	1.2497	1.96001e-18
BAIAP2L2	22q13.1	1.68601	4.00915e-13
BAIAP3	16p13.3	-2.30879	1.17251e-11
BAK1	6p21.31	1.34282	4.82502e-19
BAMBI	10p12.1	0.837239	4.70714e-06
BANCR	9q21.11-q21.12	0.778445	0.00211982
BANF1	11q13.1	0.966971	1.45002e-19
BANF1P3	2q37.1	0.830065	2.14253e-06
BANK1	4q24	-1.51258	1.63703e-06
BANP	16q24.2	0.751165	9.17525e-09
BARD1	2q35	1.18156	1.42527e-11
BARX1	9q22.32	2.79399	3.44748e-08
BASP1	5p15.1	1.07048	1.28565e-08
BATF	14q24.3	0.532262	0.0488739
BATF2	11q13.1	1.22975	0.000131185
BATF3	1q32.3	0.624381	3.16238e-06
BAX	19q13.33	1.29098	1.95236e-20
BAZ1A	14q13.1-q13.2	0.56208	6.43087e-07
BAZ1B	7q11.23	0.366813	0.000252761
BAZ2A	12q13.3	-0.386132	1.8269e-05
BAZ2B	2q24.2	-1.27651	3.83713e-12
BBC3	19q13.32	0.883888	8.84308e-06
BBIP1	10q25.2	-0.9516	1.32887e-16
BBIP1P1	2q11.2	0.585457	0.0441035
BBOF1	14q24.3	-1.25581	4.71067e-14
BBOX1	11p14.2	-1.24695	0.000458467
BBOX1-AS1	11p14.2-p14.1	0.588057	0.0103636
BBS1	11q13.2	-0.504163	0.000158862
BBS10	12q21.2	-1.224	2.74092e-15
BBS12	4q27	-1.14619	2.05379e-12
BBS2	16q13	-1.29719	4.94887e-18
BBS4	15q24.1	-0.799542	1.02621e-10
BBS5	2q31.1	-0.860901	2.18918e-11
BBS7	4q27	-0.393614	0.000351866
BBS9	7p14.3	-0.551014	9.71221e-09
BBX	3q13.12	-0.624142	1.33238e-06
BCAM	19q13.32	-1.38629	2.0809e-08
BCAN	1q23.1	-1.58835	0.0208572
BCAP29	7q22.3	-0.523631	1.15178e-05
BCAP31	Xq28	0.142656	0.0248364
BCAR1	16q23.1	0.221664	0.00435356
BCAR3	1p22.1	-0.998292	8.23764e-08
BCAS1	20q13.2	-2.78532	7.58431e-12
BCAS2	1p13.2	0.242582	0.0123095
BCAS2P2	1p21.2	0.51702	0.0346133
BCAS3	17q23.2	-0.718888	4.40915e-10
BCAT1	12p12.1	0.894305	3.08201e-05
BCCIP	10q26.2	0.277363	9.38359e-06
BCDIN3D	12q13.12	-0.254094	0.00370687
BCDIN3D-AS1	12q13.12	-1.04955	2.04013e-15
BCHE	3q26.1	-3.22426	5.94556e-17
BCKDHB	6q14.1	-0.873305	1.11458e-10
BCKDK	16p11.2	0.197457	0.00211777
BCL11A	2p16.1	1.28187	7.74657e-09
BCL11B	14q32.2	0.738041	7.45412e-05
BCL2	18q21.33	-2.62614	2.1178e-20
BCL2A1	15q25.1	2.47152	8.1593e-15
BCL2L12	19q13.33	1.53457	1.50736e-21
BCL2L13	22q11.21	-0.507296	4.12319e-08
BCL2L14	12p13.2	0.871373	0.000234545
BCL2L2	14q11.2	-1.11478	6.94641e-21
BCL3	19q13.32	0.945052	8.50486e-10
BCL6	3q27.3	-1.19657	1.17551e-15
BCL6B	17p13.1	-1.21329	1.39763e-12
BCL7C	16p11.2	0.472284	1.0168e-07
BCL9	1q21.2	0.928705	6.09255e-10
BCLAF1	6q23.3	-0.307425	0.0184057
BCLAF1P1	5q22.1	-0.627785	0.0139156
BCLAF3	Xp22.12	-0.827029	1.21143e-10
BCO1	16q23.2	-0.824334	0.0171981
BCO2	11q23.1	-1.02863	3.65009e-11
BCRP3	22q11.23	0.935004	0.00102081
BCS1L	2q35	0.444586	6.08898e-06
BCYRN1	2p21	-0.662385	0.000139983
BDH1	3q29	0.540866	0.0339609
BDH2	4q24	-1.0873	1.53067e-17
BDH2P1	6q16.2	-0.842794	9.85839e-06
BDKRB1	14q32.2	-0.849589	9.71924e-05
BDKRB2	14q32.2	-1.23267	1.0741e-11
BDNF	11p14.1	-2.00444	8.18052e-10
BDNF-AS	11p14.1	-1.00553	5.5876e-12
BDP1	5q13.2	-0.844672	4.58712e-08
BEAN1	16q21	-0.784615	0.00352282
BEAN1-AS1	16q21	-1.67428	4.8988e-12
BECN1	17q21.31	-0.500268	1.69789e-08
BEGAIN	14q32.2	-1.65453	3.68658e-06
BEND3	6q21	1.30193	3.25334e-15
BEND3P3	10q22.3	-1.30027	4.29574e-06
BEND5	1p33	-1.38397	3.04005e-09
BEND6	6p12.1	0.985857	8.09008e-08
BEND7	10p13	-0.377347	0.00457543
BEST1	11q12.3	-0.801807	1.42527e-11
BEST3	12q15	-1.00622	0.0264531
BEX1	Xq22.1	-2.56639	2.70972e-07
BEX4	Xq22.1	-0.999907	5.31415e-06
BEX5	Xq22.1	-0.995261	4.53824e-05
BFSP1	20p12.1	0.311838	0.020004
BFSP2	3q22.1	0.837432	0.0194248
BGLAP	1q22	0.533175	0.000661542
BGN	Xq28	2.0742	4.19193e-19
BHLHA15	7q21.3	1.48671	1.86526e-07
BHLHB9	Xq22.1	-0.534014	0.000638765
BHLHE22	8q12.3	-0.969629	4.85051e-06
BHLHE40	3p26.1	-0.927262	0.000171342
BHLHE41	12p12.1	-1.58447	2.51035e-12
BHMT	5q14.1	-1.51407	0.000567998
BHMT2	5q14.1	-3.02039	1.80324e-15
BICC1	10q21.1	-1.42771	5.70729e-12
BICD1	12p11.21	0.360591	0.044049
BICDL1	12q24.23	2.15895	7.70744e-17
BICDL2	16p13.3	0.328852	0.0375359
BICRA	19q13.33	0.521073	6.27596e-06
BICRAL	6p21.1	-0.698476	7.27598e-08
BID	22q11.21	0.608512	3.38969e-10
BIK	22q13.2	0.68591	0.0112489
BIN1	2q14.3	-0.734398	1.10285e-05
BIN2	12q13.13	0.620992	1.72419e-05
BIN3	8p21.3	-0.343079	0.00167868
BIRC5	17q25.3	5.05551	1.99227e-24
BIRC6	2p22.3	-0.311063	0.0443715
BIRC7	20q13.33	0.646459	0.0195883
BIVM	13q33.1	-0.331033	0.00439719
BLACAT1	1q32.1	1.54036	8.345e-09
BLCAP	20q11.23	-0.96151	3.87427e-18
BLM	15q26.1	2.82411	1.35142e-23
BLMH	17q11.2	0.257781	0.00778084
BLOC1S3	19q13.32	0.634908	1.82967e-10
BLOC1S4	4p16.1	0.320754	0.000145479
BLOC1S5	6p24.3	-0.452992	0.00363385
BLOC1S5-TXNDC5	6p24.3	-1.51184	1.51159e-09
BLOC1S6	15q21.1	-0.536337	3.82486e-10
BLVRA	7p13	-0.469571	4.99901e-06
BLVRB	19q13.2	-0.455396	0.00295857
BLZF2P	14q24.1	-1.4454	0.000311057
BMF	15q15.1	1.04471	5.52846e-09
BMP1	8p21.3	0.535686	5.3931e-06
BMP2	20p12.3	-1.31438	2.71843e-05
BMP2K	4q21.21	-0.648387	3.34907e-05
BMP3	4q21.21	-4.2451	5.18874e-21
BMP4	14q22.2	-2.63482	1.37264e-22
BMP5	6p12.1	-3.38416	6.43247e-09
BMP6	6p24.3	-1.87358	7.39626e-14
BMP8A	1p34.3	1.48133	5.95425e-13
BMP8B	1p34.2	0.472264	0.00283827
BMPER	7p14.3	-3.8193	4.07841e-19
BMPR1A	10q23.2	-0.781562	2.18918e-11
BMPR2	2q33.1-q33.2	-0.92511	4.92732e-08
BMS1	10q11.21	0.373412	0.000623945
BMS1P1	10q11.22	-0.78538	2.17454e-07
BMS1P10	9q13	-0.757482	0.000262224
BMS1P2	10q11.22	-0.807956	0.000373824
BMS1P22	22q11.1	1.17264	6.8818e-05
BMX	Xp22.2	-3.99925	6.57693e-24
BNC1	15q25.2	-2.37154	0.000406731
BNC2	9p22.3-p22.2	-1.61431	1.42881e-10
BNC2-AS1	9p22.2	-1.09432	3.68658e-06
BNIP1	5q35.1	0.156664	0.00485315
BNIP2	15q22.2	-0.917672	3.45956e-16
BNIP3L	8p21.2	-1.17146	9.18415e-20
BNIP3P10	19p13.11	0.913566	0.000106487
BNIP3P11	7q11.21	0.514869	0.000397068
BNIP3P17	19p12	1.57599	4.71469e-08
BNIP3P26	19p12	-1.53002	7.46971e-05
BNIP3P28	19p12	-2.01003	1.62397e-08
BNIP3P5	15q15.1	-0.980576	0.000146381
BNIPL	1q21.3	-0.961526	0.0460515
BOC	3q13.2	-1.37309	3.91314e-09
BOD1L1	4p15.33	-0.80401	3.27191e-08
BOK	2q37.3	-1.086	8.32587e-11
BOK-AS1	2q37.3	-4.14915	3.55846e-12
BOLA1	1q21.2	1.15382	1.08128e-16
BOLA2B	16p11.2	1.49113	1.47376e-16
BOLA2-SMG1P6	16p11.2	1.08779	1.39763e-12
BOLA3	2p13.1	0.824367	2.50668e-18
BOP1	8q24.3	2.26012	5.58994e-22
BORA	13q21.33	1.23999	4.58861e-17
BORCS7	10q24.32	-1.29317	8.79792e-21
BORCS8	19p13.11	0.215131	0.00687712
BPGM	7q33	0.153079	0.0136962
BPHL	6p25.2	-0.267997	0.00417959
BPI	20q11.23	1.23671	0.00194628
BPIFB1	20q11.21	-3.84215	1.39522e-06
BPIFB2	20q11.21	-6.6202	2.06145e-19
BPNT1	1q41	0.656761	4.87776e-10
BPTF	17q24.2	-0.280234	0.0306425
BRAF	7q34	-0.590482	4.92732e-08
BRAFP1	Xq13.3	-0.792574	0.00583342
BRAP	12q24.12	-0.299079	0.000676767
BRAT1	7p22.3	0.630592	8.66955e-09
BRCA1	17q21.31	0.682049	0.00278033
BRCA2	13q13.1	1.76133	1.75587e-15
BRCC3	Xq28	0.452813	0.000486445
BRCC3P1	5q35.2	0.470633	0.00264146
BRD3OS	9q34.2	-0.400144	4.9405e-07
BRD4	19p13.12	0.53604	3.26075e-07
BRD7P4	6q21	-0.891094	0.0495251
BRD8	5q31.2	-0.414609	0.00102081
BRD9	5p15.33	0.256665	0.0136962
BRDT	1p22.1	-1.80125	0.000505898
BRF1	14q32.33	0.202588	0.0402041
BRI3	7q21.3	0.361832	2.79622e-05
BRI3BP	12q24.31	0.67508	5.92851e-07
BRICD5	16p13.3	0.878195	1.59715e-07
BRINP1	9q33.1	-3.11151	1.3761e-06
BRINP2	1q25.2	-1.94405	0.000200804
BRIP1	17q23.2	2.41688	6.03678e-19
BRIX1	5p13.2	0.718177	4.52151e-11
BRMS1	11q13.2	0.820648	3.3563e-14
BRMS1L	14q13.2	-0.324063	0.0481594
BROX	1q41	0.375475	0.0203402
BRPF1	3p25.3	0.183889	0.0102768
BRSK1	19q13.42	0.798509	5.83503e-07
BRSK2	11p15.5	1.73355	2.70945e-09
BRWD1-AS2	21q22.2	0.874955	2.07637e-06
BSDC1	1p35.1	-0.160396	0.00318007
BSG	19p13.3	0.640088	4.28187e-12
BSN	3p21.31	-0.901664	5.86717e-05
BSND	1p32.3	1.44512	1.25519e-05
BST1	4p15.32	-1.06215	2.80339e-12
BST2	19p13.11	0.551806	0.011659
BTAF1	10q23.32	-0.564107	4.10223e-06
BTBD11	12q23.3	-2.10655	5.5074e-10
BTBD18	11q12.1	-0.568807	0.00847285
BTBD19	1p34.1	-0.293834	0.00854831
BTBD3	20p12.2	0.227941	0.0173478
BTBD6	14q32.33	-0.144174	0.0417724
BTBD7	14q32.12	-0.790284	5.08125e-10
BTBD8	1p22.1	-1.57367	7.74761e-12
BTBD9	6p21.2	-0.338198	0.00870816
BTD	3p25.1	-1.31375	8.24889e-22
BTF3	5q13.2	-0.858254	4.28741e-15
BTF3L4	1p32.3	0.481766	4.40097e-07
BTF3L4P1	21q21.1	0.522261	0.00363164
BTF3L4P2	2q24.2	0.507438	7.61909e-06
BTF3L4P3	6q23.3	0.428973	0.0493828
BTF3P10	6q25.1	-0.798806	0.00751321
BTF3P4	9q21.13	-0.754305	0.000456169
BTF3P5	2p16.1	-0.792421	2.33918e-05
BTF3P9	1q42.13	-0.720842	0.0445052
BTG1	12q21.33	-0.483765	1.74376e-06
BTG2	1q32.1	-1.86248	8.45585e-20
BTG3	21q21.1	0.858633	8.02231e-10
BTG3-AS1	21q21.1	0.410994	0.00439719
BTK	Xq22.1	0.584803	0.00171505
BTLA	3q13.2	0.510338	0.034227
BTN2A2	6p22.2	0.404274	0.00175145
BTNL10	1q42.13	0.729404	2.04762e-05
BTNL2	6p21.32	-2.67902	5.52846e-09
BTNL8	5q35.3	-0.821061	0.000808784
BTNL9	5q35.3	-5.34035	1.10305e-24
BTRC	10q24.32	-0.760797	3.45195e-08
BUB1	2q13	4.53243	2.15922e-24
BUB1B	15q15.1	3.81938	5.49909e-24
BUB3	10q26.13	0.461158	1.56983e-07
BUD13P1	11q21	-1.16337	0.0001732
BUD23	7q11.23	0.725142	8.45585e-20
BUD31	7q22.1	0.631052	2.64472e-14
BVES	6q21	-1.12593	1.25596e-05
BVES-AS1	6q21	-1.48325	0.000168018
BYSL	6p21.1	1.41567	8.1795e-19
BZW1P2	3q13.31	-0.428754	0.0182511
BZW2	7p21.1	0.809398	3.67308e-10
C10orf105	10q22.1	-1.23357	0.00153649
C10orf111	10p13	0.287441	0.0193556
C10orf142	10q11.21	-3.1656	3.25319e-21
C10orf143	10q26.3	-0.867091	6.22595e-12
C10orf67	10p12.2	0.931297	0.00578756
C10orf82	10q25.3	-4.73673	2.12049e-17
C10orf90	10q26.2	-2.37192	2.1434e-11
C10orf91	10q26.3	1.86177	6.91867e-12
C10orf95	10q24.32	1.0324	9.81225e-07
C11orf1	11q23.1	-0.773297	6.58985e-11
C11orf24	11q13.2	0.768059	6.32903e-18
C11orf42	11p15.4	-0.901152	0.0112757
C11orf45	11q24.3	0.217786	0.0481594
C11orf53	11q23.1	-2.6015	2.37525e-10
C11orf54	11q21	-0.763994	4.34993e-08
C11orf65	11q22.3	-0.5395	3.79446e-05
C11orf71	11q23.2	-0.396413	8.86615e-05
C11orf72	11q13.2	0.488344	0.0201289
C11orf80	11q13.2	0.489714	2.42946e-06
C11orf86	11q13.2	3.6686	3.75044e-08
C11orf87	11q22.3	-3.72997	4.46714e-16
C11orf88	11q23.1	-0.972794	0.000258964
C11orf91	11p13	0.423268	0.00707363
C11orf94	11p11.2	1.20419	5.12142e-09
C11orf96	11p11.2	-0.931038	0.000275298
C11orf98	11q12.3	1.18005	9.64693e-12
C12orf10	12q13.13	-0.449819	0.000307566
C12orf29	12q21.32	-0.244863	0.0208572
C12orf4	12p13.32	0.271654	0.000217812
C12orf43	12q24.31	-0.309866	2.1092e-06
C12orf45	12q23.3	0.512672	2.11812e-10
C12orf49	12q24.22	0.266462	0.00102081
C12orf54	12q13.11	-2.04949	1.43631e-13
C12orf56	12q14.2	0.612928	0.000742087
C12orf65	12q24.31	0.101642	0.036678
C12orf66	12q14.2	-0.421182	0.000285676
C12orf71	12p11.23	-0.48954	0.00121298
C12orf73	12q23.3	0.390755	2.45068e-07
C12orf76	12q24.11	-0.427587	0.000202025
C14orf132	14q32.2	-2.45534	2.0076e-16
C14orf178	14q24.3	-0.783039	0.00914631
C14orf180	14q32.33	-7.36417	1.00842e-21
C14orf28	14q21.2	-1.42306	7.86338e-23
C14orf39	14q23.1	-1.98775	0.00336766
C14orf93	14q11.2	-0.596038	2.62522e-06
C15orf39	15q24.2	0.173619	0.00920977
C15orf40	15q25.2	-0.446238	1.0646e-06
C15orf41	15q14	0.225179	0.00188596
C15orf48	15q21.1	0.959364	0.000207293
C15orf54	15q14	2.65047	2.77888e-13
C15orf65	15q21.3	-0.377442	0.00220755
C16orf45	16p13.11	-2.57808	2.21595e-20
C16orf46	16q23.2	-0.989252	1.13457e-06
C16orf72	16p13.2	-0.217135	0.0123095
C16orf74	16q24.1	-1.06609	0.0103693
C16orf86	16q22.1	-1.42842	9.85973e-12
C16orf87	16q11.2	0.661383	7.53395e-08
C16orf89	16p13.3	-5.10573	9.78944e-23
C16orf91	16p13.3	0.826369	3.04027e-13
C16orf95	16q24.2	1.08928	7.22245e-14
C16orf96	16p13.3	-1.47252	1.80283e-09
C17orf107	17p13.2	-0.932894	0.00211777
C17orf113	17q21.2	-1.39462	1.38524e-08
C17orf50	17q12	-1.19468	2.68559e-07
C17orf51	17p11.2	-0.544083	5.33765e-05
C17orf53	17q21.31	1.33819	2.45373e-14
C17orf58	17q24.2	-1.08199	7.57624e-14
C17orf64	17q23.2	-0.893702	0.00218316
C18orf21	18q12.2	0.400716	1.367e-07
C18orf32	18q21.1	-0.58844	4.42892e-08
C18orf54	18q21.2	0.311143	0.00130487
C18orf65	18q23	-1.00976	3.26181e-06
C19orf12	19q12	-0.803809	6.73368e-11
C19orf18	19q13.43	-0.964808	4.04988e-07
C19orf24	19p13.3	0.830609	1.51979e-11
C19orf38	19p13.2	1.19442	1.3097e-08
C19orf47	19q13.2	0.569558	3.39187e-08
C19orf48	19q13.33	1.46945	7.57005e-15
C19orf53	19p13.13	0.705902	7.21759e-15
C19orf57	19p13.12	0.848627	1.60428e-05
C19orf66	19p13.2	0.130916	0.00409613
C19orf67	19p13.12	0.737916	0.00511866
C19orf71	19p13.3	0.425772	0.00778084
C19orf73	19q13.33	0.472571	0.000101088
C19orf84	19q13.41	1.89082	4.19714e-09
C1DP5	11q14.1	-2.01918	3.13778e-10
C1GALT1C1L	2p21	-1.08624	1.29814e-07
C1GALT1P1	12q15	-0.804415	0.0111401
C1orf100	1q44	0.398423	0.033414
C1orf112	1q24.2	1.71701	6.15704e-18
C1orf115	1q41	-2.15188	1.72047e-22
C1orf122	1p34.3	0.977469	2.41216e-13
C1orf127	1p36.22	0.746613	4.63655e-06
C1orf131	1q42.2	0.919928	5.81983e-13
C1orf147	1q32.1	1.03867	3.97791e-06
C1orf159	1p36.33	1.06663	7.9597e-15
C1orf167	1p36.22	-0.894381	0.00202812
C1orf174	1p36.32	0.45646	1.46585e-07
C1orf198	1q42.2	0.313876	0.00150525
C1orf21	1q25.3	-1.70504	8.5519e-15
C1orf216	1p34.3	0.215806	0.00480514
C1orf226	1q23.3	-1.27028	5.74237e-07
C1orf35	1q42.13	1.10208	2.59903e-16
C1orf43	1q21.3	0.740951	2.5276e-13
C1orf53	1q31.3	1.11591	3.12822e-14
C1orf54	1q21.2	0.393216	0.0450479
C1orf74	1q32.2	0.620811	3.91818e-07
C1QBP	17p13.2	0.547858	5.57583e-08
C1QC	1p36.12	0.684575	0.0276119
C1QL1	17q21.31	0.816566	0.0243366
C1QL3	10p13	-0.837086	0.020428
C1QL4	12q13.12	2.21357	1.10677e-08
C1QTNF1	17q25.3	-0.765644	1.23788e-05
C1QTNF12	1p36.33	0.471019	0.00207441
C1QTNF1-AS1	17q25.3	-1.3536	0.000476654
C1QTNF2	5q33.3	-1.40937	6.02471e-07
C1QTNF3	5p13.2	-0.735478	0.000246504
C1QTNF3-AMACR	5p13.2	-0.694025	0.0101645
C1QTNF4	11p11.2	-0.918186	4.23882e-05
C1QTNF6	22q12.3	1.57403	2.25291e-15
C1QTNF7	4p15.32	-5.05914	8.03129e-22
C1QTNF9	13q12.12	-4.71482	1.93042e-24
C1QTNF9B	13q12.12	-2.16537	7.71801e-14
C1R	12p13.31	-0.621132	0.00305174
C1RL	12p13.31	-0.560794	0.000768938
C1S	12p13.31	-0.708778	0.00110415
C2	6p21.33	1.05659	2.53254e-05
C20orf144	20q11.22	1.74677	1.36465e-14
C20orf194	20p13	-1.63064	6.64502e-22
C20orf197	20q13.33	-0.869836	0.0114536
C20orf202	20p13	-0.72993	2.17637e-06
C20orf203	20q11.21	-1.98911	1.12191e-11
C20orf204	20q13.33	0.946815	4.62822e-07
C20orf27	20p13	0.601343	1.88667e-06
C20orf96	20p13	-0.447574	0.0163225
C21orf58	21q22.3	1.96255	3.64033e-20
C21orf62	21q22.11	-1.79162	1.00201e-12
C21orf62-AS1	21q22.11	-1.1366	1.80085e-11
C22orf15	22q11.23	-0.623117	0.0413183
C22orf23	22q13.1	-0.657144	0.0339609
C22orf24	22q12.3	0.309308	0.0447075
C22orf34	22q13.33	-0.458718	0.0058892
C22orf39	22q11.21	-0.910193	3.20213e-16
C2-AS1	6p21.33	1.33093	2.30614e-08
C2CD2	21q22.3	-1.37089	6.32903e-18
C2CD2L	11q23.3	0.199158	0.0106522
C2CD4B	15q22.2	-1.96279	2.36441e-09
C2CD4C	19p13.3	-1.90049	1.39551e-09
C2CD4D	1q21.3	1.78228	2.60497e-15
C2CD5	12p12.1	-0.328334	0.00946709
C2CD6	2q33.1	-1.79281	2.68234e-12
C2orf16	2p23.3	-0.754991	5.15138e-06
C2orf27A	2q21.2	-0.636191	6.85913e-06
C2orf40	2q12.2	-5.63957	1.352e-20
C2orf42	2p13.3	-0.177457	0.0060627
C2orf49	2q12.2	-0.446445	0.000751375
C2orf66	2q33.1	-0.930614	0.0016859
C2orf68	2p11.2	0.301632	0.00920977
C2orf70	2p23.3	1.50493	1.62449e-06
C2orf73	2p16.2	-2.75749	2.7637e-23
C2orf74	2p15	-0.508073	0.000240553
C2orf88	2q32.2	-2.23799	7.5098e-17
C2orf91	2p21	0.747503	0.0261189
C2orf92	2q11.2	-0.514823	4.00963e-05
C3	19p13.3	-0.799995	0.000255898
C3orf18	3p21.31	-1.60944	6.38799e-20
C3orf20	3p25.1	-1.24832	2.71596e-05
C3orf33	3q25.31	-0.378836	0.0271693
C3orf49	3p14.1	-1.57226	3.74574e-13
C3orf62	3p21.31	-0.385052	1.82813e-06
C3orf67	3p14.2	1.54529	6.94338e-17
C3orf70	3q27.2	-1.16457	0.00106798
C3orf80	3q25.33	1.34499	3.75781e-12
C4A	6p21.33	-1.6415	0.000327098
C4B	6p21.33	-1.66359	0.000289153
C4BPA	1q32.2	-3.98784	4.0637e-09
C4BPB	1q32.1	-1.67596	3.21289e-08
C4orf19	4p14	-0.908904	1.349e-05
C4orf3	4q26	-0.673195	5.62581e-16
C4orf33	4q28.2	-0.561124	8.63193e-05
C4orf36	4q21.3	-1.28387	2.44237e-18
C4orf45	4q32.1	-0.975697	0.0196808
C4orf46	4q32.1	0.838618	1.12191e-11
C4orf48	4p16.3	2.21718	1.6753e-16
C4orf50	4p16.2-p16.1	1.51659	4.66898e-06
C4orf54	4q23	2.73428	4.41487e-11
C5	9q33.2	-1.53291	1.51025e-16
C5AR2	19q13.32	-1.86437	2.07711e-14
C5orf15	5q31.1	-0.504299	8.74795e-05
C5orf22	5p13.3	0.207783	0.0276119
C5orf24	5q31.1	-0.455375	2.83507e-05
C5orf30	5q21.1	-0.854689	2.81315e-09
C5orf34	5p12	1.19823	8.34262e-14
C5orf46	5q32	1.95377	3.24792e-10
C5orf49	5p15.31	-0.734429	0.0100938
C5orf56	5q31.1	-0.690653	1.38524e-08
C5orf63	5q23.2	-0.699129	1.54297e-07
C5orf64	5q12.1	-3.3792	1.93042e-24
C5orf66	5q31.1	0.402652	0.00352282
C5orf67	5q11.2	-1.87835	2.64819e-06
C6	5p13.1	-3.95582	9.1278e-14
C6orf106	6p21.31	0.202772	0.0079278
C6orf120	6q27	-0.695267	1.31383e-10
C6orf132	6p21.1	0.515051	0.00123408
C6orf136	6p21.33	0.797094	8.48697e-18
C6orf163	6q15	-0.764945	3.60602e-07
C6orf201	6p25.2	-2.37128	1.71271e-15
C6orf203	6q21	0.3006	0.000192022
C6orf223	6p21.1	3.09529	1.82659e-10
C6orf226	6p21.1	0.431835	0.000653913
C6orf47	6p21.33	0.407962	7.50706e-06
C6orf52	6p24.2	0.913334	6.1818e-06
C6orf58	6q22.33	-1.57798	5.77064e-15
C6orf62	6p22.3	0.363853	0.000631248
C6orf89	6p21.2	-0.556618	2.83883e-06
C6orf99	6q25.3	1.93705	4.3454e-16
C7	5p13.1	-3.88406	5.50146e-17
C7orf26	7p22.1	0.190194	0.00272331
C7orf31	7p15.3	-0.648511	7.59928e-09
C7orf43	7q22.1	0.707528	2.54891e-10
C7orf50	7p22.3	0.82884	1.54297e-07
C7orf61	7q22.1	0.634751	0.00327937
C8G	9q34.3	1.38305	5.11158e-15
C8orf33	8q24.3	0.619506	3.68658e-06
C8orf34	8q13.2	-3.30918	1.41866e-18
C8orf34-AS1	8q13.2	-4.02988	6.8509e-13
C8orf48	8p22	-0.981059	6.66226e-06
C8orf58	8p21.3	-0.493584	0.00499826
C8orf59	8q21.2	0.555186	2.39761e-10
C8orf76	8q24.13	1.22611	3.56311e-23
C8orf82	8q24.3	0.985351	1.03887e-09
C8orf86	8p11.22	-2.86536	9.35128e-12
C8orf88	8q21.3	-2.65501	7.632e-18
C8orf89	8q21.11	-1.67167	1.84074e-12
C9orf106	9q34.11	-1.1542	9.82722e-05
C9orf131	9p13.3	-1.18164	9.67547e-06
C9orf139	9q34.3	0.566292	0.00480514
C9orf152	9q31.3	-3.50395	1.95127e-09
C9orf16	9q34.11	0.72026	6.09255e-10
C9orf163	9q34.3	1.1269	1.74039e-07
C9orf170	9q21.33	1.23497	2.14831e-09
C9orf24	9p13.3	-0.413749	0.0045302
C9orf3	9q22.32	-0.458665	0.00374318
C9orf40	9q21.13	0.444469	3.52188e-06
C9orf64	9q21.32	-0.531763	5.74237e-07
C9orf66	9p24.3	-1.26514	6.53977e-15
C9orf72	9p21.2	-0.627221	2.79622e-05
C9orf85	9q21.13	-0.296289	8.08858e-06
CA11	19q13.33	-1.25884	2.75545e-07
CA12	15q22.2	-3.08511	8.65227e-12
CA3	8q21.2	-3.26551	6.55814e-19
CA3-AS1	8q21.2	-0.65005	3.74257e-05
CA4	17q23.1	-8.20055	1.10305e-24
CA5A	16q24.2	0.878615	8.86601e-06
CA5B	Xp22.2	-1.50969	7.34805e-13
CA5BP1	Xp22.2	0.78945	5.35855e-15
CA8	8q12.1	-1.69855	0.000976317
CA9	9p13.3	4.68025	7.5098e-17
CAB39	2q37.1	-0.3586	0.00119334
CAB39L	13q14.2	-2.45541	5.08906e-23
CABCOCO1	10q21.2	-2.11096	1.39763e-12
CABLES1	18q11.2	-0.780192	5.42626e-09
CABLES2	20q13.33	1.31012	1.61785e-19
CABP1	12q24.31	-2.6172	1.07237e-21
CABP4	11q13.2	-1.66712	2.82454e-10
CABP7	22q12.2	1.15918	5.40002e-10
CABYR	18q11.2	0.440141	0.00494986
CACFD1	9q34.2	0.400803	0.00157181
CACHD1	1p31.3	-2.28705	5.24343e-21
CACNA1A	19p13.13	1.02094	2.53254e-05
CACNA1B	9q34.3	2.13626	1.30964e-07
CACNA1C	12p13.33	-1.40863	3.98393e-07
CACNA1D	3p21.1	-1.20162	0.001473
CACNA1E	1q25.3	1.0976	3.26075e-07
CACNA1F	Xp11.23	-1.87683	2.27889e-08
CACNA1G	17q21.33	-2.24667	2.05379e-12
CACNA1G-AS1	17q21.33	-2.38621	4.92155e-09
CACNA1H	16p13.3	-0.790149	6.8834e-05
CACNA2D1	7q21.11	-2.32023	4.53441e-20
CACNA2D2	3p21.31	-2.14959	1.26204e-10
CACNA2D3	3p21.1-p14.3	-1.0237	1.44256e-06
CACNA2D4	12p13.33	-0.63881	4.99901e-06
CACNB1	17q12	0.57567	0.000152937
CACNB2	10p12	-1.00631	3.70508e-08
CACNB3	12q13.12	0.832256	1.14709e-09
CACNB4	2q23.3	-1.96155	3.15003e-11
CACNG1	17q24.2	-1.70292	0.00521813
CACNG8	19q13.42	-0.603405	0.024637
CACTIN	19p13.3	0.403936	0.000262224
CACYBP	1q25.1	1.0819	1.2402e-20
CACYBPP2	2q32.1	1.0075	1.24038e-09
CAD	2p23.3	0.981659	9.58986e-10
CADM2	3p12.1	-3.59469	5.21736e-17
CADM3	1q23.2	-3.01595	1.33545e-15
CADM3-AS1	1q23.2	-4.55881	3.85949e-23
CADM4	19q13.31	0.483013	0.00272331
CADPS	3p14.2	1.55574	9.0226e-10
CADPS2	7q31.32	-1.26066	9.89135e-09
CAGE1	6p24.3	1.21015	9.26075e-07
CALB1	8q21.3	-1.11508	2.23057e-05
CALB2	16q22.2	-1.60297	0.00192606
CALCB	11p15.2	2.35699	1.49862e-09
CALCOCO1	12q13.13	-1.69198	1.26123e-23
CALCOCO2	17q21.32	-1.12847	4.29029e-22
CALCR	7q21.3	-2.92053	1.24116e-18
CALCRL	2q32.1	-1.4875	7.58431e-12
CALD1	7q33	-0.792398	1.33454e-08
CALHM1	10q24.33	0.618257	0.00969236
CALHM2	10q24.33	-0.526062	3.1142e-06
CALHM3	10q24.33	1.57815	9.68194e-05
CALHM5	6q22.1	-1.26137	3.28753e-09
CALHM6	6q22.1	1.51612	2.97244e-13
CALM1	14q32.11	-0.448707	1.63703e-06
CALM2	2p21	0.436119	5.94477e-05
CALM2P2	10q22.1	-1.07796	1.60379e-09
CALM3	19q13.32	0.328389	0.000156836
CALML3	10p15.1	-3.52662	4.73603e-10
CALML3-AS1	10p15.1	-1.25722	0.00102081
CALML4	15q23	0.399077	0.00099837
CALML5	10p15.1	2.85228	1.13525e-05
CALN1	7q11.22	-4.31815	1.0331e-16
CALR	19p13.13	1.31454	1.98444e-23
CALU	7q32.1	0.834261	1.63676e-12
CAMK1	3p25.3	-1.1383	1.0152e-14
CAMK1G	1q32.2	1.4863	1.48188e-09
CAMK2A	5q32	1.11099	1.85663e-06
CAMK2B	7p13	-1.89655	0.000268637
CAMK2D	4q26	-0.545344	5.64875e-07
CAMK2N1	1p36.12	-1.59616	9.53497e-09
CAMK2N2	3q27.1	2.41288	4.96599e-19
CAMK4	5q22.1	0.406856	0.00266922
CAMKK2	12q24.31	-0.308285	0.000139983
CAMKMT	2p21	0.450602	5.32214e-09
CAMKV	3p21.31	2.22177	1.67033e-08
CAMLG	5q31.1	-0.688391	5.43378e-14
CAMP	3p21.31	2.90393	2.47007e-11
CAMSAP3	19p13.2	0.861112	2.49765e-05
CAMTA1	1p36.31-p36.23	0.144745	0.0294358
CAMTA1-DT	1p36.31	0.956903	2.94788e-07
CAMTA2	17p13.2	-0.678867	5.97456e-14
CANT1	17q25.3	0.455669	0.000554335
CAP1	1p34.2	0.222298	0.000255898
CAP2	6p22.3	-0.838417	2.70811e-06
CAP2P1	14q31.3	0.901023	0.00208381
CAPG	2p11.2	1.34086	1.57783e-13
CAPN1	11q13.1	0.547395	1.51346e-06
CAPN10	2q37.3	0.433021	0.000110829
CAPN11	6p21.1	-3.89147	2.80261e-24
CAPN12	19q13.2	0.753284	4.72883e-05
CAPN13	2p23.1	-1.90895	0.006552
CAPN14	2p23.1	0.245485	0.0326462
CAPN15	16p13.3	1.15075	8.9233e-18
CAPN3	15q15.1	-1.8012	1.67357e-12
CAPN5	11q13.5	-0.673907	2.21248e-07
CAPN6	Xq23	-1.53518	0.00155469
CAPN7	3p25.1	-0.623393	1.68208e-07
CAPN8	1q41	-4.60856	6.53863e-13
CAPRIN1	11p13	0.358987	0.00393764
CAPRIN2	12p11.21	-0.435742	0.00099837
CAPS	19p13.3	1.53016	7.71366e-10
CAPS2	12q21.1-q21.2	-1.76641	2.83724e-19
CAPZA1	1p13.2	0.645226	6.80067e-12
CAPZA2	7q31.2	-0.256441	7.35854e-05
CAPZA3	12p12.3	-4.28022	9.65623e-14
CAPZB	1p36.13	0.245447	1.11873e-05
CARD10	22q13.1	-1.29598	4.42896e-11
CARD11	7p22.2	0.570903	0.000171342
CARD14	17q25.3	0.396243	0.0285128
CARD17	11q22.3	3.41205	2.93641e-15
CARD19	9q22.31	0.441415	0.000158862
CARD6	5p13.1	-1.21164	7.34039e-11
CARD8	19q13.33	-1.03265	6.73037e-14
CARD8-AS1	19q13.33	-0.496282	0.0206836
CARD9	9q34.3	0.82257	1.2108e-06
CARF	2q33.2	-1.13764	1.47064e-13
CARHSP1	16p13.2	0.218994	0.000275298
CARM1	19p13.2	0.825618	1.30596e-12
CARMIL1	6p22.2	0.381356	0.0127631
CARMIL2	16q22.1	2.36449	2.094e-13
CARMIL3	14q11.2	0.478607	0.00485315
CARMN	5q32	-4.97707	5.64732e-23
CARNS1	11q13.2	-0.502645	0.00550731
CARS	11p15.4	0.510587	2.28538e-11
CARS2	13q34	0.544835	4.564e-09
CASC1	12p12.1	-2.435	3.0003e-12
CASC10	10p12.31	0.944401	0.000101088
CASC18	12q23.3	-0.923407	0.00407636
CASC2	10q26.11	-1.21668	2.23677e-11
CASC3	17q21.1	-0.492286	6.89769e-08
CASC4	15q15.3	-0.930366	3.13951e-12
CASC8	8q24.21	0.320155	0.0344902
CASD1	7q21.3	-0.925659	3.25275e-10
CASK	Xp11.4	0.164448	0.015489
CASK-AS1	Xp11.4	1.62204	0.000222562
CASKIN1	16p13.3	0.933396	0.00800315
CASKIN2	17q25.1	-0.37617	0.00127627
CASP1	11q22.3	-0.31476	0.0190347
CASP10	2q33.1	-0.862267	4.62822e-07
CASP12	11q22.3	-3.45289	6.48632e-24
CASP14	19p13.12	2.83349	1.54285e-05
CASP2	7q34	0.669739	6.43247e-09
CASP3	4q35.1	0.604277	2.18918e-11
CASP4	11q22.3	-0.396677	1.16845e-05
CASP5	11q22.3	1.36002	1.03722e-08
CASP6	4q25	0.362325	0.00114183
CASP7	10q25.3	-0.205066	0.00763497
CASP9	1p36.21	-0.383816	0.00190591
CASQ1	1q23.2	-1.2531	5.40002e-10
CASQ2	1p13.1	-4.19863	2.851e-23
CAST	5q15	-0.81817	2.25291e-15
CASTOR1	22q12.2	-0.973469	1.70047e-09
CASTOR2	7q11.23	-0.53809	0.00255974
CASTOR3	7q22.1	-0.721454	5.05105e-05
CASZ1	1p36.22	-0.609098	0.0287435
CAT	11p13	-1.8145	1.352e-20
CATSPER1	11q13.1	2.06727	2.19554e-13
CATSPER2	15q15.3	-1.35159	4.57651e-12
CATSPER2P1	15q15.3	-0.429418	0.00216209
CATSPERB	14q32.12	-1.06412	0.0296665
CATSPERE	1q44	-0.842157	1.49353e-05
CATSPERG	19q13.2	-0.765789	5.33765e-05
CAV1	7q31.2	-3.77979	4.69395e-24
CAV2	7q31.2	-2.74439	2.87575e-21
CAV3	3p25.3	-3.46224	2.87705e-22
CAVIN1	17q21.31	-1.90301	1.04107e-21
CAVIN2	2q32.3	-5.49399	1.10305e-24
CAVIN3	11p15.4	0.559555	0.0213903
CAVIN4	9q31.1	1.68197	1.16663e-17
CBARP	19p13.3	1.58371	2.70945e-09
CBFA2T3	16q24.3	-1.40551	6.09255e-10
CBFB	16q22.1	0.644313	3.12776e-10
CBL	11q23.3	-0.508303	0.00167868
CBLB	3q13.11	-0.327585	0.00694262
CBLC	19q13.32	0.953714	4.46329e-06
CBLN1	16q12.1	-2.78929	1.21475e-13
CBLN2	18q22.3	0.483168	0.0170464
CBLN3	14q12	-0.634341	2.87613e-05
CBLN4	20q13.2	-3.80734	3.08912e-15
CBR1	21q22.12	0.655897	1.34366e-07
CBR3	21q22.12	0.313163	0.0372422
CBR4	4q32.3	-0.928486	2.59712e-11
CBS	21q22.3	3.44065	4.54317e-15
CBSL	21p12	0.738096	0.0154544
CBWD1	9p24.3	0.195484	0.0263009
CBX1	17q21.32	0.484754	1.31181e-06
CBX2	17q25.3	3.65575	4.70079e-23
CBX3	7p15.2	0.940496	5.91335e-16
CBX3P4	12p13.33	0.706557	0.0383485
CBX3P9	6q22.1	0.405619	0.000227528
CBX4	17q25.3	0.774074	6.58985e-11
CBX6	22q13.1	-0.733761	1.05273e-07
CBX7	22q13.1	-2.57282	4.97949e-23
CBX8	17q25.3	1.26793	1.9528e-13
CBY3	5q35.3	0.41844	0.0271693
CC2D1B	1p32.3	0.44789	6.78071e-08
CC2D2A	4p15.32	-1.31765	1.81724e-19
CC2D2B	10q24.1	-1.58834	1.93689e-10
CCAR1	10q21.3	0.480156	2.13742e-05
CCBE1	18q21.32	-2.4032	1.62578e-18
CCDC102B	18q22.1	-0.334304	0.0134594
CCDC110	4q35.1	-1.20963	3.57507e-06
CCDC113	16q21	-0.485743	0.000486445
CCDC115	2q21.1	-0.332963	0.000315128
CCDC116	22q11.21	-1.02818	5.97587e-10
CCDC12	3p21.31	0.270056	0.00200928
CCDC120	Xp11.23	0.087427	0.0230625
CCDC121	2p23.3	-0.804944	2.45373e-14
CCDC122	13q14.11	-0.738773	5.56265e-06
CCDC124	19p13.11	1.06332	1.76272e-11
CCDC125	5q13.2	-0.833912	7.81089e-08
CCDC126	7p15.3	-0.710335	3.91314e-09
CCDC127	5p15.33	-0.302312	0.0047128
CCDC13	3p22.1	-0.443539	0.000676767
CCDC130	19p13.13	0.344119	0.00184698
CCDC134	22q13.2	0.633859	4.58712e-08
CCDC136	7q32.1	-1.82915	5.34324e-11
CCDC137	17q25.3	1.36421	3.80991e-17
CCDC138	2q13	0.772774	1.57788e-08
CCDC13-AS1	3p22.1	-0.849588	6.43087e-07
CCDC141	2q31.2	-2.17642	2.28161e-16
CCDC142	2p13.1	0.724922	9.31772e-08
CCDC144A	17p11.2	-3.12847	1.13824e-12
CCDC144B	17p11.2	-1.15603	0.00875105
CCDC144NL-AS1	17p11.2	-0.968662	0.00308333
CCDC146	7q11.23	-0.896003	2.81315e-09
CCDC148	2q24.1	-1.39372	1.85663e-06
CCDC149	4p15.2	-0.458757	8.18419e-05
CCDC150	2q33.1	2.28418	2.0047e-20
CCDC152	5p12	-2.68645	9.71802e-24
CCDC153	11q23.3	-0.315476	0.0358462
CCDC154	16p13.3	0.364887	0.0244338
CCDC157	22q12.2	0.243925	0.00401618
CCDC158	4q21.1	-3.50525	3.14845e-24
CCDC159	19p13.2	-0.652717	5.41124e-05
CCDC160	Xq26.2	-1.72879	4.23108e-06
CCDC162P	6q21	-1.62092	4.564e-09
CCDC163	1p34.1	0.383479	0.00292797
CCDC167	6p21.2	2.06094	4.12405e-24
CCDC168	13q33.1	1.39426	2.58799e-08
CCDC17	1p34.1	-0.495533	0.00448565
CCDC170	6q25.1	-3.49806	1.48555e-23
CCDC171	9p22.3	-0.477849	0.00374318
CCDC173	2q31.1	-1.35837	2.80285e-07
CCDC174	3p25.1	-0.343155	1.55877e-05
CCDC178	18q12.1	-4.46637	1.27785e-24
CCDC18	1p22.1	0.893806	1.91732e-12
CCDC180	9q22.33	-1.0262	3.8395e-08
CCDC181	1q24.2	-0.542417	0.0201704
CCDC183	9q34.3	-0.416407	0.00272331
CCDC184	12q13.11	-1.54737	3.49966e-11
CCDC185	1q41	3.48179	1.58787e-11
CCDC186	10q25.3	-0.672334	0.000285676
CCDC188	22q11.21	-1.17508	2.54402e-06
CCDC189	16p11.2	1.05412	1.93014e-07
CCDC18-AS1	1p22.1	-1.34158	2.98217e-14
CCDC190	1q23.3	-1.67399	0.000214998
CCDC191	3q13.31	-1.01305	2.41059e-09
CCDC192	5q23.2-q23.3	-0.722871	6.76031e-06
CCDC22	Xp11.23	0.188095	0.0308829
CCDC25	8p21.1	-0.811664	1.76272e-11
CCDC27	1p36.32	-1.42628	0.000339394
CCDC28A	6q24.1	-0.35539	4.06837e-09
CCDC28B	1p35.2	1.02743	3.45888e-10
CCDC3	10p13	-2.10038	2.624e-17
CCDC30	1p34.2	-1.02822	3.79063e-07
CCDC32	15q15.1	-0.714713	8.96042e-14
CCDC33	15q24.1	-1.32335	0.003137
CCDC34	11p14.1	0.37713	0.00612228
CCDC36	3p21.31	-2.51424	2.68642e-22
CCDC38	12q23.1	-2.04359	6.37052e-15
CCDC39	3q26.33	-1.38405	1.51979e-11
CCDC40	17q25.3	-0.414854	0.013106
CCDC43	17q21.31	0.156781	0.0149549
CCDC50	3q28	-1.05548	2.624e-17
CCDC51	3p21.31	0.342487	5.8212e-06
CCDC54	3q13.12	-1.1284	4.04933e-06
CCDC58	3q21.1	0.595039	2.39807e-14
CCDC62	12q24.31	-0.239674	0.0443715
CCDC65	12q13.12	-0.579961	0.0016239
CCDC66	3p14.3	-0.516214	0.000265373
CCDC68	18q21.2	-2.24957	3.69884e-14
CCDC69	5q33.1	-2.8223	4.80354e-21
CCDC71	3p21.31	-0.353455	0.019193
CCDC71L	7q22.3	0.272186	0.0296665
CCDC73	11p13	0.850957	6.86629e-07
CCDC74A	2q21.1	-1.20489	0.00012455
CCDC74B	2q21.1	-1.23668	0.000160865
CCDC77	12p13.33	0.999312	2.56532e-12
CCDC78	16p13.3	1.72458	2.68234e-12
CCDC8	19q13.32	-2.72203	6.45584e-11
CCDC80	3q13.2	-2.36112	3.79038e-15
CCDC82	11q21	-0.419177	0.000177963
CCDC84	11q23.3	-0.184636	0.0203402
CCDC85A	2p16.1	-3.18981	1.90143e-20
CCDC85B	11q13.1	1.14252	5.8212e-06
CCDC85C	14q32.2	0.143756	0.0353038
CCDC86	11q12.2	0.898517	6.36956e-12
CCDC88B	11q13.1	0.801505	0.00583342
CCDC88C	14q32.11-q32.12	0.405909	0.00700702
CCDC89	11q14.1	-1.42611	2.34021e-14
CCDC9	19q13.32	0.585032	0.000192022
CCDC93	2q14.1	-0.313609	0.00104377
CCDC96	4p16.1	-0.62437	0.000175668
CCHCR1	6p21.33	1.01289	2.65507e-10
CCIN	9p13.3	0.446556	0.0171981
CCKBR	11p15.4	4.0847	1.53961e-08
CCL11	17q12	4.4255	7.9315e-20
CCL13	17q12	-0.866044	0.0437149
CCL14	17q12	-5.48102	1.27785e-24
CCL16	17q12	-3.82858	1.11633e-22
CCL17	16q21	1.46759	3.30277e-08
CCL18	17q12	1.54141	0.00118015
CCL20	2q36.3	2.86407	1.93715e-18
CCL21	9p13.3	-4.51556	8.65532e-16
CCL23	17q12	-1.69255	1.88229e-11
CCL24	7q11.23	-1.82371	2.82401e-06
CCL25	19p13.2	1.94584	2.3373e-09
CCL28	5p12	-4.13626	4.82243e-13
CCL4L2	17q12	1.0668	0.000268637
CCL5	17q12	1.05821	6.22165e-07
CCL7	17q12	Inf	7.2061e-17
CCM2	7p13	0.329513	6.46485e-06
CCM2L	20q11.21	-2.34317	6.29189e-22
CCNA1	13q13.3	0.724994	0.000987186
CCNA2	4q27	3.82306	2.57347e-24
CCNB1	5q13.2	3.03329	1.43209e-24
CCNB2	15q22.2	3.97106	1.29429e-24
CCNC	6q16.2	0.485941	0.000106546
CCND1	11q13.3	-0.666006	0.00245516
CCND2	12p13.32	-1.28478	2.22546e-16
CCND2-AS1	12p13.32	-2.81207	5.19968e-16
CCND3P1	10p11.23	-1.1165	0.000551612
CCNDBP1	15q15.2	-1.34581	5.81324e-23
CCNE1	19q12	3.85543	2.6105e-24
CCNE2	8q22.1	2.31887	2.93667e-18
CCNF	16p13.3	2.04444	2.10684e-21
CCNG1	5q34	-1.28876	2.77694e-20
CCNG2	4q21.1	-1.1618	1.63261e-16
CCNH	5q14.3	-1.04198	7.84251e-22
CCNI	4q21.1	-0.589631	1.88243e-11
CCNI2	5q31.1	0.43512	0.0427366
CCNJ	10q24.1	0.656102	3.37249e-07
CCNL1	3q25.31	-0.202207	0.0072799
CCNQ	Xq28	0.980694	1.87078e-19
CCNT1	12q13.11-q13.12	-0.469627	1.5813e-05
CCNT2	2q21.3	-0.335275	0.00324637
CCNT2-AS1	2q21.3	-0.253203	0.00305174
CCNYL2	10q11.21	0.527952	0.0186642
CCPG1	15q21.3	-1.03442	2.54475e-15
CCR1	3p21.31	1.04382	0.00012455
CCR10	17q21.2	-0.761654	7.61909e-06
CCR3	3p21.31	1.39366	8.46485e-09
CCR4	3p22.3	1.92884	2.32109e-09
CCR5	3p21.31	0.876369	3.63007e-06
CCR7	17q21.2	1.54601	6.89769e-08
CCR8	3p22.1	3.8538	2.43858e-17
CCS	11q13.2	0.44964	0.000147322
CCSAP	1q42.13	0.657427	8.83987e-08
CCSER1	4q22.1	-1.34709	2.73271e-08
CCSER2	10q23.1	-0.593105	7.44895e-07
CCT2	12q15	0.407406	5.15138e-06
CCT3	1q22	1.48938	3.21431e-21
CCT4	2p15	0.454363	2.79487e-06
CCT5	5p15.2	1.32209	4.24101e-16
CCT6A	7p11.2	0.947773	1.88449e-14
[truncated: 13,406 more rows]
