# Supplementary material for: Deconvolution of the Genomic and Epigenomic Interaction Landscape of Triple-Negative Breast Cancer
Source: Cancers (Basel). 2019 Oct 31;11(11):1692. doi: 10.3390/cancers11111692 (PMC6896043; doi:10.3390/cancers11111692)
Supplement: Supplementary file 1 [file cancers-11-01692-s001.zip › cancers-602527-supplementary publish/Table S5.xlsx]

## Sheet: 12816.Methy.Ge
Table S5: A complete list of aberrantly methylated genes transcriptionally associated with TNBC.
		Methylation				Somatic
Gene_Symbol	Chromosome	Methylation_Sites	DE_Sites	average adj.P-value	logFC	logFC	adjust P-value
A2M	12p13.31	26	12	8.29039e-18	0.479659	-1.45578	2.65389e-11
A2ML1	12p13.31	21	10	1.82709e-21	-0.726792	3.66591	1.21938e-12
A2MP1	12p13.31	7	2	1.77498e-06	-0.0752148	-1.63394	1.68625e-10
A4GNT	3q22.3	5	3	7.01372e-12	0.45441	-1.54697	1.33032e-06
AACS	12q24.31	56	19	1.04196e-15	-0.655104	-0.38562	0.00111663
AADAC	3q25.1	4	3	2.04105e-09	0.0692162	-3.97031	2.29562e-11
AADACP1	3q25.1	3	1	0.0409654	0.561827	-1.99299	6.85458e-14
AADAT	4q33	16	8	5.85334e-05	0.920462	0.924279	0.000246504
AAK1	2p13.3	33	15	2.06786e-18	0.4592	-0.356319	0.00370687
AAMDC	11q14.1	18	3	0.000274786	-0.0441279	-0.552814	7.55969e-10
AAMP	2q35	16	2	0.01635	-0.230557	0.214372	0.00504617
AANAT	17q25.1	24	10	3.50404e-18	-0.686485	1.48469	1.8652e-10
AARD	8q24.11	16	7	4.52761e-11	-0.590092	1.55412	2.06815e-07
AARS	16q22.1	22	13	1.32731e-16	0.206491	0.477781	1.68208e-07
AARS2	6p21.1	16	7	1.01459e-18	-1.61162	0.658587	1.77169e-06
AASDH	4q12	16	5	0.000385327	-0.261966	-0.493482	9.81225e-07
AASS	7q31.32	21	9	2.05253e-21	-0.308994	-2.32909	4.2949e-20
AATBC	21q22.3	8	3	6.75884e-15	-0.185207	0.564752	2.01931e-05
AATF	17q12	19	5	1.67649e-19	-0.261575	0.50299	1.38524e-08
ABALON	20q11.21	12	5	3.74993e-05	-0.264107	0.413825	0.0282822
ABAT	16p13.2	37	16	1.02627e-16	-0.19684	-2.06376	4.24101e-16
ABCA1	9q31.1	19	9	1.61305e-08	-0.0357886	-1.27976	3.35848e-12
ABCA10	17q24.3	3	1	1.81464e-11	-0.827361	-4.57556	1.10305e-24
ABCA11P	4p16.3	10	3	0.000141975	0.428922	-0.531353	0.000912401
ABCA13	7p12.3	21	11	4.52773e-07	0.0919562	0.448772	0.0159018
ABCA17P	16p13.3	14	9	7.54776e-17	-1.25851	1.06076	1.86252e-08
ABCA2	9q34.3	40	20	1.18387e-22	-0.487019	-0.83474	8.34304e-10
ABCA4	1p22.1	27	8	1.29384e-16	-0.480123	-1.18083	0.00150525
ABCA5	17q24.3	19	5	3.59136e-11	-0.623984	-1.68765	4.17446e-20
ABCA6	17q24.2-q24.3	3	1	1.57305e-10	0.388243	-3.75844	2.09976e-24
ABCA8	17q24.2	6	4	0.000494409	0.0797174	-5.64031	1.10305e-24
ABCA9	17q24.2	8	3	9.51958e-06	0.0568734	-4.96844	1.10305e-24
ABCB1	7q21.12	31	10	0.000995059	0.612671	-3.19109	6.09923e-22
ABCB10	1q42.13	10	6	6.49034e-07	-0.399008	0.390493	0.00636363
ABCB11	2q31.1	6	2	4.34985e-16	0.285731	-2.76075	1.39162e-13
ABCB5	7p21.1	18	8	6.57086e-12	0.451306	-5.86261	3.09535e-24
ABCB7	Xq13.3	10	9	1.13532e-20	-0.990607	-0.326752	1.90745e-05
ABCB8	7q36.1	27	9	1.83331e-08	0.586932	0.693721	2.16321e-10
ABCB9	12q24.31	63	25	8.87347e-20	0.325718	0.405576	2.49765e-05
ABCC1	16p13.11	47	20	2.25985e-13	0.459651	0.471938	9.46598e-05
ABCC10	6p21.1	11	4	5.38707e-10	0.103841	0.752552	2.65507e-10
ABCC11	16q12.1	28	12	1.84423e-15	0.307022	-4.29311	1.01858e-09
ABCC2	10q24.2	19	8	1.09637e-09	1.9229	-0.762446	0.00283827
ABCC3	17q21.33	21	12	5.60189e-09	-0.114215	-0.859868	0.000167079
ABCC4	13q32.1	25	13	2.58936e-20	-0.50027	0.72664	9.11033e-06
ABCC5	3q27.1	23	13	4.87518e-10	-0.0461989	0.408439	0.00248057
ABCC6	16p13.11	2	1	4.65961e-05	-0.149162	-2.81114	3.54624e-20
ABCC6P1	16p12.3	4	2	1.52861e-11	-0.0673066	-3.96545	7.89872e-16
ABCC6P2	16p13.11	3	1	1.40754e-05	-0.132458	-1.45958	4.04103e-09
ABCC8	11p15.1	24	20	7.58586e-19	-0.346022	-4.84345	1.91966e-14
ABCC9	12p12.1	21	17	4.58654e-22	2.01249	-2.54716	2.92513e-17
ABCD1	Xq28	17	14	1.08273e-11	-0.231729	1.13601	2.07396e-10
ABCD3	1p21.3	16	5	1.86665e-07	-0.243041	-0.450466	0.00101002
ABCD4	14q24.3	10	2	0.0125129	-0.128243	-0.855874	4.60063e-14
ABCE1	4q31.21	22	5	0.000724693	-0.251135	0.281456	0.0105555
ABCF1	6p21.33	56	24	9.28068e-09	-0.426471	0.790583	2.0455e-13
ABCF2	7q36.1	18	5	7.75848e-07	-0.305463	0.637257	2.65389e-11
ABCF3	3q27.1	15	7	3.70949e-12	0.101943	0.519961	4.32005e-10
ABCG1	21q22.3	32	13	1.04191e-18	0.451889	-0.704048	3.90161e-05
ABCG2	4q22.1	16	5	1.46416e-14	0.396466	-2.73997	6.47089e-22
ABCG8	2p21	25	17	1.21904e-19	-0.476005	-0.829236	0.00809087
ABHD1	2p23.3	9	2	1.24875e-12	-0.398748	-1.7078	1.24174e-18
ABHD10	3q13.2	13	5	6.7018e-10	0.860392	-0.159031	0.00938116
ABHD11	7q11.23	18	5	7.99613e-09	-0.742517	0.655645	1.82793e-08
ABHD12	20p11.21	16	7	1.33044e-14	0.384378	0.779541	1.83889e-14
ABHD12B	14q22.1	11	5	7.21927e-14	-0.445346	-2.04474	2.094e-13
ABHD13	13q33.3	16	3	2.63839e-05	-0.329014	-0.312912	0.00370687
ABHD14A	3p21.2	31	12	1.40458e-15	0.477021	-0.60438	1.26204e-10
ABHD14B	3p21.2	30	11	1.40458e-15	0.477021	-1.29106	2.92552e-23
ABHD15	17q11.2	88	52	1.3567e-23	0.896261	-1.08068	3.37065e-16
ABHD16A	6p21.33	67	42	5.38823e-22	0.242485	0.346254	0.00209551
ABHD17A	19p13.3	15	7	2.15245e-20	0.180015	0.24567	0.00807724
ABHD17AP4	22q11.21	6	2	5.28648e-13	0.201598	1.49623	5.64657e-06
ABHD17AP6	17p11.2	6	2	4.91516e-07	0.285985	1.08206	7.39678e-05
ABHD17C	15q25.1	21	7	3.47536e-07	-0.868933	0.998963	1.80283e-09
ABHD2	15q26.1	26	13	3.0484e-13	0.616594	-0.397976	0.0129928
ABHD3	18q11.2	15	5	8.62151e-23	-1.60237	0.437478	0.000199573
ABHD4	14q11.2	17	3	1.15009e-05	0.257335	-0.677833	5.52846e-09
ABHD5	3p21.33	24	5	3.18031e-05	0.0294212	-0.548938	2.00556e-08
ABHD6	3p14.3	17	7	3.84262e-22	0.340746	-1.56143	4.68556e-18
ABHD8	19p13.11	53	26	1.86073e-19	0.152904	0.56768	0.000149153
ABI1	10p12.1	20	8	2.77065e-16	-0.401242	0.250943	0.00807724
ABI2	2q33.2	18	6	4.01163e-12	0.166959	-0.57986	0.0125349
ABI3BP	3q12.2	18	10	1.39621e-14	0.20514	-3.12088	2.01531e-18
ABL1	9q34.12	39	21	3.57333e-24	0.413061	-0.461412	2.80285e-07
ABL2	1q25.2	23	12	8.9818e-16	0.124358	0.28354	0.00180828
ABLIM1	10q25.3	57	30	1.36118e-16	-0.911442	-1.82927	1.10616e-21
ABLIM3	5q32	27	15	3.00672e-21	0.361319	-3.87629	1.10305e-24
ABO	9q34.2	16	8	4.27162e-08	0.0689727	-2.08322	3.43428e-12
ABR	17p13.3	230	95	3.97644e-23	0.625832	-0.351172	3.16807e-05
ABRA	8q23.1	8	6	8.49649e-10	-0.210174	-1.48054	3.16238e-06
ABRACL	6q24.1	21	10	6.07512e-18	-0.948675	1.80556	1.53801e-22
ABT1	6p22.2	18	9	3.53389e-07	0.120654	0.566378	1.37141e-10
ABTB1	3q21.3	14	8	4.87578e-21	-0.88703	-0.860783	2.27889e-08
ABTB2	11p13	50	25	2.98663e-16	0.240762	1.6269	1.40041e-10
ACAA1	3p22.2	18	6	0.000228543	-0.412254	-0.259614	0.00687712
ACAA2	18q21.1	10	2	0.00470611	-0.160464	-0.728423	8.68082e-11
ACACA	17q12	54	22	4.05416e-12	0.120489	-0.52591	1.8536e-05
ACACB	12q24.11	31	18	1.05329e-16	-0.430513	-3.91195	1.10305e-24
ACAD10	12q24.12	22	6	2.32546e-07	0.179383	-0.274153	0.00341703
ACAD11	3q22.1	23	7	2.12136e-09	0.0357327	-1.48313	2.81763e-16
ACAD8	11q25	26	6	3.91067e-19	0.114295	-0.654162	7.6568e-11
ACAD9	3q21.3	19	6	1.7042e-08	-0.711046	0.192905	0.00227841
ACADL	2q34	12	2	0.000500271	-0.111175	-4.23229	5.21808e-18
ACADM	1p31.1	30	11	1.57792e-05	0.614293	-0.631724	4.9405e-07
ACADS	12q24.31	29	10	3.77077e-08	-0.0275087	-1.59055	3.65672e-19
ACADSB	10q26.13	18	6	2.08066e-09	0.919445	-2.5647	9.68856e-20
ACADVL	17p13.1	30	18	2.1836e-21	0.244137	-0.901097	4.74814e-15
ACAN	15q26.1	19	15	2.9784e-13	0.143282	3.29679	1.27689e-18
ACAP1	17p13.1	13	8	5.69288e-17	0.636076	0.329093	0.0223055
ACAP2	3q29	20	7	4.13889e-16	0.119879	-0.258082	0.0164664
ACAP3	1p36.33	52	26	1.04591e-14	0.223582	0.582665	7.0661e-06
ACAT1	11q22.3	15	4	0.00264176	-0.296808	-0.912964	1.69316e-13
ACAT2	6q25.3	21	7	6.25752e-05	0.0410585	0.782144	4.564e-09
ACBD3	1q42.12	18	6	3.00641e-14	0.0859666	0.310706	0.000882223
ACBD4	17q21.31	29	12	5.47296e-08	0.769115	-1.48326	1.20679e-18
ACBD7	10p13	13	3	2.61827e-10	-0.579732	1.11793	0.0002233
ACCS	11p11.2	14	3	6.58937e-06	0.542661	-0.957045	3.49087e-13
ACE	17q23.3	20	9	3.46779e-16	-0.146959	-0.546818	0.000426813
ACER1	19p13.3	9	5	2.42393e-18	-0.47209	-0.909054	0.00501408
ACER2	9p22.1	7	4	9.1402e-14	0.544192	-2.65512	1.31411e-20
ACER3	11q13.5	14	6	2.475e-09	0.191968	-0.393363	0.00237866
ACKR1	1q23.2	11	8	3.33231e-19	-0.657698	-4.21483	4.82906e-22
ACKR2	3p22.1	40	15	5.9812e-15	-0.218636	-2.14721	1.04732e-08
ACKR3	2q37.3	20	12	6.75884e-15	-0.0607052	-2.26741	1.40417e-15
ACKR4	3q22.1	2	2	2.12136e-09	0.0357327	-2.3358	1.39949e-14
ACLY	17q21.2	33	8	7.28642e-18	0.182532	0.344242	0.0232559
ACMSD	2q21.3	7	3	3.63365e-14	0.335168	-2.00403	3.09937e-09
ACO1	9p21.1	11	5	7.21927e-14	-0.104652	-1.43062	9.94856e-18
ACOT1	14q24.3	5	1	3.38545e-08	-0.244849	-1.20726	2.23677e-11
ACOT11	1p32.3	36	13	1.12602e-19	0.735631	0.181057	0.0402041
ACOT13	6p22.3	17	4	1.26008e-07	-0.203172	0.136375	0.020509
ACOT2	14q24.3	10	3	1.07703e-13	0.804379	-1.01246	5.18905e-14
ACOT4	14q24.3	12	3	3.44732e-08	1.79085	-0.896071	5.95693e-09
ACOT6	14q24.3	11	1	0.00424321	-0.108955	-1.76529	3.35916e-06
ACOT7	1p36.31	91	38	9.23095e-22	-0.91327	1.67571	1.47534e-20
ACOT8	20q13.12	14	4	1.44507e-08	0.224511	0.501889	6.51108e-12
ACOT9	Xp22.11	17	11	1.91579e-17	-0.431	0.308202	0.00504617
ACOX1	17q25.1	19	10	6.07035e-11	0.0778622	-0.490006	1.46553e-06
ACOX2	3p14.3	8	4	2.09625e-23	0.672779	-3.2428	1.11551e-18
ACOX3	4p16.1	93	31	5.41686e-24	1.18848	-0.378116	0.000872432
ACOXL	2q13	35	19	1.9606e-18	-0.449296	1.14925	7.46175e-09
ACP1	2p25.3	23	7	4.50556e-08	0.0545349	0.627786	1.279e-11
ACP2	11p11.2	19	7	2.96058e-06	-0.0287767	0.510876	6.09713e-08
ACP5	19p13.2	16	9	1.52657e-12	-0.425618	0.581788	0.000347687
ACPP	3q22.1	6	4	1.54804e-16	-0.962258	-0.562252	0.0240329
ACR	22q13.33	6	5	5.71895e-10	-0.111746	-0.672678	0.00572261
ACRV1	11q24.2	6	1	0.00693541	0.0197497	2.46205	9.24108e-22
ACSBG2	19p13.3	8	5	1.28621e-11	-0.101441	-1.22697	2.91187e-08
ACSF2	17q21.33	29	18	2.55596e-11	-0.0464353	-1.14627	6.42617e-14
ACSL1	4q35.1	31	14	6.33891e-16	-0.451141	-2.07919	4.03102e-16
ACSL4	Xq23	22	15	3.26902e-14	-0.405149	-0.699954	1.13457e-06
ACSL5	10q25.2	19	7	1.59908e-13	0.182229	-0.785833	5.48004e-08
ACSL6	5q31.1	33	18	5.06245e-20	0.19421	1.19772	0.000360392
ACSM1	16p12.3	11	3	1.04251e-10	0.106322	-2.27211	1.86526e-07
ACSM3	16p12.3	34	12	1.04251e-10	0.106322	-1.59412	5.56265e-06
ACSM5	16p12.3	7	3	1.75532e-13	-0.37314	-4.27824	1.86858e-24
ACSS2	20q11.22	24	7	5.04967e-12	0.178057	-1.54467	1.38473e-21
ACSS3	12q21.31	42	26	1.3208e-18	0.193702	-2.29308	1.62578e-18
ACTA2	10q23.31	37	9	2.36776e-19	0.217513	-2.5673	2.36166e-15
ACTB	7p22.1	39	16	1.1292e-22	-1.05676	0.552924	5.68298e-13
ACTBP7	15q15.3	3	1	0.00253498	-0.0659037	0.436672	0.0177979
ACTBP8	6q15	4	2	0.000329602	-0.0485672	0.709626	0.00553178
ACTG1	17q25.3	41	19	6.17716e-16	-0.656577	0.687666	1.42881e-10
ACTG1P14	9p24.1	1	1	0.0456173	-0.0404647	0.584952	1.10285e-05
ACTG2	2p13.1	8	4	4.72983e-09	0.151777	-4.21409	2.41059e-09
ACTL10	20q11.22	8	3	0.000134946	-0.244745	0.807805	4.23882e-05
ACTL6A	3q26.33	12	4	1.86038e-06	-0.419786	1.203	5.48197e-16
ACTN2	1q43	36	20	1.20549e-11	-0.147421	2.01244	3.70508e-08
ACTN4	19q13.2	21	8	8.08629e-18	0.0802609	0.182002	0.0161797
ACTR10	14q23.1	12	3	1.08707e-06	-0.380527	-0.464783	1.72852e-08
ACTR2	2p14	14	6	1.43052e-19	0.300883	0.455745	7.19102e-09
ACTR3	2q14.1	17	6	1.90863e-12	-0.737155	0.651358	1.08838e-12
ACTR3B	7q36.1-q36.2	23	8	7.97009e-20	0.354764	1.39331	1.06977e-10
ACTR5	20q11.23	11	4	0.00102382	-0.186746	0.376385	5.26416e-05
ACTR8	3p21.1	13	2	0.000385327	-0.202648	-0.248179	0.0139422
ACTRT3	3q26.2	7	5	4.39343e-21	-1.0031	0.465098	0.0301567
ACVR1	2q24.1	18	9	1.31932e-19	0.210303	-0.757859	2.78279e-08
ACVR1B	12q13.13	15	8	3.29448e-20	0.280801	-0.682509	4.25732e-07
ACVR1C	2q24.1	22	11	1.33479e-20	-0.857307	-5.02018	5.29353e-22
ACVR2A	2q22.3-q23.1	19	6	1.54532e-18	0.340648	-0.966119	3.49087e-13
ACVRL1	12q13.13	21	14	1.02026e-23	0.421133	-1.10833	2.7092e-14
ACYP1	14q24.3	21	10	9.72891e-15	0.140906	0.457221	2.16842e-05
ACYP2	2p16.2	44	12	3.62609e-23	-0.197681	-0.293842	0.0004116
ADA	20q13.12	9	3	1.43721e-17	-0.984381	1.04497	1.40295e-13
ADAD2	16q24.1	12	6	6.60308e-11	0.128796	-2.05382	5.95525e-09
ADAL	15q15.3	20	5	8.25633e-05	0.766627	-1.03174	1.55339e-15
ADAM10	15q21.3	15	6	8.18321e-08	-0.347474	-0.415197	0.00367042
ADAM12	10q26.2	54	29	2.43066e-21	0.596081	0.818472	0.000661542
ADAM15	1q21.3	20	14	8.65612e-19	-0.963155	0.890697	4.78165e-10
ADAM19	5q33.3	43	19	2.34781e-22	1.27803	2.04923	2.06248e-20
ADAM20	14q24.2	3	1	0.0045912	-0.0336429	-1.14437	1.63594e-08
ADAM22	7q21.12	16	6	6.18841e-08	-0.243503	-1.49853	9.23405e-11
ADAM23	2q33.3	16	4	1.04996e-17	-0.631716	-1.04308	1.99766e-07
ADAM29	4q34.1	28	12	7.14552e-09	0.752749	-1.71281	0.0119084
ADAM33	20p13	21	16	5.19071e-18	-0.857101	-4.38175	4.49984e-24
ADAM8	10q26.3	32	18	5.69288e-17	-0.663708	2.47906	1.95236e-20
ADAMDEC1	8p21.2	5	2	1.44043e-09	-0.0927357	4.50696	1.38137e-18
ADAMTS1	21q21.3	14	5	2.09365e-05	0.0435741	-1.91757	1.04931e-17
ADAMTS14	10q22.1	25	10	2.15869e-13	-0.221427	3.54429	7.15606e-20
ADAMTS15	11q24.3	21	14	2.9986e-18	-0.285079	-3.59333	5.40557e-20
ADAMTS16	5p15.32	53	32	2.0871e-15	-0.367427	-0.995352	0.0148268
ADAMTS17	15q26.3	85	37	6.1514e-17	-0.344764	0.628035	0.00862841
ADAMTS18	16q23.1	27	12	7.17358e-11	0.515434	-2.86431	9.19926e-15
ADAMTS3	4q13.3	17	7	7.59855e-13	-0.242323	-0.927809	4.66562e-05
ADAMTS4	1q23.3	12	10	1.97466e-12	0.803353	1.89527	1.33635e-12
ADAMTS5	21q21.3	19	15	4.92309e-18	0.731722	-3.32843	1.19828e-23
ADAMTS6	5q12.3	21	3	0.00022572	0.647114	0.256483	0.00763497
ADAMTS7	15q25.1	29	15	9.49032e-23	-0.864522	1.35875	5.11905e-11
ADAMTS7P3	15q24.3	3	2	3.29768e-09	0.199413	1.18303	2.59177e-05
ADAMTS8	11q24.3	26	17	8.76088e-16	-0.33333	-1.98764	7.8152e-11
ADAMTS9	3p14.1	56	31	8.81362e-23	0.329475	-0.885153	3.63892e-08
ADAMTSL1	9p22.2-p22.1	18	14	1.79573e-13	0.397901	-1.44237	5.11905e-11
ADAMTSL2	9q34.2	26	8	1.7321e-14	-0.377361	1.16311	8.03552e-09
ADAMTSL3	15q25.2	17	12	1.28085e-09	-0.603316	-1.40482	2.54402e-06
ADAMTSL4	1q21.2	34	20	3.69125e-18	0.303258	-1.14566	6.21243e-10
ADAMTSL5	19p13.3	23	13	6.26857e-09	-0.346188	-1.53764	6.67349e-09
ADAP1	7p22.3	105	52	1.35523e-18	0.0456936	0.614204	0.00205244
ADAR	1q21.3	29	17	6.14159e-19	-0.746979	0.745603	6.4502e-10
ADARB1	21q22.3	34	12	2.54492e-14	0.117897	-0.38138	0.030402
ADARB2	10p15.3	368	257	5.96168e-24	-0.814903	-1.92495	6.1825e-10
ADAT3	19p13.3	19	10	1.22733e-17	-0.827652	1.6496	3.57312e-11
ADCK2	7q34	17	5	2.45277e-09	0.129886	0.336031	3.79446e-05
ADCK5	8q24.3	22	13	3.00672e-21	0.198293	1.43645	1.62969e-15
ADCY1	7p12.3	24	16	7.76297e-20	-0.356593	-1.84086	1.66756e-08
ADCY10	1q24.2	15	9	1.75532e-13	0.189404	-0.268059	0.00370687
ADCY10P1	6p21.1	19	11	1.78862e-20	0.187962	-0.254785	0.0210309
ADCY4	14q12	26	11	9.26961e-17	-0.83138	-2.42361	6.47089e-22
ADCY5	3q21.1	34	18	1.47663e-15	0.323545	-4.37355	5.04359e-24
ADCY6	12q13.12	28	16	2.79947e-14	0.247947	-1.32864	1.20016e-19
ADCY7	16q12.1	29	11	1.22911e-16	0.0952864	0.981669	7.39594e-06
ADCY8	8q24.22	23	21	3.08036e-21	-1.05815	-2.47789	1.14792e-08
ADCY9	16p13.3	88	52	5.19071e-18	-0.661038	-0.839219	9.46414e-13
ADCYAP1R1	7p14.3	24	19	2.49636e-19	-0.204091	-4.01323	1.16555e-21
ADD1	4p16.3	30	13	1.67096e-16	0.0712485	-0.899631	1.87078e-19
ADD3	10q25.1-q25.2	29	12	5.2319e-19	0.248489	-1.33294	4.01028e-17
ADH1A	4q23	2	1	0.00965947	-0.113004	-4.99425	2.57347e-24
ADH1B	4q23	5	2	2.64816e-09	-0.283474	-6.84047	3.95785e-24
ADH1C	4q23	4	2	3.62837e-12	0.49555	-6.06298	6.72055e-24
ADH5	4q23	14	3	0.0005688	-0.171593	-0.880183	3.65672e-19
ADH6	4q23	7	2	1.21793e-07	-0.0634535	-0.930565	4.16657e-06
ADHFE1	8q13.1	36	19	5.4218e-21	-1.22585	-2.45304	2.2853e-22
ADIPOQ	3q27.3	10	8	1.46416e-14	-0.283581	-7.24902	2.71745e-21
ADIPOR1	1q32.1	19	10	5.49486e-10	0.0366107	0.46949	8.19212e-09
ADIPOR2	12p13.33	19	11	1.88952e-06	0.030807	-0.424772	6.27596e-06
ADM	11p15.4	21	8	1.21452e-22	-1.15378	-0.99888	0.000164991
ADM2	22q13.33	14	3	2.5662e-10	-0.331725	2.46703	1.20016e-19
ADM5	19q13.33	13	11	4.58654e-22	0.380143	-0.802429	9.84517e-05
ADNP	20q13.13	16	10	4.29328e-14	-0.528737	0.272337	0.0273906
ADORA2A	22q11.23	41	35	6.79953e-20	0.582331	0.942602	6.27159e-05
ADPGK	15q24.1	26	12	8.29039e-18	0.172242	0.407691	3.51437e-08
ADPRH	3q13.33	16	7	1.1981e-16	-0.485773	-0.449037	7.9523e-07
ADPRHL2	1p34.3	11	4	8.15177e-17	0.271642	0.763197	3.49087e-13
ADPRM	17p13.1	20	6	1.95143e-12	-0.799245	-0.687587	1.45564e-11
ADRA1A	8p21.2	27	11	2.90877e-12	-0.183471	-4.97576	4.94948e-23
ADRA1B	5q33.3	19	11	1.35523e-18	-0.400513	-1.24935	4.29574e-06
ADRA1D	20p13	14	11	9.63303e-09	-0.0593904	-0.932137	9.21751e-05
ADRA2A	10q25.2	15	8	7.36496e-20	0.476405	-3.05631	1.37264e-22
ADRA2C	4p16.3	15	11	6.31488e-10	0.987806	-1.95043	4.14971e-10
ADRB1	10q25.3	9	5	2.09738e-20	0.546749	-2.86956	4.69405e-16
ADRB2	5q32	11	2	0.0018122	2.00832	-3.51554	9.24438e-24
ADRB3	8p11.23	15	13	1.75778e-16	0.834194	-1.1374	0.000538665
ADRM1	20q13.33	19	11	6.15541e-12	-0.3907	1.28242	7.50029e-19
ADSL	22q13.1	16	9	2.5662e-10	-0.147781	0.410005	4.04988e-07
ADSS	1q44	18	10	9.35542e-14	-0.398065	0.497274	9.50251e-07
ADSSL1	14q32.33	30	19	9.3631e-19	-0.539854	-1.18772	5.19655e-08
ADTRP	6p24.1	15	10	2.18273e-17	-0.0912842	-1.04786	0.00367042
AEBP1	7p13	24	15	4.55055e-18	-0.241551	0.274407	0.0424153
AEN	15q26.1	19	8	3.00641e-14	-0.0674047	0.5701	3.3158e-07
AFAP1L1	5q32	17	5	5.51141e-06	0.0614876	-1.35885	1.88449e-14
AFAP1L2	10q25.3	25	17	3.67403e-20	-1.30185	-2.10806	5.98968e-18
AFF1	4q21.3-q22.1	64	22	2.83062e-17	1.13666	-1.62035	4.09467e-18
AFF3	2q11.2	88	51	3.57391e-20	0.444733	-3.64828	4.68556e-18
AFF4	5q31.1	12	6	0.000367256	0.131264	-0.827865	7.95164e-08
AFG3L1P	16q24.3	29	9	1.1323e-10	-0.0441718	0.166488	0.0336948
AFG3L2	18p11.21	15	4	2.35866e-15	0.0888328	0.48053	0.000116727
AFP	4q13.3	4	2	7.17358e-11	-0.125143	-6.19017	2.34019e-15
AGA	4q34.3	12	6	2.87922e-20	-0.66013	-0.25121	0.00681217
AGAP1	2q37.2	312	160	5.27937e-21	-0.227282	-0.506741	0.00225446
AGAP11	10q23.2	18	11	2.84573e-19	0.993745	-4.29469	1.58271e-23
AGAP2	12q14.1	38	30	7.27279e-21	-1.42037	0.655385	3.63897e-05
AGAP3	7q36.1	56	32	1.71902e-19	0.78011	0.386671	0.00114183
AGAP4	10q11.22	4	2	9.45381e-18	0.289286	-0.251413	0.0285128
AGAP5	10q22.2	10	5	3.12258e-20	0.287638	-0.473879	0.0265146
AGBL3	7q33	21	7	3.9089e-08	0.127281	-0.335947	0.00393764
AGBL4	1p33	53	28	1.80287e-16	-0.721854	-0.931163	0.000891933
AGFG2	7q22.1	12	3	3.44995e-06	-0.142758	-1.06914	6.24416e-13
AGGF1	5q13.3	14	5	2.40463e-07	-0.0742805	-0.486865	8.5316e-08
AGK	7q34	16	6	1.00727e-07	-0.351	0.149423	0.00248057
AGL	1p21.2	24	10	3.24665e-15	0.0886464	-0.816766	2.63549e-08
AGMAT	1p36.21	12	6	3.22758e-14	-0.4819	1.52223	6.59153e-17
AGMO	7p21.2	7	3	1.52861e-11	0.901494	-2.51677	1.62578e-18
AGO2	8q24.3	138	85	1.42541e-22	0.503154	0.606748	1.40931e-05
AGO3	1p34.3	20	8	2.09365e-05	-0.285154	-0.336139	0.00912646
AGO4	1p34.3	12	4	1.31932e-19	0.343549	-0.393521	0.00139362
AGPAT1	6p21.32	94	48	3.57333e-24	0.154003	0.206565	0.00370687
AGPAT2	9q34.3	12	9	1.09637e-09	0.420146	-1.03442	1.58613e-06
AGPAT4	6q26	54	24	3.21785e-16	-0.140159	0.139827	0.0467326
AGPAT5	8p23.1	20	10	4.7469e-17	0.298261	0.551967	0.000102435
AGPS	2q31.2	18	3	3.19776e-07	-0.212378	-0.436515	0.000101088
AGR2	7p21.1	5	5	4.0788e-06	-0.232189	-4.39646	2.34967e-10
AGR3	7p21.1	6	2	1.61112e-14	0.148733	-6.03324	2.64613e-13
AGRN	1p36.33	86	44	3.24334e-21	0.157248	0.557287	0.000212595
AGRP	16q22.1	9	6	7.10008e-05	0.0411707	1.28619	1.08461e-05
AGTR1	3q24	17	12	2.94313e-12	-0.692614	-4.91	1.10305e-24
AGTRAP	1p36.22	22	12	9.26961e-17	0.735226	0.630987	6.89769e-08
AGXT	2q37.3	17	5	8.6623e-10	-0.213774	-3.47765	1.1096e-15
AGXT2	5p13.2	11	5	1.27699e-12	-0.146847	-1.28381	0.0366056
AHCTF1	1q44	18	10	1.19721e-07	-0.307912	0.473231	0.000347687
AHCY	20q11.22	27	9	6.94338e-12	-0.351746	0.839778	4.74368e-09
AHCYL1	1p13.3	22	5	0.000840491	-0.284603	-0.527445	2.19826e-08
AHCYL2	7q32.1	28	19	2.47564e-15	0.129773	-0.344676	0.000442391
AHI1	6q23.3	22	7	7.75037e-06	-0.214883	-0.271943	0.0485143
AHNAK	11q12.3	43	30	8.81362e-23	0.530876	-2.49275	1.94325e-24
AHR	7p21.1	15	5	7.26941e-15	-0.600855	-0.831976	9.50251e-07
AHRR	5p15.33	145	79	3.60685e-19	0.170815	1.25357	5.19655e-08
AHSA1	14q24.3	16	4	0.00486747	0.014464	0.672157	2.34205e-16
AIFM1	Xq26.1	19	12	1.33693e-15	-0.899528	0.471375	9.89135e-09
AIFM2	10q22.1	28	15	9.21202e-11	0.684158	-1.43246	1.16554e-12
AIFM3	22q11.21	22	16	1.45941e-22	0.27941	0.730726	9.3417e-05
AIG1	6q24.2	24	11	2.27117e-10	-0.0442139	-1.09069	3.16388e-17
AIM2	1q23.1-q23.2	11	5	7.55485e-20	-0.784108	2.42323	4.0813e-15
AIMP2	7p22.1	18	6	0.000624199	-0.137033	0.9451	9.49444e-17
AIP	11q13.2	17	12	3.01933e-23	-1.24684	0.330124	0.00194628
AIRE	21q22.3	28	21	1.22735e-21	0.57725	1.04907	0.00056239
AJAP1	1p36.32	80	58	4.08324e-23	-1.00897	-1.96447	2.25291e-15
AJUBA	14q11.2	23	15	1.71638e-18	0.112317	-0.629783	0.00327937
AK1	9q34.11	9	1	0.00220288	0.141265	0.23533	0.0450479
AK2	1p35.1	38	12	0.0001694	-0.379657	0.381793	2.78279e-08
AK3	9p24.1	7	1	2.3093e-05	0.356704	-0.889828	1.30715e-13
AK4	1p31.3	28	7	4.6106e-13	-0.0755957	-1.26197	1.30715e-13
AK4P1	17q11.2	3	1	0.00579081	0.0114153	-0.551296	0.00645889
AK5	1p31.1	34	15	1.88063e-13	0.126845	-4.50726	2.39807e-14
AK7	14q32.2	23	7	1.45774e-13	-0.354962	-2.14865	3.33462e-13
AK8	9q34.13	25	11	1.58923e-15	-0.211351	-0.879231	1.91737e-06
AK9	6q21	32	10	6.28102e-07	-0.0954969	-0.432603	0.000240553
AKAP1	17q22	24	8	2.70269e-16	-0.218578	-0.57049	0.000199573
AKAP10	17p11.2	17	7	1.54089e-10	-0.608942	-0.624876	5.42626e-09
AKAP11	13q14.11	14	7	8.12858e-14	0.109088	-1.17989	2.14875e-12
AKAP12	6q25.1	55	34	1.76728e-19	-0.42802	-3.35522	9.25211e-23
AKAP13	15q25.3	71	35	4.58654e-22	0.703902	-0.805258	3.06792e-06
AKAP2	9q31.3	12	8	6.23456e-18	0.415299	-1.72784	3.0003e-12
AKAP6	14q12	20	12	2.92193e-19	-0.693955	-1.9077	1.20991e-14
AKAP7	6q23.2	15	6	1.46416e-14	1.05266	-0.690652	5.19655e-08
AKAP8	19p13.12	29	15	3.88699e-23	0.495509	0.292825	0.0417724
AKAP8L	19p13.12	32	13	7.79455e-11	0.133583	0.544767	1.22038e-05
AKAP9	7q21.2	16	8	6.59751e-07	-0.274418	-0.366479	0.00230377
AKIP1	11p15.4	17	9	2.52197e-20	0.302482	0.141642	0.025242
AKNAD1	1p13.3	9	5	2.52306e-09	0.355044	-0.706914	0.000383044
AKR1A1	1p34.1	16	9	5.87223e-08	-0.655895	0.379959	1.73419e-09
AKR1B10	7q33	7	3	1.63881e-10	0.491146	-0.70222	0.0118771
AKR1C1	10p15.1	18	4	1.60035e-05	0.0391272	-3.85302	9.91928e-20
AKR1C2	10p15.1	21	4	1.60035e-05	0.0391272	-4.62261	4.2312e-17
AKR1C3	10p15.1	4	1	1.60035e-05	0.0391272	-2.995	2.23e-17
AKR1C6P	10p15.1	1	1	1.70773e-10	0.22	0.531094	0.0187016
AKR1C8P	10p15.1	5	4	5.16306e-12	0.253105	-1.07417	0.00327146
AKR1E2	10p15.1	19	11	7.9912e-12	-0.124127	0.917672	1.15292e-06
AKR7A2	1p36.13	15	8	8.83477e-10	0.322277	-0.252769	0.0128782
AKR7A2P1	1p13.2	8	4	1.52129e-07	-0.0816789	1.15014	0.00129745
AKR7A3	1p36.13	16	13	6.06876e-10	0.808005	-1.76198	1.77492e-05
AKT1	14q32.33	43	27	4.70896e-23	0.201504	0.239339	0.00929484
AKT1S1	19q13.33	29	11	6.09025e-23	0.207054	0.473615	1.21625e-09
AKT3	1q43-q44	46	25	2.65992e-20	0.379418	-1.27435	8.97494e-06
AKTIP	16q12.2	17	6	0.00124946	-0.180426	-0.517847	3.85867e-06
ALAD	9q32	9	1	0.000295609	0.0236569	-1.47497	9.24438e-24
ALAS1	3p21.2	11	8	3.3462e-06	-0.292204	0.111131	0.0019882
ALAS2	Xp11.21	5	1	0.0428295	0.0482454	-2.94628	2.58746e-15
ALB	4q13.3	12	7	1.22461e-08	0.258301	-4.50061	1.57783e-13
ALCAM	3q13.11	41	14	4.79911e-18	0.219644	-1.52432	0.00248057
ALDH16A1	19q13.33	23	10	7.99398e-19	0.144098	0.534769	0.000717263
ALDH18A1	10q24.1	18	5	2.53478e-13	0.0906001	0.842601	4.0813e-15
ALDH1A1	9q21.13	2	1	0.00134099	-0.14572	-3.35023	1.18987e-22
ALDH1A2	15q21.3	56	35	1.39174e-18	0.330749	-3.57563	7.6244e-24
ALDH1A3	15q26.3	33	22	3.6507e-22	-1.96297	-1.4264	2.15789e-08
ALDH1B1	9p13.1	8	3	7.21927e-14	-0.759998	0.688487	9.89135e-09
ALDH1L1	3q21.3	38	23	8.29039e-18	0.605767	-4.14793	6.69034e-23
ALDH1L2	12q23.3	17	7	2.15869e-13	0.469414	0.365859	0.0215726
ALDH2	12q24.12	18	14	3.08036e-21	-1.23491	-2.12616	7.632e-18
ALDH3A1	17p11.2	25	12	4.40554e-13	0.509505	-2.05344	5.70729e-12
ALDH3A2	17p11.2	17	1	0.000138439	0.276783	-1.35514	8.9233e-18
ALDH3B2	11q13.2	17	7	1.60723e-20	-0.671604	-1.27741	0.0376844
ALDH4A1	1p36.13	40	18	6.64055e-17	0.264241	-1.44865	4.49059e-14
ALDH5A1	6p22.3	14	7	1.57324e-14	-0.0518258	-0.754651	6.0248e-05
ALDH6A1	14q24.3	16	5	3.76901e-09	-0.188278	-1.68256	7.82636e-21
ALDH7A1	5q23.2	17	6	7.36856e-08	0.333104	-0.398198	0.000134642
ALDH8A1	6q23.3	8	2	2.01073e-06	-0.0437779	-0.648655	0.001032
ALDH9A1	1q24.1	15	8	1.8763e-21	0.246242	-0.544917	4.34993e-08
ALDOA	16p11.2	27	7	6.12797e-15	0.134507	0.457967	7.09047e-07
ALDOB	9q31.1	6	2	6.43564e-15	-0.236933	-1.60172	9.18032e-14
ALDOC	17q11.2	12	2	0.000145657	1.7186	-1.96874	2.79446e-18
ALG1	16p13.3	36	13	3.70609e-19	-0.323661	0.477974	2.21028e-06
ALG10B	12q12	12	2	0.00154409	-0.026497	-0.798362	1.2909e-06
ALG11	13q14.3	25	4	0.00135578	0.0970317	-0.731088	4.47487e-05
ALG13	Xq23	15	3	4.8056e-16	-0.84422	-0.4447	1.5813e-05
ALG14	1p21.3	22	8	3.7143e-07	0.123288	-0.201932	1.32988e-05
ALG1L	3q21.2	3	2	0.000255382	-0.471468	0.427387	0.0313853
ALG1L3P	4p16.1	2	1	0.00193083	-0.098683	1.37355	7.67372e-05
ALG1L9P	11q13.4	7	2	2.49109e-12	-0.61289	0.668333	0.000139983
ALG2	9q22.33	6	4	0.00428554	-0.106311	-0.219377	0.0457165
ALG3	3q27.1	21	9	2.27117e-10	-0.449099	1.41646	2.09976e-24
ALG6	1p31.3	15	3	1.6407e-06	-0.284674	0.618355	1.25397e-07
ALG9	11q23.1	21	7	4.06918e-17	0.265531	-0.736161	2.40442e-12
ALK	2p23.2-p23.1	46	21	2.09625e-23	-0.97986	-0.517501	0.0134594
ALKBH1	14q24.3	14	1	1.3061e-09	0.0171539	-0.175642	0.0311333
ALKBH2	12q24.11	17	5	4.24318e-16	0.131271	0.565953	5.26416e-05
ALKBH3	11p11.2	26	13	1.2808e-10	0.526631	-0.360522	0.00929484
ALKBH4	7q22.1	19	9	4.34862e-08	0.0443556	0.541721	3.42862e-07
ALKBH6	19q13.12	16	7	1.35799e-06	-0.346075	0.652324	2.63549e-08
ALKBH7	19p13.3	11	2	0.00011427	0.185011	0.293482	0.0408458
ALKBH8	11q22.3	15	4	8.94443e-09	-0.62323	-0.622184	2.35318e-06
ALOX12	17p13.1	55	36	5.09336e-19	0.822026	-0.384859	0.0058892
ALOX15	17p13.2	18	12	1.78862e-20	0.672697	-1.49252	0.00548097
ALOX15B	17p13.1	7	7	3.53994e-10	0.893447	-2.08454	1.2923e-05
ALPK1	4q25	43	18	5.39032e-23	0.236517	-0.535831	7.75664e-05
ALPK2	18q21.31-q21.32	10	7	1.77888e-10	-0.163798	1.02955	1.77492e-05
ALPK3	15q25.3	17	8	9.81793e-21	0.235754	-1.14097	1.51979e-11
ALPL	1p36.12	35	12	1.8184e-14	-0.8384	-1.11108	4.77831e-06
ALS2	2q33.1	16	9	0.00012342	-0.108545	-0.299324	0.019193
ALS2CL	3p21.31	25	21	4.46544e-22	0.419773	-0.669119	0.000141804
ALS2CR12	2q33.1	8	2	2.80617e-23	0.254395	-1.17617	1.98896e-10
ALX3	1p13.3	22	15	1.86651e-17	0.975973	1.13526	0.00509634
ALX4	11p11.2	76	42	5.09336e-19	0.257625	-3.43277	1.05363e-16
ALYREF	17q25.3	23	12	4.32008e-18	0.104608	1.91197	1.33696e-19
AMBP	9q32	5	3	2.0083e-08	0.35477	-2.06002	1.28565e-08
AMD1	6q21	36	15	7.55485e-20	-0.747085	0.490323	1.4299e-05
AMDHD1	12q23.1	25	12	4.28756e-24	0.522309	-1.51755	4.47543e-09
AMDHD2	16p13.3	24	10	3.42127e-19	0.635464	0.220572	0.0271693
AMER1	Xq11.2	18	13	7.54943e-10	-0.409271	1.17561	5.18649e-10
AMFR	16q13	21	8	9.66829e-21	0.484653	-0.771091	1.00739e-13
AMH	19p13.3	16	7	1.15679e-07	0.656619	1.5772	5.48004e-08
AMHR2	12q13.13	5	2	2.27117e-10	-0.326177	-1.4524	0.000336992
AMIGO1	1p13.3	12	3	1.44716e-06	-0.0281953	-1.20296	1.99363e-15
AMIGO2	12q13.11	21	9	1.44507e-08	0.2466	-2.95384	5.91335e-16
AMMECR1	Xq23	32	18	9.20728e-18	-0.473275	0.786756	3.00264e-10
AMN	14q32.32	24	15	7.42689e-13	-0.611517	1.4898	4.91973e-05
AMN1	12p11.21	15	11	4.35299e-22	-0.856975	-0.43327	0.00955373
AMOT	Xq23	18	10	8.47562e-05	-0.288791	-0.510701	0.00946709
AMOTL1	11q21	56	26	2.43077e-19	0.428272	-1.17606	2.24698e-13
AMOTL2	3q22.2	31	14	2.60251e-15	0.42133	-1.46306	4.55788e-18
AMPD1	1p13.2	6	5	1.49623e-11	0.17634	-2.88733	1.73742e-10
AMPD2	1p13.3	31	17	5.46892e-18	0.288712	0.70243	2.55522e-09
AMPH	7p14.1	26	17	6.1514e-17	-0.473432	-1.24167	2.25131e-07
AMT	3p21.31	13	11	2.35866e-15	0.344986	-1.58884	2.35234e-12
AMTN	4q13.3	4	1	2.15863e-08	0.0474044	2.32675	9.54647e-06
AMY2B	1p21.1	7	2	0.00233264	0.0127169	-1.72725	1.02199e-17
AMZ1	7p22.3	129	65	3.79999e-23	-1.02919	0.886439	0.00105565
AMZ2P1	17q24.1	15	5	2.33075e-20	-1.04091	-0.720405	1.80208e-07
ANAPC10	4q31.21	20	5	0.000724693	-0.251135	-0.372844	0.00123408
ANAPC11	17q25.3	20	11	2.2862e-07	0.0539354	1.26928	5.08558e-17
ANAPC13	3q22.2	31	13	1.13999e-09	-0.547679	-0.275997	0.00318007
ANAPC15	11q13.4	14	11	1.15687e-22	0.412476	0.202749	0.0016239
ANAPC16	10q22.1	14	7	1.29477e-06	-0.329412	-0.470575	3.16054e-09
ANAPC4	4p15.2	9	3	1.19693e-13	-0.659496	-0.49898	4.56655e-06
ANAPC7	12q24.11	21	9	5.87329e-16	0.492443	0.374472	8.03552e-09
ANG	14q11.2	31	9	0.000302874	0.0165699	-1.86263	3.46078e-20
ANGEL1	14q24.3	19	8	3.76068e-15	-0.746397	-0.439548	1.38901e-05
ANGPT1	8q23.1	24	9	3.16805e-15	-0.555359	-2.66068	1.95127e-09
ANGPT2	8p23.1	24	17	8.4942e-21	0.601879	-0.525119	2.35779e-05
ANGPT4	20p13	15	6	4.14726e-15	0.246722	-4.55319	1.40724e-24
ANGPTL1	1q25.2	4	3	2.3093e-05	0.185767	-4.58925	8.25034e-24
ANGPTL2	9q33.3	8	5	1.48711e-20	0.532448	-2.36315	1.59093e-21
ANGPTL4	19p13.2	12	4	2.00913e-10	0.954872	-1.26945	1.2909e-06
ANGPTL5	11q22.1	15	4	5.65877e-13	1.2044	-4.26533	8.44778e-19
ANGPTL6	19p13.2	13	3	6.02809e-06	-0.147612	1.69301	3.20213e-16
ANGPTL7	1p36.22	8	5	3.79877e-13	0.0383461	-7.33031	3.41403e-20
ANK2	4q25-q26	55	28	9.47267e-22	-0.322975	-2.60965	1.00891e-20
ANK3	10q21.2	57	31	4.23964e-19	-0.609072	-0.63098	0.0306425
ANKAR	2q32.2	13	2	1.0275e-13	0.137719	-1.17274	2.64472e-14
ANKDD1A	15q22.31	17	5	9.80193e-14	0.16888	-0.920606	1.58671e-11
ANKDD1B	5q13.3	11	7	9.01108e-23	0.257917	-2.28534	3.09001e-19
ANKFN1	17q22	24	18	6.6213e-20	-0.38431	-3.24106	7.75338e-14
ANKFY1	17p13.2	43	22	1.02153e-20	0.815529	-0.716339	2.68418e-08
ANKHD1	5q31.3	32	13	2.36801e-14	0.603709	-0.190306	0.0361211
ANKK1	11q23.2	11	9	1.05294e-06	-0.0570325	-2.47878	6.51108e-12
ANKLE1	19p13.11	17	6	4.15088e-22	-0.569727	1.72032	2.88055e-10
ANKMY1	2q37.3	62	30	1.24973e-22	0.753478	-0.514802	0.000215148
ANKMY2	7p21.1	23	10	1.67256e-18	0.189581	-1.3774	8.45585e-20
ANKRA2	5q13.2	16	8	4.14435e-12	0.0898853	-1.21695	2.11639e-16
ANKRD1	10q23.31	6	3	1.5411e-06	-0.301267	1.55002	9.81225e-07
ANKRD12	18p11.22	13	4	1.29442e-08	0.177994	-0.655141	5.37265e-07
ANKRD13A	12q24.11	19	10	1.46853e-09	-0.168431	-0.438024	0.00444067
ANKRD13B	17q11.2	34	22	9.91844e-16	-0.178138	0.990171	4.36257e-06
ANKRD13D	11q13.2	13	3	9.41596e-07	-0.296831	0.792938	3.65009e-11
ANKRD16	10p15.1	14	3	2.78354e-12	-0.139449	0.488052	2.50568e-06
ANKRD19P	9q22.31	15	5	2.97447e-12	-0.668533	-0.589852	5.86717e-05
ANKRD20A11P	21q11.2	14	3	0.00193083	0.771343	-3.65309	1.34732e-14
ANKRD20A5P	18p11.21	4	2	1.17683e-07	-0.339198	-1.83249	9.89135e-09
ANKRD20A7P	9p11.1	5	3	1.24875e-12	0.478582	-2.57768	2.81802e-05
ANKRD22	10q23.31	11	7	1.25301e-18	-1.05637	1.53195	3.52888e-10
ANKRD24	19p13.3	30	14	2.30187e-21	-0.661901	-1.28234	2.83215e-11
ANKRD27	19q13.11	29	10	0.000385327	0.889147	0.493909	6.0248e-05
ANKRD28	3p25.1	25	8	1.66833e-12	0.960062	-0.332394	0.0166133
ANKRD29	18q11.2	15	9	4.34076e-11	-0.481756	-3.84769	4.77656e-24
ANKRD30A	10p11.21	14	7	2.34612e-07	-0.0537193	-7.92389	3.78114e-20
ANKRD30B	18p11.21	14	9	6.98616e-17	0.604987	-5.01634	1.96299e-16
ANKRD31	5q13.3	11	1	1.25421e-06	0.151336	-1.19047	9.90745e-13
ANKRD33B	5p15.2	49	20	1.43688e-23	0.447364	-1.23447	1.54925e-08
ANKRD34B	5q14.1	16	8	6.19135e-10	-0.0848061	0.611442	0.00697517
ANKRD35	1q21.1	13	6	6.83482e-10	-0.0565787	-1.20702	1.07078e-07
ANKRD36	2q11.2	11	6	0.00201408	-0.227948	-0.39712	0.0201704
ANKRD36BP2	2p11.2	10	2	2.01073e-06	0.527643	0.890588	0.00374318
ANKRD36C	2q11.1	5	1	0.0267121	-0.0934578	-1.24135	3.31123e-06
ANKRD37	4q35.1	11	6	6.88672e-06	0.583488	-0.458338	0.0495972
ANKRD39	2q11.2	29	16	9.87218e-19	0.0497469	0.573152	3.08571e-11
ANKRD40	17q21.33	12	1	1.06426e-10	0.812661	-1.06207	4.32255e-18
ANKRD42	11q14.1	16	5	2.58326e-05	-0.40789	-0.8086	7.26291e-10
ANKRD45	1q25.1	13	4	3.53389e-07	0.0183852	0.628504	0.00192606
ANKRD46	8q22.3	17	10	4.8056e-16	-0.128031	-0.449235	6.8834e-05
ANKRD53	2p13.3	19	6	1.49623e-11	1.37619	-2.0253	7.10537e-19
ANKRD54	22q13.1	26	9	2.36496e-07	-0.291177	0.378155	1.367e-07
ANKRD6	6q15	22	14	5.62927e-20	-0.138058	-0.521862	0.000965494
ANKRD62	18p11.21	5	1	1.92268e-16	-0.595815	0.845045	0.00226126
ANKRD65	1p36.33	10	7	2.91432e-16	0.702355	-1.31101	5.837e-14
ANKRD7	7q31.31	11	7	1.32141e-12	-0.147212	0.539689	0.019193
ANKS1B	12q23.1	69	33	1.91579e-17	0.370057	-0.945025	0.0002289
ANKS3	16p13.3	33	9	7.09708e-13	0.0456311	0.245957	0.00661668
ANKS4B	16p12.2	5	2	0.000220201	0.194113	-0.985201	0.0339154
ANKS6	9q22.33	5	2	2.09854e-16	0.157959	0.921556	1.44039e-07
ANKZF1	2q35	21	3	0.0182497	0.0327133	0.307006	0.0148268
ANLN	7p14.2	19	9	5.76974e-08	-0.532545	4.60942	2.68469e-24
ANO1	11q13.3	95	59	5.5225e-22	0.42935	-2.2446	1.18546e-10
ANO10	3p22.1-p21.33	57	19	6.30214e-19	0.23387	-0.261695	7.45412e-05
ANO2	12p13.31	32	19	1.48914e-23	-1.26151	-2.23344	1.42914e-12
ANO3	11p14.2	20	9	9.96765e-15	-0.514862	-3.14894	2.48506e-15
ANO4	12q23.1	26	12	5.84374e-17	-0.788347	-1.18835	2.04762e-05
ANO5	11p14.3	13	3	1.40251e-11	-0.370098	-2.37456	3.67308e-10
ANO6	12q12	40	14	1.90213e-22	0.267833	-1.46574	1.51941e-20
ANO7	2q37.3	40	19	5.5823e-11	-0.171893	1.1095	2.39761e-10
ANO9	11p15.5	35	21	7.35811e-17	0.130616	1.17944	3.28753e-09
ANP32A	15q23	40	15	1.77576e-22	0.280762	0.38536	7.25946e-05
ANP32AP1	15q14	7	3	8.9818e-16	-0.127427	0.406397	0.010537
ANP32B	9q22.33	10	4	7.36466e-15	-0.620727	0.436552	3.83851e-09
ANP32E	1q21.2	24	15	1.57324e-14	-0.801901	1.59499	5.76668e-16
ANPEP	15q26.1	15	7	3.58162e-13	-0.189219	-1.84682	1.66756e-08
ANTXR1	2p13.3	56	26	2.36076e-18	0.107524	-0.612638	0.0179472
ANTXR2	4q21.21	25	15	4.24532e-22	1.07168	-1.66536	1.84633e-20
ANTXRL	10q11.22	9	5	2.84597e-12	-0.529325	-1.74314	0.000848801
ANXA1	9q21.13	3	1	0.0126232	-0.024593	-1.93639	6.15704e-18
ANXA11	10q22.3	24	7	1.46431e-11	0.267802	-0.716969	1.40295e-13
ANXA13	8q24.13	13	4	6.57194e-19	0.39616	-1.11009	0.000987186
ANXA3	4q21.21	14	6	4.20794e-13	-0.468797	-0.799025	7.82489e-07
ANXA5	4q27	18	2	7.63029e-08	0.143336	-0.289482	8.98089e-05
ANXA6	5q33.1	16	5	7.85229e-21	0.294353	-0.861809	1.27667e-13
ANXA7	10q22.2	19	8	7.7324e-05	-0.571602	-0.306053	0.000226143
ANXA9	1q21.3	7	4	3.07776e-18	0.39586	-1.24146	1.74039e-07
AOC1	7q36.1	18	14	9.03533e-17	-0.277346	1.76799	2.64472e-14
AOC2	17q21.31	8	5	6.47564e-19	1.00096	-1.9058	1.26461e-16
AOC3	17q21.31	12	10	9.05924e-24	0.672096	-4.29971	2.09952e-24
AOC4P	17q21.31	10	4	2.18273e-17	0.158761	-3.7679	6.14628e-23
AOX1	2q33.1	19	16	1.89815e-23	0.731676	-3.543	4.2949e-20
AOX3P	2q33.1	6	4	3.47536e-07	-0.0678005	-2.56024	1.17723e-08
AP1B1	22q12.2	27	5	1.38752e-05	0.517699	0.347374	3.48955e-05
AP1G1	16q22.2	19	7	3.59136e-11	0.0690459	-0.282451	0.00618165
AP1M1	19p13.11	16	5	4.71105e-22	0.351517	0.288823	0.00417959
AP1M2	19p13.2	18	10	1.0275e-13	0.124034	0.898705	5.678e-08
AP1S1	7q22.1	15	10	7.46243e-21	-0.867973	1.32011	1.13579e-19
AP1S3	2q36.1	12	6	7.43278e-05	-0.129703	0.766183	4.12288e-05
AP2A1	19q13.33	27	16	1.71335e-16	0.348919	0.42007	3.91674e-06
AP2B1	17q12	41	11	9.81261e-24	0.317894	-0.412656	2.53254e-05
AP2M1	3q27.1	28	22	2.56545e-23	0.296231	0.683663	2.91212e-14
AP2S1	19q13.32	13	8	2.407e-08	0.084067	0.991181	3.37065e-16
AP3B1	5q14.1	24	16	5.29395e-09	-0.19865	-0.316027	1.349e-05
AP3D1	19p13.3	53	28	4.56427e-24	0.272559	0.227776	0.00444067
AP3M1	10q22.2	18	7	6.80146e-22	0.244238	-0.42104	0.000145479
AP3S2	15q26.1	15	5	5.74555e-07	-0.248586	-0.925089	1.76477e-16
AP4B1	1p13.2	27	13	1.1674e-16	-0.954661	0.331616	0.000922735
AP4E1	15q21.2	21	5	1.77498e-06	-0.568402	-0.335506	0.0195141
AP4M1	7q22.1	25	15	2.77249e-19	0.271714	0.730292	6.65024e-12
AP4S1	14q12	27	6	1.16556e-17	0.191214	-0.882341	3.92096e-13
AP5B1	11q13.1	18	13	3.64418e-16	-0.948915	0.188108	0.0254552
AP5M1	14q22.3	17	3	4.53485e-06	-0.278914	-0.501123	7.61909e-06
AP5Z1	7p22.1	49	26	9.6043e-20	0.162361	0.759857	4.42896e-11
APBA1	9q21.12	25	7	2.20833e-13	-0.230108	-1.08631	7.73342e-06
APBA2	15q13.1	68	39	5.96793e-22	0.690113	2.42437	7.57005e-15
APBA3	19p13.3	27	9	3.72216e-14	-0.310607	0.689768	6.5455e-08
APBB1	11p15.4	24	7	7.19e-15	-0.443671	-1.30685	3.32133e-10
APBB1IP	10p12.1	22	10	3.29853e-16	-0.491357	-0.997373	9.53497e-09
APBB2	4p14-p13	74	30	8.92925e-21	-1.67843	-1.56471	8.48697e-18
APBB3	5q31.3	22	14	4.13889e-16	0.0874513	-0.523779	7.16438e-05
APC	5q22.2	40	14	3.0484e-13	0.450694	-1.06138	1.76272e-11
APCDD1	18p11.22	20	15	3.60685e-19	0.519502	-2.07111	1.09996e-20
APCDD1L	20q13.32	30	17	6.81096e-17	0.0433219	-1.61429	0.000522239
APEX1	14q11.2	14	3	3.38425e-14	-0.88264	0.0804615	0.0157649
APEX2	Xp11.21	10	8	8.056e-21	-0.943583	0.848165	2.80863e-15
APH1A	1q21.2	15	9	1.52129e-07	-0.83598	0.742511	1.00739e-13
APH1B	15q22.2	18	3	6.24572e-08	0.847341	-1.63489	8.04498e-23
APLNR	11q12.1	9	6	2.21247e-20	-0.343652	-0.943175	3.3158e-07
APLP1	19q13.12	26	13	1.61844e-09	-0.18025	1.74512	1.02849e-11
APLP2	11q24.3	44	20	3.66929e-15	0.295532	-0.663489	2.93698e-08
APMAP	20p11.21	12	3	3.69771e-09	0.0695326	-0.367727	1.20301e-05
APOA1	11q23.3	18	10	6.64055e-17	0.131293	0.856055	0.00171447
APOB	2p24.1	27	23	2.49613e-21	-0.639919	-5.28425	1.16417e-22
APOBEC2	6p21.1	8	4	1.31425e-11	-0.309706	-0.891311	1.24971e-06
APOBEC3A	22q13.1	18	5	2.66229e-22	-0.954628	1.17743	3.52188e-06
APOBEC3B	22q13.1	9	2	2.67009e-14	-0.39616	2.84602	9.02659e-17
APOBEC3C	22q13.1	8	2	4.23851e-07	1.34195	-0.685479	0.000202025
APOBEC3H	22q13.1	7	4	4.94735e-14	-0.331399	0.815637	1.18545e-05
APOBR	16p12.1	15	10	5.70336e-14	0.21139	0.965027	4.49671e-06
APOC1	19q13.32	9	5	5.09336e-19	0.596253	1.38237	4.75542e-08
APOC1P1	19q13.32	5	4	3.02713e-16	0.485793	0.359331	0.00611833
APOC2	19q13.32	9	5	3.01646e-15	-0.4228	1.39435	1.63742e-07
APOD	3q29	8	6	2.60736e-14	0.494166	-4.79472	7.10537e-19
APOE	19q13.32	13	7	1.52861e-11	-0.438581	0.80568	0.000177963
APOF	12q13.3	6	4	5.87329e-16	0.13224	-3.09516	8.15104e-13
APOL1	22q12.3	10	2	2.06442e-05	0.0856957	0.487756	0.0122003
APOL2	22q12.3	10	1	0.00140086	-0.175757	0.195425	0.0405281
APOL3	22q12.3	14	2	4.75255e-08	-0.228559	-1.13207	2.02828e-09
APOL4	22q12.3	8	3	3.50056e-13	-0.0615694	-0.800762	2.07685e-05
APOL6	22q12.3	11	4	3.53994e-10	0.386824	-0.693009	0.000933049
APOLD1	12p13.1	46	25	7.3429e-22	0.246177	-1.95303	5.11158e-15
APOM	6p21.33	85	41	1.22911e-16	0.242267	-0.792875	2.25437e-10
APOO	Xp22.11	17	11	1.26715e-13	-0.451657	1.10135	9.80601e-21
APOOL	Xq21.1	11	6	5.55765e-15	-0.424799	-0.798196	2.25131e-07
APOPT1	14q32.33	19	3	9.34454e-07	0.327107	0.250122	0.000922735
APPBP2	17q23.2	16	4	3.47149e-12	0.0790054	-0.735818	1.63516e-09
APPL1	3p14.3	15	4	1.1551e-11	0.749416	-0.469724	0.000275298
APPL2	12q23.3	16	6	1.39274e-19	0.242148	-1.2255	1.08478e-18
APRT	16q24.3	13	3	4.16966e-07	-0.258355	0.378148	4.77831e-06
APTX	9p21.1	19	6	8.6623e-10	-0.339349	0.26471	0.000378464
AQP1	7p14.3	18	15	1.67096e-16	0.398698	-2.89343	1.35142e-23
AQP11	11q14.1	18	6	1.95566e-14	0.148384	-0.717649	2.99749e-07
AQP4	18q11.2	48	29	7.94559e-17	-0.701096	-2.09119	8.02231e-10
AQP7	9p13.3	3	2	9.20728e-18	0.270017	-6.71984	4.2456e-24
AQP8	16p12.1	8	6	6.08056e-08	-0.218859	-0.444349	0.0329816
AQP9	15q21.3	7	2	5.24749e-07	-0.415974	2.91602	7.11991e-10
AQR	15q14	17	3	2.64019e-11	0.421575	-0.461203	1.46585e-07
AR	Xq12	39	22	1.54532e-18	-0.461126	-3.70212	3.42034e-17
ARAP3	5q31.3	17	9	6.61039e-24	0.300133	-1.00392	3.26031e-13
ARC	8q24.3	16	4	2.39293e-20	-0.262462	-2.53536	4.47364e-12
AREL1	14q24.3	18	2	0.000128221	0.0675049	0.234091	0.0171981
ARF1	1q42.13	26	15	3.60685e-19	0.191305	0.940044	1.19566e-21
ARF4	3p14.3	13	5	7.14447e-05	-0.339182	0.399314	1.61114e-06
ARF5	7q32.1	11	4	0.000116548	0.334875	0.807019	5.19968e-16
ARFGAP1	20q13.33	28	14	4.87011e-17	0.105902	0.928851	1.47136e-14
ARFGEF2	20q13.13	9	2	2.40845e-05	0.0853953	-0.25709	0.0260872
ARFIP1	4q31.3	21	5	6.45078e-09	-0.420967	-0.615749	3.577e-08
ARFRP1	20q13.33	20	7	0.000803088	-0.266594	0.317592	0.00583342
ARG1	6q23.2	7	6	2.74099e-06	0.0202564	-1.1272	2.02828e-09
ARG2	14q24.1	17	4	0.016631	-0.0121318	0.435383	0.046403
ARGLU1	13q33.3	17	8	1.30379e-15	-0.920869	-0.326216	0.00137839
ARHGAP1	11p11.2	19	9	8.5792e-17	0.364471	-0.214068	0.00318007
ARHGAP10	4q31.23	42	16	1.43052e-19	0.243915	-0.999074	3.90507e-17
ARHGAP11A	15q13.3	8	2	5.94458e-11	-0.491088	2.94218	8.98561e-23
ARHGAP12	10p11.22	33	8	3.67403e-20	0.17385	-0.939681	6.4502e-10
ARHGAP17	16p12.1	23	10	4.70896e-23	0.522215	-0.196249	0.0443715
ARHGAP18	6q22.33	18	8	1.15172e-15	-0.0986366	-0.302671	0.0223055
ARHGAP19	10q24.1	45	15	5.83373e-10	-0.126557	-1.31592	1.98984e-09
ARHGAP20	11q22.3-q23.1	24	9	2.79947e-14	-0.28879	-3.84902	1.10305e-24
ARHGAP21	10p12.1	16	5	1.56549e-06	0.902383	-0.540597	0.00227841
ARHGAP22	10q11.22-q11.23	77	39	3.38184e-19	-0.660286	1.56416	5.91335e-16
ARHGAP23	17q12	52	28	7.27279e-21	0.296663	-1.0032	2.20815e-10
ARHGAP24	4q21.23-q21.3	31	16	8.61318e-15	0.784543	-1.5782	2.21508e-23
ARHGAP25	2p13.3	32	13	2.86751e-10	-0.0780231	-0.479608	0.000453081
ARHGAP26	5q31.3	62	21	1.86073e-19	0.175159	-1.2949	1.54641e-14
ARHGAP27	17q21.31	46	27	1.06876e-23	0.452822	0.45683	0.0016239
ARHGAP28	18p11.31	9	2	0.0099247	0.0101644	-0.617425	0.000105189
ARHGAP29	1p22.1	31	11	1.93816e-15	-0.884192	-1.44374	1.45564e-11
ARHGAP30	1q23.3	6	2	9.80016e-06	-0.292153	0.509566	0.000231689
ARHGAP31	3q13.32-q13.33	38	17	2.23821e-16	0.0522182	-0.833505	1.46463e-08
ARHGAP32	11q24.3	28	9	6.64055e-17	-1.01429	-0.648941	0.00218429
ARHGAP33	19q13.12	14	5	6.99127e-08	-0.228921	1.00009	3.37249e-07
ARHGAP35	19q13.32	14	4	1.29442e-08	-0.106961	-0.75067	1.62492e-07
ARHGAP36	Xq26.1	34	20	1.09664e-19	0.433997	-5.22871	2.67083e-10
ARHGAP39	8q24.3	73	38	2.01895e-17	-0.144613	1.4489	4.74814e-15
ARHGAP4	Xq28	23	17	2.9986e-18	-0.718339	0.705211	8.51669e-05
ARHGAP40	20q11.23	18	12	5.22315e-12	-1.72821	-4.35835	2.04373e-10
ARHGAP42	11q22.1	27	12	6.13797e-11	0.154319	-1.18582	3.8395e-08
ARHGAP44	17p12	29	13	8.29039e-18	-0.289704	-0.608147	0.0219376
ARHGAP5	14q12	13	2	2.42614e-07	-0.376588	-1.00671	2.60125e-10
ARHGAP6	Xp22.2	43	20	1.0275e-13	-0.287503	-2.41287	1.41355e-22
ARHGAP9	12q13.3	31	16	8.90385e-13	0.604596	0.608096	0.000401944
ARHGDIA	17q25.3	17	6	1.47021e-07	-0.131323	0.824224	8.32587e-11
ARHGDIG	16p13.3	33	18	5.04967e-12	0.608324	-1.58215	0.0213774
ARHGEF1	19q13.2	42	22	1.12392e-14	1.68112	0.56822	8.345e-09
ARHGEF10	8p23.3	224	119	3.37283e-22	0.209403	-1.05437	2.68234e-12
ARHGEF11	1q23.1	21	10	1.40458e-15	-0.682417	0.675854	1.23021e-06
ARHGEF12	11q23.3	32	14	3.81607e-21	0.3436	-1.0943	5.80845e-11
ARHGEF15	17p13.1	11	7	1.42997e-14	0.305743	-2.48138	1.04002e-22
ARHGEF16	1p36.32	54	30	1.81963e-17	0.159882	0.494514	0.00157181
ARHGEF17	11q13.4	46	26	1.0006e-21	0.651975	-0.726941	7.69546e-07
ARHGEF18	19p13.2	37	17	1.13999e-09	0.0212899	0.571513	0.000173466
ARHGEF19	1p36.13	21	9	1.47195e-08	-0.421555	1.09187	3.15003e-11
ARHGEF2	1q22	30	16	3.42295e-21	0.302423	0.561828	9.65816e-07
ARHGEF25	12q13.3	31	24	3.57333e-24	0.766405	-1.06347	4.12319e-08
ARHGEF26	3q25.2	32	12	6.99959e-16	-0.0818889	-0.371847	0.0331678
ARHGEF28	5q13.2	36	16	3.87602e-20	0.745269	-1.65867	1.76477e-16
ARHGEF3	3p14.3	51	22	1.14742e-22	0.242011	-0.656132	2.80285e-07
ARHGEF33	2p22.1	17	8	2.36469e-10	-0.0934199	-0.343128	0.0285128
ARHGEF37	5q32	26	9	0.000281619	0.110372	-1.70129	3.12822e-14
ARHGEF38	4q24	11	3	1.59013e-06	0.0352344	-3.32885	3.25275e-10
ARHGEF39	9p13.3	10	5	1.98732e-20	0.838979	2.16698	1.87591e-22
ARHGEF40	14q11.2	19	9	4.89368e-14	0.155644	-1.37404	1.41166e-19
ARHGEF6	Xq26.3	21	7	4.27562e-07	-0.276522	-1.89935	7.44638e-22
ARHGEF7	13q34	76	39	8.70616e-21	0.315664	-0.540806	4.75542e-08
ARID1B	6q25.3	100	43	1.71335e-16	0.192369	-0.297253	0.00594724
ARID2	12q12	18	4	3.16805e-15	0.129893	-0.440656	0.000815036
ARID3A	19p13.3	45	22	1.04996e-17	-0.852181	0.430318	0.000397068
ARID3B	15q24.1	16	8	1.93816e-15	-0.874016	0.234289	0.0224884
ARID4A	14q23.1	20	6	1.23887e-07	-0.359952	-1.10452	2.96248e-16
ARID5A	2q11.2	21	12	9.47267e-22	0.294088	-1.18198	4.23108e-06
ARID5B	10q21.2	51	27	1.15543e-19	0.166354	-1.63313	1.42445e-21
ARIH1	15q24.1	18	7	4.46744e-06	-0.103926	-0.365679	0.000833747
ARIH2	3p21.31	30	8	2.11505e-15	-0.440619	-0.245261	0.00194628
ARIH2OS	3p21.31	22	4	2.23862e-08	-0.447591	-0.281799	0.0138211
ARL1	12q23.2	14	5	0.000749942	-0.132835	-0.343053	0.00180828
ARL10	5q35.2	35	10	2.94307e-09	0.253232	-0.602172	0.00334798
ARL11	13q14.2	10	4	7.77973e-09	-0.399209	0.892421	7.57281e-07
ARL13A	Xq22.1	5	1	3.72376e-06	0.0815507	-0.944573	0.000480684
ARL13B	3q11.1-q11.2	18	4	6.83482e-10	-0.5401	-0.615659	0.000581548
ARL14EP	11p14.1	15	4	0.00118903	0.017434	-0.444519	0.000240553
ARL15	5q11.2	47	17	5.46892e-18	0.948537	-1.48514	1.76204e-18
ARL16	17q25.3	20	5	6.38719e-09	-0.333615	0.447094	3.30327e-05
ARL17A	17q21.31	4	1	0.00501154	-0.0134784	-0.747263	8.9157e-07
ARL17B	17q21.31	3	1	6.81542e-07	-0.106278	-0.799297	0.000768938
ARL2BP	16q13	12	3	1.71816e-05	-0.428507	-0.568863	4.47645e-07
ARL3	10q24.32	16	5	7.99398e-19	0.449365	-0.231327	0.0240329
ARL4A	7p21.3	23	8	1.07703e-13	0.182304	-1.70216	8.70937e-18
ARL4D	17q21.31	15	6	6.26958e-14	0.337284	-1.06515	6.51108e-12
ARL5B	10p12.31	15	6	1.56549e-06	-0.314793	0.566571	4.00963e-05
ARL5C	17q12	14	9	5.98204e-07	2.75884	-1.66836	2.74826e-06
ARL6	3q11.2	12	3	3.78157e-06	-0.287033	-0.307363	0.0113499
ARL6IP1	16p12.3	14	7	1.78302e-09	-0.399885	0.586628	2.56532e-12
ARL6IP5	3p14.1	13	7	1.51337e-15	-1.04264	-0.683209	3.33462e-13
ARL6IP6	2q23.3	17	3	3.69901e-05	0.0368827	0.541816	0.000700606
ARL8A	1q32.1	14	6	1.59233e-21	0.232499	0.402502	2.92363e-09
ARL9	4q12	13	7	1.09648e-08	1.12725	2.27942	3.45956e-16
ARMC1	8q13.1	12	8	3.22834e-11	-0.592901	0.535753	2.1092e-06
ARMC10	7q22.1	17	4	2.407e-08	0.808781	0.346361	4.29574e-06
ARMC12	6p21.31	8	5	7.90171e-08	-0.405343	0.565096	0.000119804
ARMC2	6q21	24	14	5.39032e-23	0.540145	-0.3674	0.00540145
ARMC3	10p12.2	13	7	1.51715e-06	-0.335572	1.32974	0.000667911
ARMC4	10p12.1	22	13	2.78354e-12	-0.246549	-1.45726	4.23783e-05
ARMC5	16p11.2	23	4	5.38823e-22	0.184652	0.264999	0.00929484
ARMC6	19p13.11	14	3	3.66785e-06	-0.0381374	1.06588	1.18009e-14
ARMC7	17q25.1	19	10	3.50404e-18	0.209762	0.33574	0.000447626
ARMCX1	Xq22.1	15	8	3.54625e-22	0.370779	-0.770627	7.0294e-11
ARMCX3	Xq22.1	16	13	1.76728e-19	-0.507547	-0.679782	1.14802e-07
ARMCX4	Xq22.1	18	11	2.02035e-11	-0.442921	-1.20695	7.58431e-12
ARMCX5	Xq22.1	16	11	3.12272e-18	-0.659393	-0.535113	0.000676767
ARNT	1q21.3	17	7	8.08629e-18	0.431271	-0.471986	1.04031e-05
ARNT2	15q25.1	42	28	1.79573e-13	0.426202	0.720535	0.00153804
ARNTL2	12p11.23	16	10	2.30187e-21	-1.06048	1.66593	2.4469e-10
ARPC1A	7q22.1	37	15	8.74176e-18	-0.596993	0.367017	9.00397e-09
ARPC1B	7q22.1	30	13	8.74176e-18	-0.596993	1.58909	5.19968e-16
ARPC2	2q35	20	9	1.32651e-06	0.0978195	0.547328	2.60125e-10
ARPC3	12q24.11	13	3	0.000149364	0.0198303	0.560199	5.63198e-15
ARPC3P1	20q13.13	1	1	3.55471e-16	0.216634	0.643763	0.000327098
ARPC4	3p25.3	36	9	8.13112e-16	1.24154	0.664084	5.35855e-15
ARPC5	1q25.3	15	8	4.43057e-20	0.399403	0.820971	1.2317e-17
ARPC5L	9q33.3	15	5	8.56459e-22	-1.40604	0.981429	1.23274e-19
ARPIN	15q26.1	16	8	7.75848e-07	0.611508	-0.700475	5.11905e-11
ARPP19	15q21.2	15	7	2.25669e-14	-0.119462	-0.649067	4.33434e-11
ARPP21	3p22.3	39	25	1.05596e-15	-0.19752	-2.00038	4.04232e-05
ARR3	Xq13.1	7	2	0.0323633	-0.0463735	-0.882198	3.27191e-08
ARRB1	11q13.4	25	15	2.07391e-21	0.64713	-1.83666	1.29429e-24
ARRB2	17p13.2	21	9	2.27117e-10	0.0718995	0.502099	3.30327e-05
ARRDC1	9q34.3	17	8	3.09544e-08	-0.317252	0.549493	3.63897e-05
ARRDC3	5q14.3	22	9	1.30427e-07	0.462028	-1.38902	5.11284e-12
ARRDC4	15q26.2	19	14	4.29464e-05	0.453497	-1.46355	5.62581e-16
ARRDC5	19p13.3	14	5	1.04225e-12	-0.146794	0.757271	0.000419207
ARSB	5q14.1	32	11	1.9692e-13	-0.101641	0.650027	1.66315e-06
ARSD	Xp22.33	28	14	4.69111e-16	-0.494867	-0.79901	7.45412e-05
ARSE	Xp22.33	8	6	7.26941e-15	0.176618	0.618487	0.00190591
ARSG	17q24.2	47	28	2.59152e-22	-1.28503	-1.45463	7.9597e-15
ARSI	5q32	25	11	1.83817e-13	0.2104	1.67138	1.65147e-10
ARSJ	4q26	18	7	6.7018e-10	0.729432	-0.872574	0.0269553
ARSK	5q15	21	5	6.8828e-11	0.843284	-0.845592	1.83393e-07
ART3	4q21.1	29	13	1.45992e-12	0.293636	3.6496	7.8152e-11
ART4	12p12.3	10	6	1.32731e-16	0.13475	-3.97074	4.67833e-21
ART5	11p15.4	14	9	4.16191e-11	-0.0509051	-1.86569	5.57583e-08
ARTN	1p34.1	25	18	2.77065e-16	-0.449048	2.68042	1.89708e-15
ARV1	1q42.2	17	7	5.5225e-22	-1.26458	0.364483	3.95461e-05
ASAH1	8p22	21	7	1.64649e-05	-0.317511	-1.12758	6.43412e-17
ASAP1	8q24.21-q24.22	84	44	1.45941e-22	0.781995	0.24671	0.00577882
ASB1	2q37.3	27	14	8.72004e-12	0.32289	-1.05008	4.82603e-14
ASB14	3p14.3	12	3	1.34833e-05	0.0764954	-0.786643	1.66787e-09
ASB4	7q21.3	18	16	4.50686e-13	-0.431998	-1.6356	4.04076e-06
ASB6	9q34.11	10	6	1.56549e-06	-0.0973098	0.203665	0.0122003
ASB8	12q13.11	23	12	9.01016e-10	0.0797544	-0.772899	3.97364e-14
ASB9	Xp22.2	10	7	1.41226e-18	-0.57978	-0.562575	0.000347687
ASCC1	10q22.1	22	13	1.1292e-22	0.399602	0.248056	0.00535051
ASCC2	22q12.2	12	2	1.07782e-17	0.0809177	0.303032	1.07114e-05
ASCC3	6q16.3	19	3	5.05167e-05	0.0375179	0.18587	0.046403
ASCL2	11p15.5	49	25	1.71544e-09	2.47455	1.92093	4.06001e-11
ASCL5	1q32.1	11	4	7.79455e-11	-0.632265	2.64629	1.77608e-10
ASF1A	6q22.31	5	2	0.00152762	0.0147132	0.256006	9.97655e-05
ASF1B	19p13.12	18	10	8.46376e-06	-0.239993	3.43282	1.37918e-24
ASGR1	17p13.1	20	11	6.26958e-14	0.240683	0.592263	7.50706e-06
ASH1L	1q22	26	15	4.09477e-14	0.0430044	-0.356414	0.00111663
ASIC2	17q11.2-q12	76	50	1.48711e-20	-0.630073	-2.08869	4.8559e-10
ASIC3	7q36.1	18	10	1.83331e-08	0.586932	0.992804	2.03238e-07
ASIC4	2q35	33	24	7.1682e-12	-1.52049	0.653348	0.000623274
ASNA1	19p13.13	12	8	2.32546e-07	0.100437	0.484739	6.67349e-09
ASNS	7q21.3	15	7	1.05056e-20	-0.971796	1.29035	9.49444e-17
ASNSD1	2q32.2	13	5	4.0765e-11	0.0596322	-0.158517	0.0135777
ASPA	17p13.2	24	11	1.31932e-19	0.956404	-4.83387	1.30218e-24
ASPDH	19q13.33	11	5	9.51479e-12	0.291008	-0.96566	0.000323077
ASPG	14q32.33	26	12	1.86651e-17	0.426255	-0.999045	0.00973081
ASPH	8q12.3	35	22	2.23007e-12	1.14617	-1.32736	2.54475e-15
ASPHD1	16p11.2	17	9	5.27822e-12	0.424304	1.28945	5.38456e-08
ASPHD2	22q12.1	14	3	1.49894e-14	-0.117876	0.877663	5.52846e-09
ASPM	1q31.3	16	10	1.16651e-12	-0.410269	5.05923	5.38943e-24
ASPRV1	2p13.3	11	7	1.54532e-18	-0.206003	-0.91988	5.10798e-07
ASPSCR1	17q25.3	70	29	3.86327e-17	0.296806	0.988182	3.1837e-13
ASRGL1	11q12.3	21	12	5.36853e-19	0.404081	0.389626	0.020509
ASTE1	3q22.1	17	6	7.19451e-05	-0.0176153	-0.422356	7.65555e-05
ASTN1	1q25.2	27	10	1.52523e-20	-0.643688	-3.08353	1.4364e-13
ASTN2	9q33.1	32	15	8.00981e-15	-0.300607	-1.61566	1.03887e-09
ASXL2	2p23.3	22	11	1.61112e-14	-0.288948	-0.410016	0.00261479
ASXL3	18q12.1	8	3	6.76369e-07	1.18407	-3.10522	3.15003e-11
ATAD1	10q23.31	21	4	1.87579e-06	0.336378	-0.691028	2.13914e-07
ATAD2	8q24.13	29	16	1.3281e-13	-0.244991	2.456	2.0917e-19
ATAD2B	2p24.1-p23.3	14	5	2.51159e-05	-0.416032	0.512229	0.00286783
ATAD3A	1p36.33	35	11	8.12626e-11	0.0485941	1.69289	1.66861e-18
ATAD3B	1p36.33	30	13	1.29394e-17	0.0881522	1.25112	5.70729e-12
ATAD5	17q11.2	17	12	8.68571e-07	-0.468269	1.16764	3.49966e-11
ATAT1	6p21.33	46	22	3.38351e-16	0.170374	0.47498	3.16238e-06
ATCAY	19p13.3	21	15	6.57086e-12	-0.457111	-0.756115	0.0499874
ATE1	10q26.13	17	2	6.57031e-10	0.196446	-1.00369	4.6768e-12
ATF1	12q13.12	17	5	9.72721e-09	-0.420308	-0.402162	0.0132239
ATF2	2q31.1	20	2	0.0160725	0.219755	-0.328926	0.00847285
ATF3	1q32.3	32	16	3.55754e-06	-0.170815	-1.96624	7.10581e-12
ATF4	22q13.1	12	6	1.87035e-05	-0.304508	0.112781	0.0203402
ATF5	19q13.33	16	8	4.72989e-12	-0.471167	1.00123	2.0455e-13
ATF6B	6p21.3	158	78	3.93758e-22	0.304945	0.536413	6.42897e-08
ATF7	12q13.13	19	6	6.19135e-10	0.0936649	-0.933529	9.24726e-17
ATF7IP2	16p13.2-p13.13	14	7	4.24057e-10	-0.302191	0.587787	0.000787318
ATG10	5q14.1-q14.2	22	11	8.70616e-21	0.500293	-0.332572	0.000147322
ATG101	12q13.13	13	2	0.000108515	-0.244787	0.592266	2.93698e-08
ATG12	5q22.3	16	7	2.08223e-08	-0.364674	-0.497798	1.29044e-09
ATG2B	14q32.2	20	3	2.07351e-17	0.31006	-1.23327	7.76739e-15
ATG3	3q13.2	10	4	5.35299e-11	-0.642998	0.309882	3.72837e-07
ATG4B	2q37.3	45	22	1.05552e-19	0.25884	0.273383	5.94477e-05
ATG4D	19p13.2	20	6	2.10964e-13	0.0386978	0.809254	1.0475e-10
ATG5	6q21	22	9	3.51611e-11	-0.0995049	0.256546	0.00556094
ATG9A	2q35	40	15	2.61081e-11	0.57295	0.24479	0.00618165
ATG9B	7q36.1	19	10	2.248e-19	-0.546655	1.69951	1.62969e-15
ATIC	2q35	17	9	1.3567e-23	-1.33438	0.641475	5.97587e-10
ATL1	14q22.1	27	11	3.22834e-11	0.568928	-1.23807	1.48916e-06
ATL3	11q13.1	23	12	1.29877e-14	0.0717421	-0.405832	7.06906e-05
ATM	11q22.3	58	20	9.87736e-07	-0.448599	-0.713811	1.4722e-05
ATMIN	16q23.2	11	7	3.09521e-11	-0.53557	-0.371815	0.00099837
ATOH7	10q21.3	10	6	7.44542e-15	0.178148	1.02202	0.000278416
ATOH8	2p11.2	29	22	6.10368e-20	-1.17517	-3.89334	5.04359e-24
ATOX1	5q33.1	33	12	0.000220201	0.253162	0.318059	4.92699e-06
ATP10B	5q34	24	12	3.29768e-09	-0.196257	0.807424	0.0027667
ATP10D	4p12	16	9	9.12211e-19	1.30721	-0.829968	6.1237e-07
ATP11A	13q34	349	177	6.25546e-23	0.55455	0.231019	0.0282822
ATP13A1	19p13.11	24	11	2.97447e-12	0.0666555	0.91546	9.42955e-15
ATP13A2	1p36.13	24	8	1.55441e-17	0.0998758	0.60234	3.26181e-06
ATP13A3	3q29	25	10	1.55441e-17	-0.432776	0.263322	0.0402041
ATP13A4	3q29	27	7	2.57688e-06	0.0203873	-2.5959	2.17637e-06
ATP13A5	3q29	11	6	8.21794e-06	-0.428036	-1.81361	0.00117379
ATP1A2	1q23.2	16	8	3.60685e-19	-0.238041	-7.49887	1.10305e-24
ATP1A3	19q13.2	14	6	1.62879e-16	0.45126	1.6613	4.18815e-12
ATP1A4	1q23.2	16	11	1.07703e-13	-0.312714	-2.64131	1.21938e-12
ATP1B2	17p13.1	20	16	2.27326e-11	1.91725	-2.5813	3.70993e-17
ATP1B3	3q23	14	3	0.00726816	-0.121216	0.861897	1.77371e-13
ATP2A1	16p11.2	28	19	1.37003e-15	0.120234	0.905659	1.05273e-07
ATP2B1	12q21.33	20	10	1.4278e-12	0.253853	-0.837422	3.8395e-08
ATP2B3	Xq28	16	9	5.51577e-12	-0.361565	1.89405	1.17858e-05
ATP2B4	1q32.1	42	20	2.70269e-16	0.229267	-1.01394	2.40442e-12
ATP2C1	3q22.1	25	9	2.3367e-09	-0.423381	0.365913	0.000700606
ATP6AP1	Xq28	14	10	1.20794e-12	-0.57789	0.561153	5.8469e-09
ATP6AP1L	5q14.2	21	3	3.09412e-05	0.307669	-0.65601	5.28879e-08
ATP6V0A1	17q21.2	19	10	1.12772e-18	0.460682	-0.620308	7.10581e-12
ATP6V0B	1p34.1	15	3	3.5036e-06	-0.350844	1.21001	2.22428e-21
ATP6V0C	16p13.3	19	12	3.42127e-19	0.635464	0.686447	3.35534e-11
ATP6V0D2	8q21.3	20	10	1.48914e-23	1.00281	1.62195	2.14253e-06
ATP6V1B1	2p13.3	19	11	6.79953e-20	-0.743139	-0.764347	0.029205
ATP6V1B2	8p21.3	15	6	1.18479e-09	-0.0733576	0.205557	0.0182511
ATP6V1C2	2p25.1	21	10	1.96469e-09	0.060184	1.56057	4.81074e-11
ATP6V1F	7q32.1	15	6	1.19581e-06	-0.183374	0.85236	2.21595e-20
ATP6V1G2	6p21.33	120	57	1.60723e-20	0.108066	-0.632601	0.000534795
ATP7A	Xq21.1	13	8	2.8466e-18	-0.878438	-0.812187	1.79465e-08
ATP7B	13q14.3	22	6	2.80043e-15	-0.109911	-1.08488	4.59352e-10
ATP8A1	4p13	20	6	7.17358e-11	-0.380876	-0.919956	8.38189e-08
ATP8A2	13q12.13	53	25	3.32634e-15	0.575697	-1.27042	2.16842e-05
ATP8B1	18q21.31	19	7	1.98706e-15	-0.771359	-1.02395	8.21189e-06
ATP8B2	1q21.3	26	14	2.26446e-16	0.848492	-0.899486	1.49142e-07
ATP8B4	15q21.2	39	12	1.43052e-19	-0.640841	-1.1446	1.86906e-10
ATP8B5P	9p13.3	3	1	0.00076723	0.148021	0.523892	0.0267328
ATP9A	20q13.2	20	10	2.25985e-13	-0.642739	-0.924065	2.10735e-09
ATP9B	18q23	38	13	4.70896e-23	0.258142	-0.529119	3.90729e-08
ATPAF1	1p33	21	7	5.78953e-07	-0.205958	-0.332969	8.68492e-08
ATRN	20p13	14	5	4.03556e-07	0.0607027	-0.460885	0.000115194
ATRNL1	10q25.3	19	11	4.3848e-09	-0.204656	-2.14371	1.8536e-05
ATRX	Xq21.1	15	9	2.19127e-15	-0.668179	-0.772135	3.85867e-06
ATXN1	6p22.3	78	39	1.29394e-17	0.372119	-0.400142	0.00630345
ATXN1L	16q22.2	25	14	6.83482e-10	0.219728	-0.745922	4.52151e-11
ATXN2	12q24.12	22	6	2.32549e-23	0.646532	-0.284435	0.0177979
ATXN2L	16p11.2	13	5	5.36853e-19	0.148932	0.644431	3.60257e-10
ATXN3	14q32.12	30	8	0.000129874	-0.325418	-0.54139	3.72837e-07
ATXN7	3p14.1	44	11	5.71602e-21	0.189405	-0.513792	3.08201e-05
ATXN7L1	7q22.3	72	40	1.15753e-18	-1.57669	-0.268305	0.0177979
ATXN7L2	1p13.3	11	4	1.52663e-09	-0.375182	0.770139	1.73419e-09
ATXN7L3	17q21.31	15	8	6.92696e-15	0.253385	0.338729	3.80035e-06
ATXN7L3B	12q21.1	12	1	2.54492e-14	-0.659988	-0.317476	0.00991023
AUH	9q22.31	10	8	7.2405e-08	-0.472382	-1.0227	4.69405e-16
AUNIP	1p36.11	11	5	3.51524e-21	-0.535333	3.13045	2.69347e-23
AUP1	2p13.1	21	6	1.08707e-06	-0.046648	0.695319	8.27472e-18
AURKA	20q13.2	21	8	2.00257e-14	-0.626977	3.86137	1.10305e-24
AURKAIP1	1p36.33	13	5	2.94201e-15	0.223973	0.941908	9.23405e-11
AURKB	17p13.1	13	7	2.23007e-12	-0.476503	4.72698	1.29429e-24
AUTS2	7q11.22	117	74	1.21452e-22	-0.296028	-0.403341	0.0447075
AVEN	15q14	17	6	3.32634e-15	0.291022	0.293041	0.000139983
AVIL	12q14.1	8	5	2.3805e-16	0.616795	-0.422957	0.0308829
AVPI1	10q24.2	15	7	4.55055e-18	0.242985	-1.2706	3.80755e-11
AVPR1A	12q14.2	12	8	2.44636e-23	1.04261	-1.94779	6.7312e-19
AVPR2	Xq28	17	10	4.92309e-18	-0.588616	-4.10023	3.03097e-24
AWAT2	Xq13.1	5	3	0.0162122	-0.142289	2.23075	4.16852e-08
AXDND1	1q25.2	16	5	9.75589e-23	-1.07684	0.970474	3.30327e-05
AXIN1	16p13.3	62	28	1.62883e-18	0.107668	0.858505	2.094e-13
AXIN2	17q24.1	38	11	6.17716e-16	0.531492	-1.67375	9.85202e-16
AXL	19q13.2	16	11	3.4221e-13	0.775779	-1.20509	7.91918e-12
AZGP1	7q22.1	6	3	2.4167e-15	-0.331845	-1.85155	2.66532e-07
AZI2	3p24.1	14	3	0.00116314	0.316423	-0.528655	5.9891e-08
AZIN1	8q22.3	22	11	4.82201e-11	-0.0366469	0.393152	0.00116709
AZU1	19p13.3	10	8	4.19642e-08	-0.372389	-1.8416	1.27845e-05
B3GALNT1	3q26.1	16	8	3.7698e-14	-0.0367173	0.183189	0.00278033
B3GALNT2	1q42.3	15	4	9.80016e-06	-0.246164	0.767097	1.96279e-05
B3GALT1	2q24.3	5	1	0.00022572	0.0249283	-3.78845	1.91201e-18
B3GALT2	1q31.2	6	4	2.33073e-12	1.33201	-1.3858	2.10735e-09
B3GALT5	21q22.2	21	7	7.94767e-13	-0.744677	-2.1671	0.000289153
B3GALT6	1p36.33	12	5	1.18479e-09	-0.00258611	0.402457	4.85051e-06
B3GAT3	11q12.3	12	5	0.000107121	-0.264577	0.82735	4.6768e-12
B3GAT3P1	3q25.33	4	1	2.51159e-05	0.170151	0.993399	0.000304798
B3GNT4	12q24.31	13	5	4.12343e-05	0.092744	1.46823	9.49444e-17
B3GNT5	3q27.1	26	10	3.61274e-21	0.173899	0.667262	8.74795e-05
B3GNT7	2q37.1	20	9	1.85282e-10	0.237446	1.15918	8.83987e-08
B3GNT8	19q13.2	9	4	9.19047e-10	0.0654185	-0.873057	7.75664e-05
B3GNTL1	17q25.3	159	66	4.92309e-18	0.238374	0.644292	4.04076e-06
B4GALNT1	12q13.3	34	19	2.36076e-18	-0.55574	1.51442	4.39035e-09
B4GALNT3	12p13.33	36	18	9.12211e-19	0.533144	1.35463	1.11684e-06
B4GALNT4	11p15.5	45	19	7.16761e-20	0.276387	1.99731	1.12227e-14
B4GALT1	9p21.1	11	8	3.59478e-18	0.294615	0.358431	0.00439719
B4GALT2	1p34.1	20	6	2.3367e-09	-0.19094	1.03586	3.12356e-16
B4GALT3	1q23.3	12	11	8.93185e-17	0.02955	1.27255	1.01883e-19
B4GALT4	3q13.32	16	6	2.67009e-14	-1.07747	0.553404	8.03552e-09
B4GALT6	18q12.1	10	6	8.20805e-15	-0.718494	-0.993202	1.573e-09
B4GALT7	5q35.3	23	10	2.4167e-15	0.500038	0.34707	1.38901e-05
B4GAT1	11q13.2	11	6	1.84971e-16	0.276922	-0.965653	2.5276e-13
BAALC	8q22.3	50	31	1.25301e-18	-1.01633	-2.15999	8.1593e-15
BAAT	9q31.1	2	1	2.42221e-06	0.338298	0.881411	0.000187156
BABAM1	19p13.11	17	5	3.5036e-06	-0.345148	0.542788	2.77524e-14
BACE1	11q23.3	16	5	2.77065e-16	0.604695	-0.668045	1.72852e-08
BACE2	21q22.2-q22.3	25	11	1.57305e-10	-0.371485	0.670527	3.97818e-08
BACH2	6q15	51	25	1.97647e-23	-0.721768	-1.23035	1.573e-09
BAD	11q13.1	36	12	9.35542e-14	0.379607	0.342914	0.00167868
BAG2	6p12.1	15	9	4.68003e-07	-0.498814	1.11202	2.68042e-05
BAG3	10q26.11	16	7	1.56262e-13	0.0972249	-0.537542	2.62522e-06
BAG4	8p11.23	18	3	2.65935e-07	0.37331	-0.282223	0.0134594
BAG5	14q32.33	16	8	1.98706e-15	0.116172	-0.440239	6.18645e-05
BAG6	6p21.33	92	51	7.88098e-20	0.1078	0.547466	1.96965e-08
BAHCC1	17q25.3	128	86	1.59233e-21	0.433204	0.349388	0.0160425
BAIAP2	17q25.3	154	85	3.92871e-21	0.506236	0.21614	0.0181016
BAIAP2L1	7q21.3-q22.1	36	16	7.16761e-20	-0.905492	1.2497	1.96001e-18
BAIAP2L2	22q13.1	18	13	1.76737e-08	-0.304943	1.68601	4.00915e-13
BAIAP3	16p13.3	35	18	4.67184e-20	-0.746249	-2.30879	1.17251e-11
BAK1	6p21.31	12	4	7.23902e-05	0.0294044	1.34282	4.82502e-19
BAMBI	10p12.1	11	5	3.24334e-21	-0.969654	0.837239	4.70714e-06
BANF1	11q13.1	18	8	0.000482882	-0.264443	0.966971	1.45002e-19
BANK1	4q24	19	4	4.43057e-20	1.71147	-1.51258	1.63703e-06
BANP	16q24.2	231	114	3.87602e-20	0.20706	0.751165	9.17525e-09
BARD1	2q35	17	5	1.15679e-07	0.53598	1.18156	1.42527e-11
BARX1	9q22.32	20	8	8.72004e-12	-0.289616	2.79399	3.44748e-08
BASP1	5p15.1	51	26	1.51478e-21	-0.311948	1.07048	1.28565e-08
BATF	14q24.3	18	10	2.34781e-22	-0.940877	0.532262	0.0488739
BATF2	11q13.1	7	1	2.09365e-05	-0.11295	1.22975	0.000131185
BATF3	1q32.3	16	7	7.57106e-14	1.59709	0.624381	3.16238e-06
BAX	19q13.33	12	3	1.50157e-05	-0.0213704	1.29098	1.95236e-20
BAZ1A	14q13.1-q13.2	12	3	4.15503e-21	0.198998	0.56208	6.43087e-07
BAZ1B	7q11.23	24	5	8.056e-21	0.138853	0.366813	0.000252761
BAZ2A	12q13.3	20	9	8.43071e-24	0.40046	-0.386132	1.8269e-05
BAZ2B	2q24.2	14	4	5.16266e-07	0.33793	-1.27651	3.83713e-12
BBC3	19q13.32	18	6	1.98732e-20	0.391006	0.883888	8.84308e-06
BBIP1	10q25.2	20	6	0.00168214	0.180756	-0.9516	1.32887e-16
BBOX1	11p14.2	15	4	4.25132e-11	-0.114274	-1.24695	0.000458467
BBS1	11q13.2	13	4	7.63029e-08	0.481699	-0.504163	0.000158862
BBS10	12q21.2	14	4	0.000222969	-0.275591	-1.224	2.74092e-15
BBS12	4q27	12	2	0.00420159	-0.122514	-1.14619	2.05379e-12
BBS2	16q13	13	4	2.3222e-16	0.491214	-1.29719	4.94887e-18
BBS4	15q24.1	14	5	0.000776074	-0.302576	-0.799542	1.02621e-10
BBS5	2q31.1	12	5	1.49909e-08	-0.58471	-0.860901	2.18918e-11
BBS7	4q27	13	3	6.28102e-07	0.235836	-0.393614	0.000351866
BBS9	7p14.3	33	11	1.81418e-19	-0.164871	-0.551014	9.71221e-09
BBX	3q13.12	29	12	3.16805e-15	0.282156	-0.624142	1.33238e-06
BCAM	19q13.32	16	10	5.788e-13	0.513445	-1.38629	2.0809e-08
BCAN	1q23.1	27	16	4.80347e-15	-0.278314	-1.58835	0.0208572
BCAP29	7q22.3	19	7	0.00804974	-0.0763019	-0.523631	1.15178e-05
BCAP31	Xq28	19	15	9.966e-18	-0.528642	0.142656	0.0248364
BCAR1	16q23.1	57	33	3.57333e-24	0.893563	0.221664	0.00435356
BCAR3	1p22.1	64	22	2.33397e-18	-1.04574	-0.998292	8.23764e-08
BCAS1	20q13.2	8	6	1.23794e-13	-0.390598	-2.78532	7.58431e-12
BCAS2	1p13.2	13	4	2.88674e-05	-0.201459	0.242582	0.0123095
BCAS3	17q23.2	65	34	4.82927e-19	0.53507	-0.718888	4.40915e-10
BCAT1	12p12.1	38	21	1.33693e-15	-0.566729	0.894305	3.08201e-05
BCCIP	10q26.2	21	5	0.000141975	0.00861419	0.277363	9.38359e-06
BCDIN3D	12q13.12	30	7	2.24828e-09	-0.0754231	-0.254094	0.00370687
BCHE	3q26.1	3	1	0.0029876	0.374848	-3.22426	5.94556e-17
BCKDHB	6q14.1	17	4	2.92699e-05	-0.41892	-0.873305	1.11458e-10
BCKDK	16p11.2	17	10	3.59478e-18	0.689227	0.197457	0.00211777
BCL11A	2p16.1	71	38	4.54642e-20	0.370965	1.28187	7.74657e-09
BCL11B	14q32.2	69	40	2.15245e-20	-1.08822	0.738041	7.45412e-05
BCL2	18q21.33	47	23	7.73553e-22	-0.671866	-2.62614	2.1178e-20
BCL2A1	15q25.1	5	5	1.77628e-11	-0.608062	2.47152	8.1593e-15
BCL2L12	19q13.33	21	9	4.02126e-13	0.186114	1.53457	1.50736e-21
BCL2L13	22q11.21	20	6	1.1861e-19	-0.863476	-0.507296	4.12319e-08
BCL2L14	12p13.2	17	7	3.96515e-17	-0.962121	0.871373	0.000234545
BCL2L2	14q11.2	37	16	1.06875e-15	0.089289	-1.11478	6.94641e-21
BCL3	19q13.32	26	10	7.25339e-24	0.500117	0.945052	8.50486e-10
BCL6	3q27.3	55	33	9.966e-18	0.833529	-1.19657	1.17551e-15
BCL6B	17p13.1	15	12	1.25256e-19	0.42749	-1.21329	1.39763e-12
BCL7C	16p11.2	41	10	1.04251e-10	0.0985063	0.472284	1.0168e-07
BCL9	1q21.2	24	15	4.24318e-16	-1.36257	0.928705	6.09255e-10
BCLAF1	6q23.3	17	12	1.2099e-15	-0.446713	-0.307425	0.0184057
BCO1	16q23.2	8	4	8.49649e-10	0.865851	-0.824334	0.0171981
BCO2	11q23.1	16	6	2.10822e-11	1.16991	-1.02863	3.65009e-11
BCRP3	22q11.23	3	2	1.55441e-17	0.423899	0.935004	0.00102081
BCS1L	2q35	14	6	4.20794e-13	0.193531	0.444586	6.08898e-06
BCYRN1	2p21	2	1	0.00295721	-0.213861	-0.662385	0.000139983
BDH1	3q29	31	15	1.95566e-14	0.662225	0.540866	0.0339609
BDKRB1	14q32.2	10	7	3.58162e-13	-0.221474	-0.849589	9.71924e-05
BDKRB2	14q32.2	22	16	4.16191e-11	0.898128	-1.23267	1.0741e-11
BDNF	11p14.1	97	58	2.53471e-22	-0.706424	-2.00444	8.18052e-10
BDP1	5q13.2	16	3	2.31225e-06	-0.516871	-0.844672	4.58712e-08
BEAN1	16q21	20	13	8.20805e-15	-0.191541	-0.784615	0.00352282
BECN1	17q21.31	24	7	9.5649e-08	-0.420884	-0.500268	1.69789e-08
BEGAIN	14q32.2	43	21	1.60723e-20	-0.584729	-1.65453	3.68658e-06
BEND3	6q21	23	11	2.61562e-07	-0.0397375	1.30193	3.25334e-15
BEND3P3	10q22.3	6	2	3.26913e-05	-0.133073	-1.30027	4.29574e-06
BEND5	1p33	15	8	3.46779e-16	-0.15717	-1.38397	3.04005e-09
BEND6	6p12.1	20	10	3.59478e-18	-1.08593	0.985857	8.09008e-08
BEND7	10p13	46	29	1.17931e-14	-0.566603	-0.377347	0.00457543
BEST1	11q12.3	20	7	6.19749e-13	-0.0698105	-0.801807	1.42527e-11
BEST3	12q15	13	7	2.56373e-19	-0.877735	-1.00622	0.0264531
BEX1	Xq22.1	12	4	3.83969e-13	-0.262808	-2.56639	2.70972e-07
BEX4	Xq22.1	13	8	5.57048e-14	-0.340738	-0.999907	5.31415e-06
BEX5	Xq22.1	12	11	4.24318e-16	-0.418169	-0.995261	4.53824e-05
BFSP1	20p12.1	31	14	1.55441e-17	-0.523829	0.311838	0.020004
BFSP2	3q22.1	24	12	4.93246e-20	0.421745	0.837432	0.0194248
BGLAP	1q22	12	3	6.78431e-13	-0.413802	0.533175	0.000661542
BGN	Xq28	18	11	4.43058e-18	-0.260828	2.0742	4.19193e-19
BHLHA15	7q21.3	15	11	2.69756e-11	-0.326206	1.48671	1.86526e-07
BHLHB9	Xq22.1	20	11	4.17725e-17	0.330127	-0.534014	0.000638765
BHLHE22	8q12.3	18	11	5.788e-13	-0.657804	-0.969629	4.85051e-06
BHLHE40	3p26.1	34	13	7.35232e-09	-0.664853	-0.927262	0.000171342
BHLHE41	12p12.1	17	6	1.37333e-07	-0.178607	-1.58447	2.51035e-12
BHMT	5q14.1	15	13	1.5474e-19	0.722589	-1.51407	0.000567998
BHMT2	5q14.1	11	5	7.57106e-14	0.455425	-3.02039	1.80324e-15
BICC1	10q21.1	40	16	1.30228e-23	0.377615	-1.42771	5.70729e-12
BICD1	12p11.21	29	9	4.62709e-17	-0.317922	0.360591	0.044049
BID	22q11.21	19	11	3.11005e-22	0.302691	0.608512	3.38969e-10
BIK	22q13.2	36	17	2.78083e-08	0.394607	0.68591	0.0112489
BIN1	2q14.3	38	17	2.56885e-21	0.231919	-0.734398	1.10285e-05
BIN2	12q13.13	16	13	1.02627e-16	-0.728656	0.620992	1.72419e-05
BIN3	8p21.3	33	11	1.46145e-23	0.450311	-0.343079	0.00167868
BIRC5	17q25.3	18	11	2.42025e-13	0.414034	5.05551	1.99227e-24
BIRC6	2p22.3	20	9	2.5495e-17	-0.742181	-0.311063	0.0443715
BIRC7	20q13.33	15	4	1.24766e-08	-0.292387	0.646459	0.0195883
BIVM	13q33.1	45	17	1.69336e-06	0.0657756	-0.331033	0.00439719
BLCAP	20q11.23	121	53	5.09336e-19	0.466921	-0.96151	3.87427e-18
BLM	15q26.1	17	5	1.49737e-09	-0.16506	2.82411	1.35142e-23
BLMH	17q11.2	10	6	4.43286e-11	-0.212442	0.257781	0.00778084
BLOC1S3	19q13.32	21	7	2.34177e-05	-0.233937	0.634908	1.82967e-10
BLOC1S4	4p16.1	14	2	0.00392115	-0.146338	0.320754	0.000145479
BLOC1S5	6p24.3	53	21	5.93878e-23	-0.301028	-0.452992	0.00363385
BLOC1S6	15q21.1	16	5	9.16534e-05	-0.305128	-0.536337	3.82486e-10
BLVRA	7p13	17	7	2.11997e-08	-0.408173	-0.469571	4.99901e-06
BLVRB	19q13.2	17	4	3.82611e-11	-0.665168	-0.455396	0.00295857
BMF	15q15.1	24	14	1.88546e-20	-0.48835	1.04471	5.52846e-09
BMP1	8p21.3	22	13	3.93088e-16	0.187741	0.535686	5.3931e-06
BMP2	20p12.3	16	11	1.9086e-14	-0.240945	-1.31438	2.71843e-05
BMP2K	4q21.21	13	2	1.10112e-05	-0.269967	-0.648387	3.34907e-05
BMP3	4q21.21	18	4	3.54625e-22	-1.27049	-4.2451	5.18874e-21
BMP4	14q22.2	27	14	8.72211e-14	-0.037678	-2.63482	1.37264e-22
BMP5	6p12.1	6	3	7.98219e-06	0.0697854	-3.38416	6.43247e-09
BMP6	6p24.3	26	14	2.66525e-15	-0.177014	-1.87358	7.39626e-14
BMP8A	1p34.3	30	14	4.57496e-16	-0.676878	1.48133	5.95425e-13
BMP8B	1p34.2	31	15	1.12392e-14	0.172339	0.472264	0.00283827
BMPER	7p14.3	41	19	6.9806e-20	-0.454856	-3.8193	4.07841e-19
BMPR1A	10q23.2	30	11	6.12797e-15	0.160041	-0.781562	2.18918e-11
BMPR2	2q33.1-q33.2	18	9	1.42438e-06	0.394436	-0.92511	4.92732e-08
BMS1	10q11.21	16	6	4.47353e-05	-0.372231	0.373412	0.000623945
BMS1P1	10q11.22	4	1	0.0231909	0.00856871	-0.78538	2.17454e-07
BMX	Xp22.2	24	12	3.85384e-15	0.214751	-3.99925	6.57693e-24
BNC1	15q25.2	33	21	1.25623e-09	-0.36228	-2.37154	0.000406731
BNC2	9p22.3-p22.2	23	9	9.37031e-10	-0.29564	-1.61431	1.42881e-10
BNIP1	5q35.1	14	2	0.00185093	-0.0094946	0.156664	0.00485315
BNIP2	15q22.2	17	4	2.26219e-05	0.159488	-0.917672	3.45956e-16
BNIP3L	8p21.2	35	16	6.47564e-19	0.15704	-1.17146	9.18415e-20
BNIPL	1q21.3	8	4	3.05663e-15	0.0434788	-0.961526	0.0460515
BOC	3q13.2	39	19	1.77295e-17	0.726448	-1.37309	3.91314e-09
BOD1L1	4p15.33	9	2	0.000117254	-0.267131	-0.80401	3.27191e-08
BOK	2q37.3	23	12	1.11589e-13	0.113456	-1.086	8.32587e-11
BOLA1	1q21.2	32	18	2.20815e-16	-0.930402	1.15382	1.08128e-16
BOLA2B	16p11.2	3	2	6.58937e-06	-0.107905	1.49113	1.47376e-16
BOLA3	2p13.1	13	5	3.54891e-12	0.483432	0.824367	2.50668e-18
BOP1	8q24.3	30	16	3.05687e-17	0.726023	2.26012	5.58994e-22
BORA	13q21.33	19	6	1.42094e-07	-0.485027	1.23999	4.58861e-17
BPGM	7q33	17	7	7.36496e-20	0.207673	0.153079	0.0136962
BPHL	6p25.2	25	13	1.05209e-13	-0.0703621	-0.267997	0.00417959
BPI	20q11.23	21	13	8.63898e-20	-1.14556	1.23671	0.00194628
BPIFB1	20q11.21	10	6	7.17366e-24	-0.991439	-3.84215	1.39522e-06
BPIFB2	20q11.21	10	2	1.23662e-05	0.0257995	-6.6202	2.06145e-19
BPNT1	1q41	13	5	6.50677e-09	-0.777025	0.656761	4.87776e-10
BPTF	17q24.2	21	8	2.15289e-16	0.583082	-0.280234	0.0306425
BRAF	7q34	22	10	1.49737e-09	-0.147166	-0.590482	4.92732e-08
BRAP	12q24.12	19	4	0.000527543	-0.141944	-0.299079	0.000676767
BRAT1	7p22.3	31	11	2.03674e-15	0.0675385	0.630592	8.66955e-09
BRCA1	17q21.31	53	12	2.00722e-05	-0.19349	0.682049	0.00278033
BRCA2	13q13.1	19	7	5.83924e-07	-0.311328	1.76133	1.75587e-15
BRCC3	Xq28	11	8	6.57086e-12	-0.374896	0.452813	0.000486445
BRD4	19p13.12	32	24	1.35544e-19	0.359736	0.53604	3.26075e-07
BRD7P4	6q21	2	1	1.03615e-06	0.0780906	-0.891094	0.0495251
BRD8	5q31.2	20	11	2.06498e-08	-0.46855	-0.414609	0.00102081
BRD9	5p15.33	76	41	6.4254e-23	0.276065	0.256665	0.0136962
BRDT	1p22.1	15	7	9.74453e-10	-0.21859	-1.80125	0.000505898
BRF1	14q32.33	101	53	2.49613e-21	0.548359	0.202588	0.0402041
BRI3	7q21.3	46	20	2.63262e-19	-0.935245	0.361832	2.79622e-05
BRI3BP	12q24.31	25	4	3.6532e-07	0.258681	0.67508	5.92851e-07
BRICD5	16p13.3	15	8	4.46077e-16	0.233613	0.878195	1.59715e-07
BRINP1	9q33.1	13	9	1.29394e-17	-0.334224	-3.11151	1.3761e-06
BRINP2	1q25.2	28	17	1.17931e-14	-0.833492	-1.94405	0.000200804
BRIP1	17q23.2	13	8	2.93461e-08	-0.577777	2.41688	6.03678e-19
BRIX1	5p13.2	18	6	0.00122873	-0.0526706	0.718177	4.52151e-11
BRMS1	11q13.2	20	8	9.45381e-18	0.328151	0.820648	3.3563e-14
BRMS1L	14q13.2	18	6	8.65271e-11	-0.209249	-0.324063	0.0481594
BROX	1q41	19	10	2.88231e-08	-0.814957	0.375475	0.0203402
BRPF1	3p25.3	18	7	0.000258534	-0.175919	0.183889	0.0102768
BRSK1	19q13.42	28	16	1.16886e-21	0.883324	0.798509	5.83503e-07
BRSK2	11p15.5	113	65	4.49856e-14	-0.292656	1.73355	2.70945e-09
BSDC1	1p35.1	12	3	4.78659e-05	-0.345105	-0.160396	0.00318007
BSG	19p13.3	29	8	9.75758e-17	0.104736	0.640088	4.28187e-12
BSN	3p21.31	41	26	1.6334e-19	-0.1083	-0.901664	5.86717e-05
BSND	1p32.3	12	5	1.0323e-10	-0.0745763	1.44512	1.25519e-05
BST1	4p15.32	15	2	0.00156067	2.02167	-1.06215	2.80339e-12
BST2	19p13.11	9	8	2.04105e-09	-0.622656	0.551806	0.011659
BTAF1	10q23.32	16	2	2.40845e-05	0.455402	-0.564107	4.10223e-06
BTBD11	12q23.3	66	32	1.0211e-14	-0.152389	-2.10655	5.5074e-10
BTBD18	11q12.1	14	7	1.60557e-10	0.108255	-0.568807	0.00847285
BTBD19	1p34.1	17	11	4.24318e-16	0.458945	-0.293834	0.00854831
BTBD3	20p12.2	21	12	3.64418e-16	1.22025	0.227941	0.0173478
BTBD6	14q32.33	16	6	1.18479e-09	-0.29412	-0.144174	0.0417724
BTBD7	14q32.12	32	9	1.20211e-08	0.114923	-0.790284	5.08125e-10
BTBD8	1p22.1	15	11	1.76744e-05	-0.258492	-1.57367	7.74761e-12
BTBD9	6p21.2	44	22	8.41192e-20	-0.361801	-0.338198	0.00870816
BTD	3p25.1	23	14	1.78302e-09	-0.268243	-1.31375	8.24889e-22
BTF3	5q13.2	14	7	2.32165e-08	-0.40106	-0.858254	4.28741e-15
BTF3L4	1p32.3	16	8	2.3439e-08	-0.53013	0.481766	4.40097e-07
BTG1	12q21.33	10	4	0.0005688	-0.0481143	-0.483765	1.74376e-06
BTG2	1q32.1	14	10	3.70949e-12	1.00498	-1.86248	8.45585e-20
BTG3	21q21.1	15	8	1.7042e-08	-0.272348	0.858633	8.02231e-10
BTK	Xq22.1	21	13	8.27559e-21	-0.664494	0.584803	0.00171505
BTLA	3q13.2	4	3	2.15412e-11	-0.316986	0.510338	0.034227
BTN2A2	6p22.2	8	3	6.09025e-23	0.326849	0.404274	0.00175145
BTNL10	1q42.13	1	1	8.27592e-07	-0.103113	0.729404	2.04762e-05
BTNL2	6p21.32	80	24	8.14737e-22	-0.380015	-2.67902	5.52846e-09
BTNL8	5q35.3	13	7	1.20549e-11	-0.297521	-0.821061	0.000808784
BTNL9	5q35.3	25	12	7.91646e-15	-0.70881	-5.34035	1.10305e-24
BTRC	10q24.32	19	6	2.07397e-06	0.402942	-0.760797	3.45195e-08
BUB1	2q13	19	7	1.59908e-13	0.951384	4.53243	2.15922e-24
BUB1B	15q15.1	20	7	1.59606e-12	-0.235993	3.81938	5.49909e-24
BUB3	10q26.13	18	10	1.54532e-18	-0.401286	0.461158	1.56983e-07
BUD31	7q22.1	26	9	8.5792e-17	-0.996236	0.631052	2.64472e-14
BVES	6q21	15	6	7.47373e-06	-0.0953297	-1.12593	1.25596e-05
BYSL	6p21.1	17	14	5.788e-13	-0.714022	1.41567	8.1795e-19
BZW1P2	3q13.31	1	1	2.90877e-12	-0.395744	-0.428754	0.0182511
BZW2	7p21.1	25	10	1.09555e-15	1.10726	0.809398	3.67308e-10
C10orf105	10q22.1	25	13	1.58813e-16	0.241716	-1.23357	0.00153649
C10orf111	10p13	17	4	2.31711e-10	-0.408538	0.287441	0.0193556
C10orf67	10p12.2	10	5	5.29395e-09	-0.329215	0.931297	0.00578756
C10orf82	10q25.3	12	12	1.04996e-17	0.390842	-4.73673	2.12049e-17
C10orf90	10q26.2	40	22	2.03674e-15	-0.244751	-2.37192	2.1434e-11
C10orf91	10q26.3	9	8	1.90213e-22	-0.990852	1.86177	6.91867e-12
C10orf95	10q24.32	13	10	2.4835e-17	-0.663747	1.0324	9.81225e-07
C11orf1	11q23.1	17	4	0.000389866	0.0471077	-0.773297	6.58985e-11
C11orf24	11q13.2	11	4	3.81901e-17	0.124016	0.768059	6.32903e-18
C11orf42	11p15.4	5	5	1.02627e-16	0.0714377	-0.901152	0.0112757
C11orf45	11q24.3	19	6	4.05017e-08	-0.208592	0.217786	0.0481594
C11orf53	11q23.1	15	10	2.57688e-06	-0.0424037	-2.6015	2.37525e-10
C11orf54	11q21	27	11	1.5411e-06	-0.204223	-0.763994	4.34993e-08
C11orf65	11q22.3	15	3	3.18031e-05	-0.405939	-0.5395	3.79446e-05
C11orf71	11q23.2	14	5	0.000389866	-0.339183	-0.396413	8.86615e-05
C11orf72	11q13.2	14	6	2.475e-09	0.2314	0.488344	0.0201289
C11orf80	11q13.2	27	11	2.54864e-09	-0.182228	0.489714	2.42946e-06
C11orf86	11q13.2	6	5	3.32634e-15	-0.432718	3.6686	3.75044e-08
C11orf87	11q22.3	21	16	3.04071e-08	-0.27737	-3.72997	4.46714e-16
C11orf88	11q23.1	14	7	2.407e-08	-0.440749	-0.972794	0.000258964
C11orf91	11p13	14	5	1.44716e-06	-0.172702	0.423268	0.00707363
C11orf94	11p11.2	11	9	1.55675e-09	-0.237331	1.20419	5.12142e-09
C11orf96	11p11.2	21	7	7.05223e-14	0.276444	-0.931038	0.000275298
C11orf98	11q12.3	11	3	4.1223e-08	-0.295053	1.18005	9.64693e-12
C12orf10	12q13.13	15	2	3.14728e-12	-0.479664	-0.449819	0.000307566
C12orf29	12q21.32	14	4	1.94908e-06	-0.135641	-0.244863	0.0208572
C12orf4	12p13.32	16	9	2.36496e-07	-0.18709	0.271654	0.000217812
C12orf43	12q24.31	14	5	1.79573e-13	0.0938257	-0.309866	2.1092e-06
C12orf45	12q23.3	10	4	7.32738e-12	-0.416376	0.512672	2.11812e-10
C12orf49	12q24.22	27	8	3.00672e-21	0.280915	0.266462	0.00102081
C12orf54	12q13.11	7	2	5.85334e-05	-0.100622	-2.04949	1.43631e-13
C12orf56	12q14.2	18	7	5.35299e-11	-0.479137	0.612928	0.000742087
C12orf65	12q24.31	21	5	0.00205696	-0.230283	0.101642	0.036678
C12orf66	12q14.2	14	5	1.89053e-15	-0.165654	-0.421182	0.000285676
C12orf71	12p11.23	4	2	3.73685e-16	0.502872	-0.48954	0.00121298
C12orf73	12q23.3	23	7	1.42753e-05	-0.224462	0.390755	2.45068e-07
C12orf76	12q24.11	21	3	1.07783e-05	-0.0894824	-0.427587	0.000202025
C14orf132	14q32.2	24	15	2.25985e-13	-0.122103	-2.45534	2.0076e-16
C14orf178	14q24.3	15	5	4.12343e-05	-0.393333	-0.783039	0.00914631
C14orf180	14q32.33	19	11	6.12797e-15	0.599842	-7.36417	1.00842e-21
C14orf28	14q21.2	16	4	4.52761e-11	0.173698	-1.42306	7.86338e-23
C14orf39	14q23.1	51	37	2.48245e-23	2.86901	-1.98775	0.00336766
C14orf93	14q11.2	13	6	3.06736e-23	-0.950785	-0.596038	2.62522e-06
C15orf39	15q24.2	27	8	1.01251e-19	0.0652494	0.173619	0.00920977
C15orf40	15q25.2	15	4	7.32738e-12	-0.465979	-0.446238	1.0646e-06
C15orf41	15q14	27	12	1.89033e-09	0.141155	0.225179	0.00188596
C15orf48	15q21.1	12	6	1.53338e-05	-0.0763585	0.959364	0.000207293
C15orf54	15q14	4	2	5.25972e-05	-0.262064	2.65047	2.77888e-13
C15orf65	15q21.3	17	3	3.72588e-05	0.160585	-0.377442	0.00220755
C16orf45	16p13.11	37	20	3.32914e-18	0.3229	-2.57808	2.21595e-20
C16orf46	16q23.2	16	6	9.51216e-17	0.136774	-0.989252	1.13457e-06
C16orf72	16p13.2	24	9	2.79604e-17	0.327609	-0.217135	0.0123095
C16orf74	16q24.1	34	21	5.18106e-16	-0.19635	-1.06609	0.0103693
C16orf86	16q22.1	9	7	1.41883e-08	0.613348	-1.42842	9.85973e-12
C16orf87	16q11.2	13	3	0.000460434	0.333846	0.661383	7.53395e-08
C16orf89	16p13.3	9	5	3.70609e-19	-0.323661	-5.10573	9.78944e-23
C16orf95	16q24.2	65	24	3.4763e-21	0.287401	1.08928	7.22245e-14
C16orf96	16p13.3	7	5	8.54636e-07	-0.352241	-1.47252	1.80283e-09
C17orf107	17p13.2	17	4	0.000103037	1.48792	-0.932894	0.00211777
C17orf50	17q12	7	3	5.9388e-06	-0.0809736	-1.19468	2.68559e-07
C17orf51	17p11.2	18	7	3.33342e-10	0.182023	-0.544083	5.33765e-05
C17orf53	17q21.31	14	4	6.59778e-05	-0.288542	1.33819	2.45373e-14
C17orf58	17q24.2	7	5	5.01936e-05	-0.159235	-1.08199	7.57624e-14
C17orf64	17q23.2	24	15	1.12303e-15	0.252733	-0.893702	0.00218316
C18orf21	18q12.2	12	3	0.000588987	-0.464251	0.400716	1.367e-07
C18orf32	18q21.1	29	14	2.84573e-19	-0.964977	-0.58844	4.42892e-08
C18orf54	18q21.2	11	3	0.00121525	-0.22801	0.311143	0.00130487
C18orf65	18q23	12	8	7.41808e-09	1.44727	-1.00976	3.26181e-06
C19orf12	19q12	13	4	1.67535e-13	0.175682	-0.803809	6.73368e-11
C19orf18	19q13.43	7	3	7.59855e-13	-0.186332	-0.964808	4.04988e-07
C19orf24	19p13.3	12	6	3.11533e-09	0.85319	0.830609	1.51979e-11
C19orf38	19p13.2	25	10	1.64314e-08	-0.457339	1.19442	1.3097e-08
C19orf47	19q13.2	25	7	7.58586e-19	0.235958	0.569558	3.39187e-08
C19orf48	19q13.33	27	11	1.17987e-10	0.0585899	1.46945	7.57005e-15
C19orf53	19p13.13	9	2	3.39752e-06	-0.371045	0.705902	7.21759e-15
C19orf57	19p13.12	18	4	1.88952e-06	0.987147	0.848627	1.60428e-05
C19orf66	19p13.2	13	3	0.00117608	-0.240432	0.130916	0.00409613
C19orf67	19p13.12	7	5	2.98663e-16	0.494903	0.737916	0.00511866
C19orf71	19p13.3	6	4	6.42965e-12	0.0310593	0.425772	0.00778084
C19orf73	19q13.33	11	1	1.59013e-06	0.307431	0.472571	0.000101088
C19orf84	19q13.41	3	3	6.12307e-14	-0.440498	1.89082	4.19714e-09
C1orf100	1q44	12	3	1.69469e-20	-0.112402	0.398423	0.033414
C1orf112	1q24.2	29	11	1.05641e-08	-0.317588	1.71701	6.15704e-18
C1orf115	1q41	15	7	5.28648e-13	0.0542055	-2.15188	1.72047e-22
C1orf122	1p34.3	15	5	3.55754e-06	0.485557	0.977469	2.41216e-13
C1orf127	1p36.22	24	11	2.74943e-13	-0.593196	0.746613	4.63655e-06
C1orf131	1q42.2	19	12	7.54943e-10	-0.208166	0.919928	5.81983e-13
C1orf147	1q32.1	3	2	1.10206e-13	0.0759408	1.03867	3.97791e-06
C1orf159	1p36.33	68	28	8.92925e-21	0.252214	1.06663	7.9597e-15
C1orf167	1p36.22	12	8	2.20521e-09	0.143339	-0.894381	0.00202812
C1orf174	1p36.32	28	10	1.78489e-12	-0.680936	0.45646	1.46585e-07
C1orf198	1q42.2	33	15	1.01459e-18	-0.0772131	0.313876	0.00150525
C1orf21	1q25.3	34	16	4.87011e-17	0.185198	-1.70504	8.5519e-15
C1orf216	1p34.3	13	9	2.50354e-16	-0.508489	0.215806	0.00480514
C1orf226	1q23.3	24	20	4.09961e-18	-0.151993	-1.27028	5.74237e-07
C1orf35	1q42.13	17	11	9.1402e-14	-0.0439752	1.10208	2.59903e-16
C1orf43	1q21.3	22	10	1.45941e-22	0.219401	0.740951	2.5276e-13
C1orf53	1q31.3	15	7	2.24784e-11	0.29898	1.11591	3.12822e-14
C1orf54	1q21.2	19	11	5.42354e-15	0.0633899	0.393216	0.0450479
C1orf74	1q32.2	16	6	9.04539e-06	-0.0657021	0.620811	3.91818e-07
C1QBP	17p13.2	19	6	2.06442e-05	0.0318267	0.547858	5.57583e-08
C1QC	1p36.12	14	6	4.94735e-14	-0.0740732	0.684575	0.0276119
C1QL1	17q21.31	22	11	1.25875e-11	1.8187	0.816566	0.0243366
C1QL3	10p13	19	8	6.0307e-21	1.11733	-0.837086	0.020428
C1QL4	12q13.12	18	12	9.74453e-10	0.528755	2.21357	1.10677e-08
C1QTNF1	17q25.3	41	26	3.96515e-17	0.52681	-0.765644	1.23788e-05
C1QTNF2	5q33.3	15	12	3.07776e-18	0.31929	-1.40937	6.02471e-07
C1QTNF3	5p13.2	28	15	3.11035e-12	0.199973	-0.735478	0.000246504
C1QTNF4	11p11.2	11	8	7.69294e-24	-0.268924	-0.918186	4.23882e-05
C1QTNF6	22q12.3	18	6	1.7115e-15	0.868291	1.57403	2.25291e-15
C1QTNF7	4p15.32	29	15	5.83884e-15	-0.925063	-5.05914	8.03129e-22
C1QTNF9	13q12.12	10	6	1.47195e-08	0.247252	-4.71482	1.93042e-24
C1QTNF9B	13q12.12	41	17	3.97963e-20	0.143321	-2.16537	7.71801e-14
C1R	12p13.31	12	10	5.78656e-20	0.413302	-0.621132	0.00305174
C1RL	12p13.31	33	21	6.9806e-20	0.156156	-0.560794	0.000768938
C1S	12p13.31	31	18	1.81464e-11	-0.537412	-0.708778	0.00110415
C2	6p21.33	137	76	8.51438e-18	0.13437	1.05659	2.53254e-05
C20orf144	20q11.22	13	6	5.44212e-14	0.0798492	1.74677	1.36465e-14
C20orf194	20p13	16	8	2.25669e-14	0.0847904	-1.63064	6.64502e-22
C20orf197	20q13.33	8	5	6.83482e-10	-0.591601	-0.869836	0.0114536
C20orf202	20p13	7	2	1.52663e-09	-0.181391	-0.72993	2.17637e-06
C20orf203	20q11.21	6	6	2.93726e-21	-1.29188	-1.98911	1.12191e-11
C20orf27	20p13	14	9	8.23834e-24	0.36052	0.601343	1.88667e-06
C20orf96	20p13	17	10	2.17347e-22	0.440435	-0.447574	0.0163225
C21orf58	21q22.3	20	6	2.54643e-12	-0.453856	1.96255	3.64033e-20
C21orf62	21q22.11	22	5	3.96986e-07	-0.712378	-1.79162	1.00201e-12
C22orf15	22q11.23	8	4	2.59319e-13	0.223192	-0.623117	0.0413183
C22orf23	22q13.1	18	7	8.49649e-10	0.565695	-0.657144	0.0339609
C22orf24	22q12.3	26	13	1.09664e-19	-0.83919	0.309308	0.0447075
C22orf34	22q13.33	63	44	3.24515e-18	-0.547021	-0.458718	0.0058892
C22orf39	22q11.21	35	9	9.67602e-16	-0.202308	-0.910193	3.20213e-16
C2CD2	21q22.3	24	19	3.46779e-16	0.523836	-1.37089	6.32903e-18
C2CD2L	11q23.3	33	9	4.7436e-21	-0.990653	0.199158	0.0106522
C2CD4B	15q22.2	10	5	2.72617e-10	-0.337253	-1.96279	2.36441e-09
C2CD4C	19p13.3	16	10	8.91385e-12	-0.424632	-1.90049	1.39551e-09
C2CD4D	1q21.3	15	13	1.58941e-19	-0.747704	1.78228	2.60497e-15
C2CD5	12p12.1	17	8	7.51124e-07	0.103962	-0.328334	0.00946709
C2orf16	2p23.3	10	7	1.36118e-16	0.190736	-0.754991	5.15138e-06
C2orf27A	2q21.2	10	3	0.00207869	0.122161	-0.636191	6.85913e-06
C2orf40	2q12.2	12	10	2.42393e-18	2.3305	-5.63957	1.352e-20
C2orf42	2p13.3	35	20	3.29802e-11	0.0723345	-0.177457	0.0060627
C2orf49	2q12.2	10	5	0.000145657	-0.333331	-0.446445	0.000751375
C2orf66	2q33.1	6	1	0.0268111	-0.0455197	-0.930614	0.0016859
C2orf68	2p11.2	12	7	6.48426e-13	-0.523431	0.301632	0.00920977
C2orf70	2p23.3	18	7	9.2653e-07	-0.216205	1.50493	1.62449e-06
C2orf73	2p16.2	11	7	1.18048e-15	0.517528	-2.75749	2.7637e-23
C2orf74	2p15	16	6	8.94443e-09	-0.0338627	-0.508073	0.000240553
C2orf88	2q32.2	29	10	6.02164e-24	0.417895	-2.23799	7.5098e-17
C2orf91	2p21	6	3	8.41192e-20	0.324041	0.747503	0.0261189
C3	19p13.3	29	18	1.29877e-14	0.138556	-0.799995	0.000255898
C3orf18	3p21.31	28	12	1.02576e-22	0.186464	-1.60944	6.38799e-20
C3orf20	3p25.1	13	7	1.4001e-17	-0.274868	-1.24832	2.71596e-05
C3orf33	3q25.31	12	8	5.94458e-11	-0.460137	-0.378836	0.0271693
C3orf49	3p14.1	6	1	1.26715e-13	0.113833	-1.57226	3.74574e-13
C3orf62	3p21.31	14	9	5.83917e-14	0.133162	-0.385052	1.82813e-06
C3orf67	3p14.2	16	9	2.99995e-09	-0.294994	1.54529	6.94338e-17
C3orf70	3q27.2	16	7	6.71574e-12	0.371838	-1.16457	0.00106798
C3orf80	3q25.33	15	4	2.32165e-08	0.30713	1.34499	3.75781e-12
C4A	6p21.33	11	8	1.31827e-08	0.0966994	-1.6415	0.000327098
C4B	6p21.33	7	4	0.000220201	-0.0978977	-1.66359	0.000289153
C4BPA	1q32.2	10	5	2.70031e-23	-1.26283	-3.98784	4.0637e-09
C4BPB	1q32.1	45	27	3.55471e-16	-0.28171	-1.67596	3.21289e-08
C4orf19	4p14	25	9	2.43586e-12	-0.28869	-0.908904	1.349e-05
C4orf3	4q26	15	4	9.93254e-12	-0.525384	-0.673195	5.62581e-16
C4orf33	4q28.2	24	11	3.9089e-08	-0.429341	-0.561124	8.63193e-05
C4orf36	4q21.3	35	10	1.45992e-12	0.686655	-1.28387	2.44237e-18
C4orf45	4q32.1	12	5	3.36144e-09	-0.117757	-0.975697	0.0196808
C4orf46	4q32.1	18	5	5.29395e-09	-0.36503	0.838618	1.12191e-11
C4orf48	4p16.3	16	11	9.80193e-14	-0.463301	2.21718	1.6753e-16
C4orf50	4p16.2-p16.1	21	8	6.19749e-13	-0.37512	1.51659	4.66898e-06
C5	9q33.2	3	1	1.5411e-06	-0.0446143	-1.53291	1.51025e-16
C5AR2	19q13.32	8	5	9.72721e-09	-0.0685188	-1.86437	2.07711e-14
C5orf15	5q31.1	12	3	5.98204e-07	0.460559	-0.504299	8.74795e-05
C5orf22	5p13.3	20	9	1.6858e-07	0.0669549	0.207783	0.0276119
C5orf24	5q31.1	17	6	4.81993e-09	0.761938	-0.455375	2.83507e-05
C5orf30	5q21.1	14	5	0.00501154	-0.183392	-0.854689	2.81315e-09
C5orf34	5p12	13	7	3.63814e-08	-0.291109	1.19823	8.34262e-14
C5orf46	5q32	7	1	2.72493e-11	-0.377987	1.95377	3.24792e-10
C5orf49	5p15.31	19	6	1.72685e-17	-0.527987	-0.734429	0.0100938
C5orf56	5q31.1	25	10	1.17931e-14	0.833999	-0.690653	1.38524e-08
C5orf63	5q23.2	19	13	6.07035e-11	-0.613894	-0.699129	1.54297e-07
C5orf64	5q12.1	18	12	9.57686e-14	-0.169705	-3.3792	1.93042e-24
C5orf66	5q31.1	89	53	2.17604e-23	-0.927014	0.402652	0.00352282
C6	5p13.1	7	6	1.18048e-15	-0.487197	-3.95582	9.1278e-14
C6orf106	6p21.31	21	12	5.81618e-09	0.636058	0.202772	0.0079278
C6orf120	6q27	16	5	1.33473e-10	-0.339313	-0.695267	1.31383e-10
C6orf132	6p21.1	21	15	3.59478e-18	-0.565493	0.515051	0.00123408
C6orf136	6p21.33	66	28	2.52197e-20	0.244763	0.797094	8.48697e-18
C6orf163	6q15	7	2	0.00337453	0.0934724	-0.764945	3.60602e-07
C6orf201	6p25.2	15	11	4.28756e-24	0.688616	-2.37128	1.71271e-15
C6orf203	6q21	12	4	2.32165e-08	-0.330974	0.3006	0.000192022
C6orf223	6p21.1	12	9	1.50689e-19	-0.604132	3.09529	1.82659e-10
C6orf226	6p21.1	12	4	4.92334e-08	-0.180222	0.431835	0.000653913
C6orf47	6p21.33	53	33	1.22911e-16	0.242267	0.407962	7.50706e-06
C6orf52	6p24.2	22	11	2.93461e-08	-0.392046	0.913334	6.1818e-06
C6orf58	6q22.33	14	11	1.76279e-18	1.43925	-1.57798	5.77064e-15
C6orf62	6p22.3	15	5	3.62826e-09	0.0946703	0.363853	0.000631248
C6orf89	6p21.2	28	13	1.27072e-08	-0.257719	-0.556618	2.83883e-06
C6orf99	6q25.3	16	8	1.22733e-17	-0.740307	1.93705	4.3454e-16
C7	5p13.1	7	4	1.0323e-10	-0.429901	-3.88406	5.50146e-17
C7orf26	7p22.1	14	7	8.6623e-10	-0.0335791	0.190194	0.00272331
C7orf31	7p15.3	20	9	4.01872e-19	-0.242906	-0.648511	7.59928e-09
C7orf43	7q22.1	9	5	2.77065e-16	0.330386	0.707528	2.54891e-10
C7orf50	7p22.3	328	163	4.59205e-23	0.364347	0.82884	1.54297e-07
C7orf61	7q22.1	5	3	1.08089e-16	0.301569	0.634751	0.00327937
C8G	9q34.3	8	1	3.22758e-14	-0.234177	1.38305	5.11158e-15
C8orf33	8q24.3	13	7	1.2081e-09	-0.352408	0.619506	3.68658e-06
C8orf34	8q13.2	34	18	1.33468e-12	-0.422336	-3.30918	1.41866e-18
C8orf48	8p22	10	8	2.8466e-18	-0.327429	-0.981059	6.66226e-06
C8orf58	8p21.3	17	11	1.52768e-22	1.08398	-0.493584	0.00499826
C8orf59	8q21.2	14	6	9.04543e-15	-0.272812	0.555186	2.39761e-10
C8orf76	8q24.13	15	10	2.6541e-13	-0.585642	1.22611	3.56311e-23
C8orf82	8q24.3	21	10	5.44832e-09	-0.403616	0.985351	1.03887e-09
C8orf86	8p11.22	9	8	2.03674e-15	0.707278	-2.86536	9.35128e-12
C8orf88	8q21.3	7	6	4.1223e-08	1.29963	-2.65501	7.632e-18
C9orf106	9q34.11	5	2	5.87223e-08	0.0583573	-1.1542	9.82722e-05
C9orf131	9p13.3	3	1	2.78331e-06	-0.239161	-1.18164	9.67547e-06
C9orf139	9q34.3	16	10	1.8763e-21	-1.18727	0.566292	0.00480514
C9orf152	9q31.3	4	4	3.50056e-13	-0.105273	-3.50395	1.95127e-09
C9orf16	9q34.11	8	2	0.000299267	0.450757	0.72026	6.09255e-10
C9orf163	9q34.3	12	5	0.000111352	-0.277376	1.1269	1.74039e-07
C9orf170	9q21.33	9	6	9.9642e-13	-0.06716	1.23497	2.14831e-09
C9orf24	9p13.3	6	3	1.18211e-13	-0.485357	-0.413749	0.0045302
C9orf3	9q22.32	48	25	1.50533e-18	-0.942583	-0.458665	0.00374318
C9orf40	9q21.13	10	4	2.92699e-05	0.193434	0.444469	3.52188e-06
C9orf64	9q21.32	8	2	0.000512156	-0.0686449	-0.531763	5.74237e-07
C9orf72	9p21.2	6	1	0.0388742	-0.344121	-0.627221	2.79622e-05
C9orf85	9q21.13	6	2	0.000646165	-0.188799	-0.296289	8.08858e-06
CA11	19q13.33	9	2	0.000930301	0.277518	-1.25884	2.75545e-07
CA12	15q22.2	24	14	6.89341e-23	0.524487	-3.08511	8.65227e-12
CA3	8q21.2	24	17	1.46839e-19	0.893792	-3.26551	6.55814e-19
CA4	17q23.1	17	14	2.51407e-10	-0.11303	-8.20055	1.10305e-24
CA5A	16q24.2	51	28	3.08036e-21	1.51587	0.878615	8.86601e-06
CA5B	Xp22.2	18	10	4.16278e-13	-0.455036	-1.50969	7.34805e-13
CA5BP1	Xp22.2	15	4	8.3398e-06	-0.256989	0.78945	5.35855e-15
CA8	8q12.1	18	6	1.17683e-07	-0.127272	-1.69855	0.000976317
CA9	9p13.3	7	6	1.98732e-20	0.838979	4.68025	7.5098e-17
CAB39	2q37.1	24	5	9.65962e-06	0.0386727	-0.3586	0.00119334
CAB39L	13q14.2	27	9	3.9982e-14	0.663496	-2.45541	5.08906e-23
CABLES1	18q11.2	29	9	4.79911e-18	-1.08242	-0.780192	5.42626e-09
CABLES2	20q13.33	26	15	1.02971e-18	0.11927	1.31012	1.61785e-19
CABP1	12q24.31	26	13	4.70896e-23	0.42989	-2.6172	1.07237e-21
CABP4	11q13.2	20	13	1.72101e-20	0.351803	-1.66712	2.82454e-10
CABP7	22q12.2	19	8	1.89053e-15	-0.217675	1.15918	5.40002e-10
CABYR	18q11.2	22	8	2.5185e-06	-0.246619	0.440141	0.00494986
CACFD1	9q34.2	10	5	8.4733e-08	0.647019	0.400803	0.00157181
CACHD1	1p31.3	39	23	1.13999e-09	0.140296	-2.28705	5.24343e-21
CACNA1A	19p13.13	57	31	3.42295e-21	-0.623806	1.02094	2.53254e-05
CACNA1B	9q34.3	39	24	6.12797e-15	-0.403841	2.13626	1.30964e-07
CACNA1C	12p13.33	167	115	1.48711e-20	-0.369931	-1.40863	3.98393e-07
CACNA1D	3p21.1	40	21	1.36118e-16	0.492327	-1.20162	0.001473
CACNA1E	1q25.3	57	37	3.37283e-22	-0.9815	1.0976	3.26075e-07
CACNA1F	Xp11.23	15	12	2.63514e-16	-0.307681	-1.87683	2.27889e-08
CACNA1G	17q21.33	71	43	2.56159e-18	-0.160764	-2.24667	2.05379e-12
CACNA1H	16p13.3	164	112	3.32914e-18	-0.309886	-0.790149	6.8834e-05
CACNA2D1	7q21.11	37	22	5.82179e-19	-0.778269	-2.32023	4.53441e-20
CACNA2D2	3p21.31	44	30	7.39462e-19	0.23765	-2.14959	1.26204e-10
CACNA2D3	3p21.1-p14.3	78	42	2.15186e-14	-0.283706	-1.0237	1.44256e-06
CACNA2D4	12p13.33	75	39	7.17366e-24	1.1197	-0.63881	4.99901e-06
CACNB1	17q12	21	9	3.07561e-10	0.138948	0.57567	0.000152937
CACNB2	10p12	53	25	2.15289e-16	-0.467699	-1.00631	3.70508e-08
CACNB3	12q13.12	18	8	5.40942e-13	-0.0523137	0.832256	1.14709e-09
CACNB4	2q23.3	35	19	2.84597e-12	0.262685	-1.96155	3.15003e-11
CACNG1	17q24.2	17	14	3.73685e-16	-0.219897	-1.70292	0.00521813
CACNG8	19q13.42	34	25	5.4218e-21	1.33164	-0.603405	0.024637
CACTIN	19p13.3	37	17	1.67096e-16	0.0776633	0.403936	0.000262224
CACYBP	1q25.1	22	11	3.91377e-10	-0.324311	1.0819	1.2402e-20
CACYBPP2	2q32.1	1	1	0.000692114	-0.137264	1.0075	1.24038e-09
CAD	2p23.3	12	6	2.21247e-20	0.354733	0.981659	9.58986e-10
CADM2	3p12.1	31	13	2.31711e-10	-0.499612	-3.59469	5.21736e-17
CADM3	1q23.2	30	17	1.29184e-21	-0.732834	-3.01595	1.33545e-15
CADM4	19q13.31	11	5	2.99951e-19	0.0983645	0.483013	0.00272331
CADPS	3p14.2	42	25	4.32008e-18	0.859953	1.55574	9.0226e-10
CADPS2	7q31.32	46	28	8.41192e-20	-0.243027	-1.26066	9.89135e-09
CAGE1	6p24.3	24	5	3.64852e-05	0.0317174	1.21015	9.26075e-07
CALB1	8q21.3	12	8	1.15543e-19	0.714631	-1.11508	2.23057e-05
CALB2	16q22.2	12	2	6.25752e-05	-0.2544	-1.60297	0.00192606
CALCB	11p15.2	88	47	3.57333e-24	0.639879	2.35699	1.49862e-09
CALCOCO1	12q13.13	13	4	1.4752e-17	0.15493	-1.69198	1.26123e-23
CALCOCO2	17q21.32	10	5	3.32914e-18	0.801102	-1.12847	4.29029e-22
CALCR	7q21.3	36	27	1.62853e-15	1.43197	-2.92053	1.24116e-18
CALCRL	2q32.1	5	2	9.01016e-10	-0.186733	-1.4875	7.58431e-12
CALD1	7q33	64	36	1.3723e-20	1.14883	-0.792398	1.33454e-08
CALHM1	10q24.33	18	12	1.24875e-12	-0.307428	0.618257	0.00969236
CALHM2	10q24.33	23	18	7.36496e-20	0.302657	-0.526062	3.1142e-06
CALHM3	10q24.33	18	15	3.08036e-21	0.519048	1.57815	9.68194e-05
CALM1	14q32.11	19	5	1.81804e-09	0.320237	-0.448707	1.63703e-06
CALM2	2p21	19	10	3.60685e-19	-1.02581	0.436119	5.94477e-05
CALM3	19q13.32	16	6	9.86258e-20	0.180496	0.328389	0.000156836
CALML3	10p15.1	17	12	2.3805e-16	0.470407	-3.52662	4.73603e-10
CALML4	15q23	9	2	2.01271e-18	0.178422	0.399077	0.00099837
CALML5	10p15.1	11	10	1.59604e-17	-0.127351	2.85228	1.13525e-05
CALN1	7q11.22	29	19	2.36022e-17	-0.96571	-4.31815	1.0331e-16
CALR	19p13.13	20	7	1.17718e-06	-0.372292	1.31454	1.98444e-23
CALU	7q32.1	17	9	2.91432e-16	0.13761	0.834261	1.63676e-12
CAMK1	3p25.3	12	5	4.97661e-22	0.225759	-1.1383	1.0152e-14
CAMK1G	1q32.2	8	8	4.7469e-17	-0.726917	1.4863	1.48188e-09
CAMK2A	5q32	22	15	5.93947e-20	-0.505057	1.11099	1.85663e-06
CAMK2B	7p13	58	30	9.03533e-17	0.236556	-1.89655	0.000268637
CAMK2D	4q26	30	17	6.08056e-08	0.492481	-0.545344	5.64875e-07
CAMK2N1	1p36.12	18	10	1.08653e-10	3.16127	-1.59616	9.53497e-09
CAMK2N2	3q27.1	12	4	0.000228543	-0.183719	2.41288	4.96599e-19
CAMK4	5q22.1	14	6	9.74453e-10	-0.406786	0.406856	0.00266922
CAMKK2	12q24.31	42	21	2.66229e-22	0.212624	-0.308285	0.000139983
CAMKMT	2p21	39	24	3.00641e-14	0.132537	0.450602	5.32214e-09
CAMKV	3p21.31	15	6	3.68538e-10	0.249162	2.22177	1.67033e-08
CAMLG	5q31.1	14	2	0.00396045	-0.229805	-0.688391	5.43378e-14
CAMP	3p21.31	6	3	3.67403e-20	-0.802923	2.90393	2.47007e-11
CAMSAP3	19p13.2	28	16	2.49636e-19	0.0853259	0.861112	2.49765e-05
CAMTA1	1p36.31-p36.23	251	127	7.52982e-22	-0.23938	0.144745	0.0294358
CAMTA2	17p13.2	26	11	3.57333e-24	0.291898	-0.678867	5.97456e-14
CANT1	17q25.3	34	17	3.38425e-14	-0.662659	0.455669	0.000554335
CAP1	1p34.2	22	13	1.86665e-07	0.149391	0.222298	0.000255898
CAP2	6p22.3	19	11	2.90395e-11	0.0698989	-0.838417	2.70811e-06
CAPG	2p11.2	23	12	9.45579e-09	-0.255091	1.34086	1.57783e-13
CAPN1	11q13.1	29	11	1.16556e-17	0.400962	0.547395	1.51346e-06
CAPN10	2q37.3	33	19	2.86777e-14	0.302648	0.433021	0.000110829
CAPN11	6p21.1	9	3	2.63262e-19	0.255032	-3.89147	2.80261e-24
CAPN12	19q13.2	20	10	6.64055e-17	-0.293093	0.753284	4.72883e-05
CAPN13	2p23.1	10	6	2.34571e-11	-0.582637	-1.90895	0.006552
CAPN14	2p23.1	26	6	3.36883e-11	-0.412195	0.245485	0.0326462
CAPN15	16p13.3	54	25	1.85183e-23	0.2262	1.15075	8.9233e-18
CAPN3	15q15.1	17	8	2.23007e-12	-0.252889	-1.8012	1.67357e-12
CAPN5	11q13.5	32	17	2.56114e-20	-0.138227	-0.673907	2.21248e-07
CAPN6	Xq23	9	4	0.000220201	0.326165	-1.53518	0.00155469
CAPN7	3p25.1	9	2	1.46853e-09	0.0578399	-0.623393	1.68208e-07
CAPN8	1q41	10	5	3.85384e-15	-0.17995	-4.60856	6.53863e-13
CAPRIN1	11p13	17	8	1.20549e-11	0.191353	0.358987	0.00393764
CAPRIN2	12p11.21	13	4	8.04297e-05	-0.10842	-0.435742	0.00099837
CAPS	19p13.3	13	2	0.00463587	-0.153981	1.53016	7.71366e-10
CAPS2	12q21.1-q21.2	49	24	3.33342e-10	-0.0142731	-1.76641	2.83724e-19
CAPZA1	1p13.2	20	7	5.70776e-09	-0.576936	0.645226	6.80067e-12
CAPZA2	7q31.2	24	9	2.47686e-13	-0.671449	-0.256441	7.35854e-05
CAPZA3	12p12.3	5	4	6.9806e-20	-0.30945	-4.28022	9.65623e-14
CAPZB	1p36.13	57	30	4.59205e-23	0.48113	0.245447	1.11873e-05
CARD10	22q13.1	18	8	1.06091e-07	0.334286	-1.29598	4.42896e-11
CARD11	7p22.2	78	51	1.13544e-17	-0.385481	0.570903	0.000171342
CARD14	17q25.3	55	28	3.88699e-23	0.319595	0.396243	0.0285128
CARD17	11q22.3	6	4	6.57086e-12	-0.206781	3.41205	2.93641e-15
CARD6	5p13.1	6	3	3.05766e-09	-0.68304	-1.21164	7.34039e-11
CARD8	19q13.33	23	6	3.20195e-10	0.114645	-1.03265	6.73037e-14
CARD9	9q34.3	16	15	1.77035e-23	0.273588	0.82257	1.2108e-06
CARF	2q33.2	13	1	0.000252238	-0.331511	-1.13764	1.47064e-13
CARHSP1	16p13.2	21	7	4.83643e-07	0.682945	0.218994	0.000275298
CARM1	19p13.2	17	7	3.89393e-18	0.294786	0.825618	1.30596e-12
CARNS1	11q13.2	25	14	2.8717e-15	-0.585061	-0.502645	0.00550731
CARS	11p15.4	22	10	6.35747e-21	0.383619	0.510587	2.28538e-11
CARS2	13q34	92	32	2.42025e-13	0.0643973	0.544835	4.564e-09
CASC1	12p12.1	17	7	3.89775e-06	-0.241907	-2.435	3.0003e-12
CASC10	10p12.31	30	14	4.04724e-15	-0.898421	0.944401	0.000101088
CASC18	12q23.3	3	1	1.78489e-12	-0.244215	-0.923407	0.00407636
CASC2	10q26.11	17	7	1.06997e-18	0.504109	-1.21668	2.23677e-11
CASC3	17q21.1	17	7	2.96795e-05	-0.235832	-0.492286	6.89769e-08
CASC4	15q15.3	15	3	8.72211e-14	0.572943	-0.930366	3.13951e-12
CASC8	8q24.21	23	14	2.04232e-20	-0.0843657	0.320155	0.0344902
CASD1	7q21.3	11	2	4.96288e-06	-0.334174	-0.925659	3.25275e-10
CASK	Xp11.4	19	12	5.66521e-19	-0.53185	0.164448	0.015489
CASKIN1	16p13.3	31	19	1.10434e-20	0.231036	0.933396	0.00800315
CASKIN2	17q25.1	43	27	2.17347e-22	0.145433	-0.37617	0.00127627
CASP1	11q22.3	5	1	6.88672e-06	-0.228475	-0.31476	0.0190347
CASP10	2q33.1	10	3	4.74412e-06	-0.236612	-0.862267	4.62822e-07
CASP12	11q22.3	6	2	1.13694e-07	-0.0912307	-3.45289	6.48632e-24
CASP14	19p13.12	5	3	1.86702e-08	-0.271354	2.83349	1.54285e-05
CASP2	7q34	11	5	5.69998e-11	-0.585486	0.669739	6.43247e-09
CASP3	4q35.1	20	4	0.00012113	-0.160062	0.604277	2.18918e-11
CASP4	11q22.3	11	1	0.00373029	-0.0678454	-0.396677	1.16845e-05
CASP5	11q22.3	8	1	0.0265978	-0.0512585	1.36002	1.03722e-08
CASP6	4q25	13	4	2.03555e-05	0.291909	0.362325	0.00114183
CASP7	10q25.3	24	4	1.90863e-12	-0.0954179	-0.205066	0.00763497
CASP9	1p36.21	33	5	1.90814e-18	-0.980746	-0.383816	0.00190591
CASQ1	1q23.2	10	7	1.10434e-20	0.163777	-1.2531	5.40002e-10
CASQ2	1p13.1	12	6	1.45941e-22	-0.435984	-4.19863	2.851e-23
CAST	5q15	54	24	7.01372e-12	0.330141	-0.81817	2.25291e-15
CASZ1	1p36.22	176	120	5.80049e-23	0.347052	-0.609098	0.0287435
CAT	11p13	15	7	2.65567e-05	0.276895	-1.8145	1.352e-20
CATSPER1	11q13.1	15	7	2.61827e-10	-0.393449	2.06727	2.19554e-13
CATSPER2	15q15.3	13	1	0.000555699	-0.118709	-1.35159	4.57651e-12
CATSPER2P1	15q15.3	11	2	5.5225e-22	1.84699	-0.429418	0.00216209
CATSPERB	14q32.12	11	2	2.78127e-10	0.168828	-1.06412	0.0296665
CATSPERG	19q13.2	22	11	1.6502e-09	-0.265646	-0.765789	5.33765e-05
CAV1	7q31.2	38	11	9.60956e-19	0.0935418	-3.77979	4.69395e-24
CAV2	7q31.2	36	13	8.61318e-15	-0.0886234	-2.74439	2.87575e-21
CAV3	3p25.3	34	15	8.40722e-15	0.252753	-3.46224	2.87705e-22
CBFA2T3	16q24.3	215	148	1.50689e-19	-0.532047	-1.40551	6.09255e-10
CBFB	16q22.1	17	8	6.64117e-22	-1.17757	0.644313	3.12776e-10
CBL	11q23.3	10	4	2.4835e-17	0.302153	-0.508303	0.00167868
CBLB	3q13.11	18	8	8.29039e-18	0.0687414	-0.327585	0.00694262
CBLC	19q13.32	12	7	0.000149364	-0.294153	0.953714	4.46329e-06
CBLN1	16q12.1	21	15	1.14058e-21	2.98662	-2.78929	1.21475e-13
CBLN2	18q22.3	21	16	3.30563e-14	-0.475275	0.483168	0.0170464
CBLN3	14q12	17	9	1.86665e-07	0.390917	-0.634341	2.87613e-05
CBLN4	20q13.2	14	11	9.87218e-19	2.54157	-3.80734	3.08912e-15
CBR1	21q22.12	9	4	3.09306e-07	0.021869	0.655897	1.34366e-07
CBR3	21q22.12	26	7	5.3117e-16	-0.550678	0.313163	0.0372422
CBR4	4q32.3	35	9	8.63898e-20	0.0623525	-0.928486	2.59712e-11
CBX1	17q21.32	17	5	3.6659e-13	0.136236	0.484754	1.31181e-06
CBX2	17q25.3	28	18	2.45973e-20	-1.23176	3.65575	4.70079e-23
CBX3	7p15.2	23	8	6.6213e-20	-1.19167	0.940496	5.91335e-16
CBX3P4	12p13.33	16	11	4.22225e-09	-0.296748	0.706557	0.0383485
CBX3P9	6q22.1	2	1	0.000185014	0.0123808	0.405619	0.000227528
CBX4	17q25.3	26	15	5.96793e-22	-0.767015	0.774074	6.58985e-11
CBX6	22q13.1	19	11	1.1998e-21	0.311811	-0.733761	1.05273e-07
CBX7	22q13.1	27	12	6.59685e-15	0.82569	-2.57282	4.97949e-23
CBX8	17q25.3	38	27	3.37283e-22	-1.06608	1.26793	1.9528e-13
CBY3	5q35.3	8	2	0.000314066	0.0129661	0.41844	0.0271693
CC2D1B	1p32.3	16	6	8.87347e-20	0.12692	0.44789	6.78071e-08
CC2D2A	4p15.32	12	8	6.74105e-18	0.969396	-1.31765	1.81724e-19
CC2D2B	10q24.1	3	1	0.00031789	-0.0545413	-1.58834	1.93689e-10
CCAR1	10q21.3	14	5	2.2418e-06	0.068487	0.480156	2.13742e-05
CCBE1	18q21.32	16	9	4.49856e-14	-0.364683	-2.4032	1.62578e-18
CCDC102B	18q22.1	23	8	3.01514e-13	-0.764679	-0.334304	0.0134594
CCDC110	4q35.1	11	4	3.6532e-07	0.589441	-1.20963	3.57507e-06
CCDC113	16q21	15	4	6.92696e-15	0.164146	-0.485743	0.000486445
CCDC115	2q21.1	21	9	5.24749e-07	0.0681743	-0.332963	0.000315128
CCDC116	22q11.21	12	7	3.97963e-20	-0.19732	-1.02818	5.97587e-10
CCDC12	3p21.31	32	10	1.97977e-06	0.225065	0.270056	0.00200928
CCDC120	Xp11.23	13	8	2.75684e-17	-0.545881	0.087427	0.0230625
CCDC121	2p23.3	20	10	6.78673e-06	-0.337691	-0.804944	2.45373e-14
CCDC122	13q14.11	20	3	0.0018122	0.320482	-0.738773	5.56265e-06
CCDC124	19p13.11	20	10	3.00585e-06	0.0295782	1.06332	1.76272e-11
CCDC125	5q13.2	13	3	1.83509e-07	-0.721165	-0.833912	7.81089e-08
CCDC126	7p15.3	15	5	0.000167281	0.112241	-0.710335	3.91314e-09
CCDC127	5p15.33	33	12	1.08089e-16	0.928983	-0.302312	0.0047128
CCDC13	3p22.1	27	12	3.50404e-18	-0.64964	-0.443539	0.000676767
CCDC130	19p13.13	22	12	8.43176e-19	0.134207	0.344119	0.00184698
CCDC134	22q13.2	16	3	2.04209e-06	-0.0341469	0.633859	4.58712e-08
CCDC136	7q32.1	16	8	1.04191e-18	0.399622	-1.82915	5.34324e-11
CCDC137	17q25.3	28	13	8.14737e-22	0.195608	1.36421	3.80991e-17
CCDC138	2q13	16	5	7.63099e-05	-0.629116	0.772774	1.57788e-08
CCDC141	2q31.2	16	3	1.13694e-07	0.109505	-2.17642	2.28161e-16
CCDC142	2p13.1	28	17	1.97742e-11	-0.592286	0.724922	9.31772e-08
CCDC144A	17p11.2	15	7	2.24784e-11	-0.134001	-3.12847	1.13824e-12
CCDC144B	17p11.2	12	4	0.00219057	0.165214	-1.15603	0.00875105
CCDC146	7q11.23	30	16	4.43058e-18	0.351849	-0.896003	2.81315e-09
CCDC148	2q24.1	19	5	1.38752e-05	-0.178762	-1.39372	1.85663e-06
CCDC149	4p15.2	31	17	6.23456e-18	-0.583521	-0.458757	8.18419e-05
CCDC150	2q33.1	15	8	1.04591e-14	-0.75399	2.28418	2.0047e-20
CCDC152	5p12	10	6	2.2462e-15	0.477994	-2.68645	9.71802e-24
CCDC153	11q23.3	7	3	5.13488e-11	-0.132074	-0.315476	0.0358462
CCDC154	16p13.3	32	22	2.91432e-16	0.326139	0.364887	0.0244338
CCDC157	22q12.2	18	3	1.84369e-05	0.0962016	0.243925	0.00401618
CCDC158	4q21.1	12	7	9.72891e-15	0.0792194	-3.50525	3.14845e-24
CCDC159	19p13.2	19	8	4.62388e-11	0.828187	-0.652717	5.41124e-05
CCDC160	Xq26.2	15	14	4.0765e-11	-0.415224	-1.72879	4.23108e-06
CCDC162P	6q21	11	9	5.87846e-21	0.393046	-1.62092	4.564e-09
CCDC167	6p21.2	20	6	3.24577e-06	-0.00340245	2.06094	4.12405e-24
CCDC168	13q33.1	4	2	0.00132638	0.0107297	1.39426	2.58799e-08
CCDC17	1p34.1	13	10	1.50533e-18	0.429321	-0.495533	0.00448565
CCDC170	6q25.1	13	6	4.16191e-11	0.707923	-3.49806	1.48555e-23
CCDC171	9p22.3	11	4	3.13697e-05	-0.339296	-0.477849	0.00374318
CCDC173	2q31.1	19	8	2.42794e-09	-0.461355	-1.35837	2.80285e-07
CCDC174	3p25.1	15	7	1.94694e-16	0.0806132	-0.343155	1.55877e-05
CCDC178	18q12.1	12	9	3.70949e-12	-0.244039	-4.46637	1.27785e-24
CCDC18	1p22.1	23	7	0.000171552	-0.246595	0.893806	1.91732e-12
CCDC180	9q22.33	7	5	4.889e-06	-0.0384542	-1.0262	3.8395e-08
CCDC181	1q24.2	17	13	1.16886e-21	2.38393	-0.542417	0.0201704
CCDC183	9q34.3	20	13	1.6334e-19	-0.27578	-0.416407	0.00272331
CCDC184	12q13.11	13	11	2.23853e-18	0.853772	-1.54737	3.49966e-11
CCDC185	1q41	15	14	1.19721e-07	-0.581911	3.48179	1.58787e-11
CCDC186	10q25.3	20	6	2.29395e-05	-0.345069	-0.672334	0.000285676
CCDC22	Xp11.23	13	11	2.77065e-16	-0.415981	0.188095	0.0308829
CCDC25	8p21.1	12	2	2.88231e-08	0.0962085	-0.811664	1.76272e-11
CCDC27	1p36.32	16	3	4.20995e-18	0.423873	-1.42628	0.000339394
CCDC28A	6q24.1	17	12	1.60035e-05	-0.292713	-0.35539	4.06837e-09
CCDC28B	1p35.2	20	9	1.86073e-19	-0.13163	1.02743	3.45888e-10
CCDC3	10p13	40	19	2.94201e-15	-0.138052	-2.10038	2.624e-17
CCDC30	1p34.2	19	4	6.42546e-05	-0.298909	-1.02822	3.79063e-07
CCDC33	15q24.1	37	19	1.02026e-23	0.775826	-1.32335	0.003137
CCDC34	11p14.1	14	4	0.000167281	0.607758	0.37713	0.00612228
CCDC36	3p21.31	14	9	5.39032e-23	0.36488	-2.51424	2.68642e-22
CCDC38	12q23.1	18	7	0.000984029	-0.137674	-2.04359	6.37052e-15
CCDC39	3q26.33	43	21	3.48745e-17	-0.17282	-1.38405	1.51979e-11
CCDC40	17q25.3	64	35	1.21452e-22	0.176374	-0.414854	0.013106
CCDC43	17q21.31	13	4	3.99155e-09	-0.408018	0.156781	0.0149549
CCDC50	3q28	24	12	5.16847e-13	0.124074	-1.05548	2.624e-17
CCDC51	3p21.31	19	5	3.09412e-05	-0.311579	0.342487	5.8212e-06
CCDC58	3q21.1	14	4	0.000171552	0.393027	0.595039	2.39807e-14
CCDC62	12q24.31	15	8	8.43176e-19	-1.08761	-0.239674	0.0443715
CCDC65	12q13.12	30	22	6.57031e-10	-0.124842	-0.579961	0.0016239
CCDC66	3p14.3	9	2	0.00411953	0.441894	-0.516214	0.000265373
CCDC68	18q21.2	14	2	6.69563e-09	0.596637	-2.24957	3.69884e-14
CCDC69	5q33.1	14	2	0.00354808	0.236584	-2.8223	4.80354e-21
CCDC71	3p21.31	16	9	7.69294e-24	0.440806	-0.353455	0.019193
CCDC71L	7q22.3	12	2	3.34816e-14	0.103941	0.272186	0.0296665
CCDC73	11p13	10	1	0.0085829	-0.0416456	0.850957	6.86629e-07
CCDC74A	2q21.1	9	3	3.40053e-10	0.249368	-1.20489	0.00012455
CCDC74B	2q21.1	13	5	1.38429e-22	-0.0556061	-1.23668	0.000160865
CCDC77	12p13.33	38	15	9.51479e-12	-0.609007	0.999312	2.56532e-12
CCDC78	16p13.3	18	5	4.92462e-11	1.5276	1.72458	2.68234e-12
CCDC8	19q13.32	10	9	5.82179e-19	0.405724	-2.72203	6.45584e-11
CCDC80	3q13.2	21	14	1.06832e-19	0.304618	-2.36112	3.79038e-15
CCDC82	11q21	17	5	0.00726816	0.197771	-0.419177	0.000177963
CCDC84	11q23.3	18	2	2.60736e-14	0.0405533	-0.184636	0.0203402
CCDC85A	2p16.1	34	21	3.15928e-18	-0.808163	-3.18981	1.90143e-20
CCDC85B	11q13.1	16	7	1.10441e-06	-0.138499	1.14252	5.8212e-06
CCDC85C	14q32.2	53	26	1.69469e-20	0.294297	0.143756	0.0353038
CCDC86	11q12.2	16	6	1.32674e-07	-0.199028	0.898517	6.36956e-12
CCDC88B	11q13.1	40	24	1.49187e-13	0.218042	0.801505	0.00583342
CCDC88C	14q32.11-q32.12	85	42	2.88141e-23	-1.87436	0.405909	0.00700702
CCDC89	11q14.1	6	2	2.31213e-13	0.0427443	-1.42611	2.34021e-14
CCDC9	19q13.32	18	9	1.63507e-21	0.245335	0.585032	0.000192022
CCDC93	2q14.1	19	6	5.26998e-06	-0.410128	-0.313609	0.00104377
CCDC96	4p16.1	21	6	3.69734e-06	-0.337278	-0.62437	0.000175668
CCHCR1	6p21.33	80	49	2.31148e-14	-0.754204	1.01289	2.65507e-10
CCIN	9p13.3	3	1	0.000394524	-0.0227928	0.446556	0.0171981
CCKBR	11p15.4	26	18	1.5874e-09	0.136603	4.0847	1.53961e-08
CCL11	17q12	7	4	9.51216e-17	-0.183873	4.4255	7.9315e-20
CCL13	17q12	6	3	5.53286e-13	-0.354445	-0.866044	0.0437149
CCL14	17q12	5	2	8.01199e-07	0.234508	-5.48102	1.27785e-24
CCL16	17q12	7	6	1.94694e-16	-0.234102	-3.82858	1.11633e-22
CCL17	16q21	7	2	0.005414	0.0662503	1.46759	3.30277e-08
CCL18	17q12	5	3	3.26599e-08	-0.140148	1.54141	0.00118015
CCL21	9p13.3	2	1	1.66591e-11	0.310967	-4.51556	8.65532e-16
CCL23	17q12	7	2	6.3015e-06	-0.174915	-1.69255	1.88229e-11
CCL24	7q11.23	9	8	5.35299e-11	-0.138696	-1.82371	2.82401e-06
CCL25	19p13.2	10	3	1.7042e-08	-0.254014	1.94584	2.3373e-09
CCL28	5p12	16	11	1.39164e-13	-0.338243	-4.13626	4.82243e-13
CCL5	17q12	9	6	2.34571e-11	-0.575567	1.05821	6.22165e-07
CCL7	17q12	3	3	7.00942e-19	-0.304485	Inf	7.2061e-17
CCM2	7p13	28	15	1.16886e-21	0.287458	0.329513	6.46485e-06
CCM2L	20q11.21	23	14	1.85183e-23	-1.08819	-2.34317	6.29189e-22
CCNA1	13q13.3	43	21	2.78031e-21	-1.16498	0.724994	0.000987186
CCNA2	4q27	17	7	1.12788e-13	-0.797292	3.82306	2.57347e-24
CCNB1	5q13.2	12	7	4.06662e-09	0.0177931	3.03329	1.43209e-24
CCNB2	15q22.2	9	3	0.000258534	-0.181575	3.97106	1.29429e-24
CCNC	6q16.2	14	3	1.53567e-14	-0.674791	0.485941	0.000106546
CCND1	11q13.3	69	21	8.70301e-09	-0.470887	-0.666006	0.00245516
CCND2	12p13.32	82	42	3.54625e-22	-0.684138	-1.28478	2.22546e-16
CCND3P1	10p11.23	3	3	3.2243e-05	-0.00431176	-1.1165	0.000551612
CCNDBP1	15q15.2	19	8	6.47242e-17	0.110136	-1.34581	5.81324e-23
CCNE1	19q12	16	6	2.18147e-12	-0.461405	3.85543	2.6105e-24
CCNE2	8q22.1	13	7	8.9818e-16	-0.0986459	2.31887	2.93667e-18
CCNF	16p13.3	27	12	7.97009e-20	0.218404	2.04444	2.10684e-21
CCNG1	5q34	14	3	5.67888e-06	-0.466331	-1.28876	2.77694e-20
CCNG2	4q21.1	23	14	9.63303e-09	-0.223473	-1.1618	1.63261e-16
CCNH	5q14.3	11	3	3.45456e-05	0.357786	-1.04198	7.84251e-22
CCNI	4q21.1	14	1	0.0261745	-0.0911848	-0.589631	1.88243e-11
CCNI2	5q31.1	11	3	0.000549282	0.493989	0.43512	0.0427366
CCNJ	10q24.1	17	7	1.76737e-08	-0.38546	0.656102	3.37249e-07
CCNL1	3q25.31	15	6	4.42829e-12	-0.501893	-0.202207	0.0072799
CCNT1	12q13.11-q13.12	20	5	1.45774e-13	0.0889857	-0.469627	1.5813e-05
CCNT2	2q21.3	20	7	3.63365e-14	0.335168	-0.335275	0.00324637
CCNYL2	10q11.21	15	6	2.37482e-05	-0.305982	0.527952	0.0186642
CCPG1	15q21.3	20	6	3.05166e-05	-0.364764	-1.03442	2.54475e-15
CCR1	3p21.31	10	5	0.000449624	-0.0867604	1.04382	0.00012455
CCR10	17q21.2	22	12	9.9642e-13	0.458688	-0.761654	7.61909e-06
CCR3	3p21.31	24	8	5.77541e-05	-0.154407	1.39366	8.46485e-09
CCR4	3p22.3	7	3	0.000175951	0.0475355	1.92884	2.32109e-09
CCR5	3p21.31	5	4	3.11948e-13	-0.188065	0.876369	3.63007e-06
CCR7	17q21.2	11	10	1.138e-16	0.67858	1.54601	6.89769e-08
CCR8	3p22.1	8	3	2.84256e-16	-0.417144	3.8538	2.43858e-17
CCS	11q13.2	16	3	1.5338e-15	-0.746365	0.44964	0.000147322
CCSAP	1q42.13	14	5	8.70616e-21	-0.801942	0.657427	8.83987e-08
CCSER1	4q22.1	39	13	8.1674e-12	0.442686	-1.34709	2.73271e-08
CCSER2	10q23.1	24	10	7.15061e-22	0.18423	-0.593105	7.44895e-07
CCT2	12q15	12	2	0.000506184	0.043128	0.407406	5.15138e-06
CCT3	1q22	28	12	5.98153e-14	-0.489222	1.48938	3.21431e-21
CCT4	2p15	12	7	3.19155e-13	-0.344536	0.454363	2.79487e-06
CCT5	5p15.2	19	9	3.31585e-23	-0.797509	1.32209	4.24101e-16
CCT6A	7p11.2	23	12	1.26085e-16	-0.629992	0.947773	1.88449e-14
CCT6B	17q12	35	10	1.40754e-05	-0.291182	-0.857954	1.70047e-09
CCT7	2p13.2	21	8	1.22461e-08	-0.384781	0.582076	1.33635e-12
CCT8	21q21.3	11	3	1.46839e-19	0.0640972	0.725453	1.93006e-14
CCZ1	7p22.1	12	4	0.000821674	-0.258479	0.709311	1.53655e-05
CCZ1B	7p22.1	15	7	9.71917e-07	-0.359686	0.473765	1.36887e-05
CD101	1p13.1	5	3	8.16833e-10	-0.239642	0.707907	6.97715e-07
CD151	11p15.5	11	7	4.30883e-07	0.123203	-0.388814	0.000504081
CD160	1q21.1	13	8	3.11948e-13	-0.158762	-0.703486	0.000510067
CD163L1	12p13.31	10	6	1.36248e-14	-0.339603	-0.267597	0.0387002
CD164	6q21	18	8	2.08675e-12	-0.841496	-0.646321	1.69789e-08
CD164L2	1p36.11	20	8	4.19236e-14	0.210434	-0.92334	0.00781669
CD177	19q13.31	8	3	8.92519e-08	0.202387	1.18648	1.38901e-05
CD180	5q12.3	9	2	4.70394e-19	1.45056	0.258211	0.0470907
CD19	16p11.2	13	10	1.77576e-22	0.377824	1.47901	1.85663e-06
CD1A	1q23.1	4	3	8.40722e-15	-0.211154	2.68946	6.04199e-11
CD1B	1q23.1	4	3	4.14726e-15	-0.81314	1.63669	3.84339e-05
CD1C	1q23.1	7	6	1.15107e-14	-0.994699	-0.658486	0.0185656
CD1E	1q23.1	6	6	6.40167e-18	-1.08343	0.707213	0.00405598
CD2	1p13.1	5	1	0.0005688	-0.104866	0.950445	3.04123e-05
CD200	3q13.2	10	6	1.77406e-07	0.35491	-1.31118	2.87897e-15
CD200R1	3q13.2	7	2	0.00726816	0.00910493	-0.693686	0.00060242
CD207	2p13.3	4	3	3.32331e-12	0.363033	0.858541	0.00158889
CD247	1q24.2	40	24	1.64976e-20	-0.324341	0.372935	0.00785401
CD248	11q13.2	17	13	4.19236e-14	1.0898	-1.7396	1.75162e-12
CD27	12p13.31	16	7	6.88383e-09	-0.201265	0.837564	0.0002289
CD274	9p24.1	5	1	0.0147587	-0.0999188	0.432702	0.00973081
CD276	15q24.1	19	10	1.77462e-21	0.278089	0.942316	3.0003e-12
CD300A	17q25.1	10	5	3.55978e-09	-0.380553	0.603081	0.00136295
CD300C	17q25.1	7	4	1.3723e-20	-0.461284	0.666309	0.00258746
CD300E	17q25.1	6	3	8.34629e-12	-0.384891	1.82003	6.67349e-09
CD300LF	17q25.1	9	7	2.80555e-20	-1.15373	1.48642	2.50633e-09
CD300LG	17q21.31	16	8	2.23442e-22	0.349606	-6.90921	1.10305e-24
CD302	2q24.2	12	6	1.27164e-15	1.36023	-2.32176	3.28746e-21
CD320	19p13.2	14	2	0.000126598	0.102717	0.387762	0.00213969
CD34	1q32.2	19	9	3.39947e-23	0.398831	-2.70428	1.42387e-24
CD36	7q21.11	23	8	2.82151e-07	0.117215	-5.5768	1.33291e-24
CD37	19q13.33	19	14	3.97963e-20	0.820994	0.940829	2.53293e-07
CD38	4p15.32	19	3	3.81397e-14	-0.158151	0.825084	0.000406731
CD3D	11q23.3	8	8	4.144e-09	-0.133932	0.910297	1.93476e-05
CD3E	11q23.3	7	4	3.33099e-09	-0.0846538	0.583218	0.00173254
CD3EAP	19q13.32	22	14	2.08675e-12	-0.619096	1.31831	1.01883e-19
CD3G	11q23.3	9	7	9.51479e-12	0.131156	0.56113	0.0361211
CD4	12p13.31	14	6	4.72989e-12	-0.29601	0.440534	0.0234519
CD46	1q32.2	16	5	3.72216e-14	-0.529647	-0.591884	2.83883e-06
CD48	1q23.3	9	5	2.00913e-10	-0.447762	0.902785	0.000787318
CD5	11q12.2	8	8	1.16651e-12	-0.158484	1.16742	8.9157e-07
CD52	1p36.11	10	6	1.85441e-11	-0.280073	0.570996	0.00227841
CD53	1p13.3	7	4	1.06426e-10	-0.581502	0.962191	4.9862e-05
CD55	1q32.2	16	4	3.40053e-10	0.0595576	-0.236506	0.0232559
CD58	1p13.1	26	14	5.32821e-18	-0.830177	0.201597	0.0381193
CD59	11p13	40	19	1.09741e-14	-0.114105	-0.650518	0.00164193
CD6	11q12.2	21	17	4.61963e-24	0.469699	1.30569	4.52151e-11
CD63	12q13.2	21	13	1.09555e-15	0.412084	-0.225205	0.00107964
CD68	17p13.1	7	6	1.16556e-17	-0.79697	0.586407	0.00981958
CD7	17q25.3	16	11	1.3061e-09	-0.185219	1.48111	1.26536e-09
CD70	19p13.3	11	3	0.00314387	0.636275	1.88658	2.66739e-06
CD72	9p13.3	14	6	5.06245e-20	0.549357	1.24603	8.46852e-12
CD74	5q33.1	15	10	9.72134e-12	-0.0642913	0.743391	0.00131917
CD79A	19q13.2	9	5	7.8565e-10	0.0561164	0.717525	0.0193556
CD80	3q13.33	8	6	2.84256e-16	-1.09269	2.72286	1.74956e-20
CD81	11p15.5	80	39	1.69216e-22	0.225272	-0.360519	0.000115194
CD82	11p11.2	30	15	8.20805e-15	-0.371349	0.302945	0.00545349
CD83	6p23	10	6	7.85229e-21	-0.833509	1.0134	9.38359e-06
CD84	1q23.3	10	7	1.06426e-10	-0.294616	0.694432	0.00348694
CD86	3q13.33	13	6	4.05416e-12	-0.138295	1.23367	3.83851e-09
CD8B	2p11.2	15	7	1.2081e-09	-0.0808058	0.257398	0.0177979
CD9	12p13.31	18	6	5.94975e-10	-0.107871	0.271807	0.000343454
CD93	20p11.21	15	8	5.69998e-11	-0.600838	-1.52153	1.33351e-14
CD99L2	Xq28	15	10	2.30005e-18	-0.657591	-1.19577	8.9233e-18
CDADC1	13q14.2	17	8	9.74075e-13	0.96441	-1.12561	6.20569e-21
CDAN1	15q15.2	17	14	3.02815e-22	0.251044	-0.139889	0.0378277
CDC123	10p14-p13	23	8	6.83482e-10	-0.684543	1.10588	1.20679e-18
CDC14A	1p21.2	26	10	3.76068e-15	0.147625	-1.74084	1.16069e-13
CDC14B	9q22.32-q22.33	24	13	3.41799e-07	-0.505842	-1.70215	1.72079e-21
CDC20	1p34.2	15	9	9.21202e-11	-0.318613	5.06589	1.37937e-24
CDC20B	5q11.2	23	9	1.82532e-12	0.925686	0.59077	0.0383303
CDC20P1	9q21.33	3	2	1.63178e-12	-0.167974	-1.45397	1.36945e-09
CDC23	5q31.2	12	7	8.27592e-07	-0.492572	-0.163473	0.0427366
CDC25A	3p21.31	15	5	3.19645e-06	0.121964	3.30736	9.71802e-24
CDC25B	20p13	28	10	2.61566e-17	-0.659671	1.69576	3.68391e-21
CDC25C	5q31.2	28	9	1.28621e-11	0.168837	4.30125	3.29317e-24
CDC27	17q21.32	16	4	3.57391e-20	0.278153	-0.273855	0.014317
CDC34	19p13.3	21	10	2.22713e-23	0.29903	0.92049	1.27655e-12
CDC37	19p13.2	40	18	1.67256e-18	-0.754978	0.312941	9.97655e-05
CDC37L1	9p24.1	7	1	1.13748e-08	0.0478813	-0.420611	0.000271938
CDC40	6q21	19	5	1.44013e-15	0.0604316	-0.154189	0.044049
CDC42BPA	1q42.13	19	8	1.44826e-05	0.561229	-0.6098	0.000262224
CDC42BPB	14q32.32	86	52	8.81362e-23	0.1348	-0.600662	3.15529e-08
CDC42BPG	11q13.1	23	20	4.70896e-23	0.225029	0.319134	0.0420939
CDC42EP1	22q13.1	16	9	5.65877e-13	-0.759562	0.647405	0.000268637
CDC42EP2	11q13.1	17	11	6.97057e-24	0.275036	-1.16245	5.56195e-14
CDC42EP3	2p22.2	29	15	1.3209e-20	-0.8242	-0.602498	0.000954521
CDC42EP4	17q25.1	25	12	5.84374e-17	0.386484	-0.315882	0.00514604
CDC42SE1	1q21.3	35	22	3.32634e-15	0.418506	0.691871	5.97587e-10
CDC42SE2	5q31.1	17	12	2.16013e-10	0.371611	-0.403407	0.00964162
CDC45	22q11.21	21	12	1.40458e-15	0.183789	4.15605	2.15922e-24
CDC5L	6p21.1	17	7	2.2862e-07	-0.319454	0.174475	0.0263009
CDC6	17q21.2	16	2	0.00228428	-0.199619	3.16973	5.99762e-23
CDC7	1p22.1	25	12	2.32647e-05	-0.433143	2.24697	1.87591e-22
CDCA2	8p21.2	18	7	3.07776e-18	-0.807838	4.26586	2.33971e-24
CDCA3	12p13.31	31	15	6.19531e-21	-0.62169	4.01898	1.10305e-24
CDCA4	14q32.33	18	6	7.81418e-15	-0.4396	1.59631	1.63233e-21
CDCA5	11q13.1	20	7	3.93088e-16	-0.911428	4.18745	4.89496e-24
CDCA7	2q31.1	19	12	2.36076e-18	-0.201955	2.93494	9.18415e-20
CDCA8	1p34.3	15	5	2.94169e-07	-0.338969	4.08039	2.57347e-24
CDCP1	3p21.31	20	11	5.18106e-16	0.86021	0.963348	6.18983e-09
CDCP2	1p32.3	8	2	6.59778e-05	-0.0309255	-1.36891	0.000271299
CDH10	5p14.2-p14.1	12	8	8.32591e-08	-0.257859	-3.01371	7.30542e-09
CDH11	16q21	39	27	1.84971e-16	-0.431824	0.712649	0.00192606
CDH12	5p14.3	16	2	0.000144791	-0.196877	-4.77608	1.00739e-13
CDH13	16q23.3	64	43	7.73553e-22	-0.486117	-1.97018	5.39474e-21
CDH15	16q24.3	35	13	1.21793e-07	0.489252	2.02659	1.01229e-11
CDH18	5p14.3	43	16	2.6675e-11	-0.132953	-1.01679	0.0399762
CDH2	18q12.1	22	10	2.29197e-09	-0.214546	1.53071	3.00264e-10
CDH20	18q21.33	19	16	4.80515e-20	-0.562032	-3.43779	2.12165e-18
CDH22	20q13.12	56	37	5.66521e-19	-0.972611	-2.79543	4.08285e-13
CDH23	10q22.1	115	71	2.33075e-20	-0.340048	-2.00714	1.11912e-15
CDH24	14q11.2	15	7	1.29184e-21	0.356562	1.0942	5.56712e-11
CDH26	20q13.33	10	2	3.84183e-09	-0.1141	-0.822798	0.000259014
CDH3	16q22.1	32	12	7.36012e-16	1.29167	0.552172	0.000498019
CDH4	20q13.33	104	76	2.88157e-22	-0.7334	-1.23979	0.00145697
CDH5	16q21	22	14	3.13831e-16	0.636319	-2.15206	3.19712e-22
CDH6	5p13.3	23	12	5.09885e-09	-0.192344	-1.05982	4.10079e-12
CDH8	16q21	30	24	5.99561e-17	-0.546721	-1.86323	9.17525e-09
CDHR1	10q23.1	26	9	9.21086e-16	-0.632141	0.447212	0.0280593
CDHR2	5q35.2	30	18	2.33075e-20	0.489108	1.87892	7.5098e-17
CDHR3	7q22.3	36	17	3.09441e-23	-0.630868	-1.11026	1.81633e-13
CDHR4	3p21.31	6	5	3.57396e-08	-0.038165	-1.55744	6.86833e-08
CDHR5	11p15.5	34	22	6.19531e-21	1.67907	0.688842	0.0159015
CDIP1	16p13.3	20	11	5.33864e-20	0.260001	-0.733644	8.66955e-09
CDK1	10q21.2	20	6	0.00134099	-0.112377	3.67026	1.81801e-24
CDK11A	1p36.33	19	9	2.3023e-15	0.132732	0.228416	0.0148268
CDK11B	1p36.33	78	41	2.56545e-23	0.240419	0.0868857	0.0203402
CDK14	7q21.13	59	22	5.62927e-20	0.728693	-0.673644	1.74915e-05
CDK15	2q33.1	18	11	1.25256e-19	0.205985	-1.87396	3.61011e-14
CDK16	Xp11.3	29	21	1.13532e-20	-1.29501	0.974152	1.85205e-17
CDK17	12q23.1	17	6	9.01108e-23	1.41316	-0.918184	8.27859e-12
CDK18	1q32.1	28	16	4.29328e-14	0.294188	0.749557	3.09947e-08
CDK19	6q21	22	8	7.55485e-20	-0.747085	0.480045	0.000734237
CDK2	12q13.2	20	10	3.47859e-23	0.413616	0.740555	6.67349e-09
CDK2AP1	12q24.31	29	15	9.51479e-12	0.200446	1.20724	3.66774e-18
CDK2AP2	11q13.2	13	2	5.51141e-06	-0.203419	0.906151	1.27667e-13
CDK4	12q14.1	29	12	1.18001e-08	-0.383105	0.618907	1.68625e-10
CDK5	7q36.1	41	13	2.42556e-14	-0.636849	1.16417	3.37141e-18
CDK5R1	17q11.2	16	9	1.12392e-14	-0.181514	1.50332	1.36712e-12
CDK5RAP1	20q11.21	15	4	1.18399e-05	0.131529	0.286153	0.000129513
CDK5RAP2	9q33.2	9	2	4.23851e-07	-0.356275	-0.313779	0.0139422
CDK6	7q21.2	66	29	3.66929e-15	-0.724474	0.554273	0.0260872
CDK8	13q12.13	15	6	5.35299e-11	-0.416894	0.674938	8.54527e-14
CDKAL1	6p22.3	57	28	4.52761e-11	0.132692	0.401754	5.05105e-05
CDKL2	4q21.1	16	13	1.80899e-18	0.18441	-3.81139	1.34585e-13
CDKL3	5q31.1	25	7	2.40919e-22	0.196748	-0.301235	0.000437119
CDKN1A	6p21.2	33	12	7.19797e-19	-0.841645	-0.472688	0.00870816
CDKN1B	12p13.1	21	7	1.40458e-15	-0.827485	-0.330999	0.00348694
CDKN1C	11p15.4	43	19	3.24334e-21	0.372349	-2.18953	1.17551e-15
CDKN2A	9p21.3	9	5	3.55471e-16	-1.06142	4.23568	6.26315e-17
CDKN2AIP	4q35.1	12	4	3.99184e-11	-0.143003	-0.569584	5.02273e-09
CDKN2AIPNL	5q31.1	12	4	6.42546e-05	-0.216592	-0.225753	0.00264188
CDKN2D	19p13.2	14	4	2.4488e-11	-0.464921	1.52568	2.48392e-17
CDKN3	14q22.2	15	5	1.68171e-17	-0.884439	3.26643	1.30218e-24
CDNF	10p13	15	7	9.74075e-13	-0.589533	-1.52059	5.9018e-21
CDO1	5q22.3	17	12	1.81464e-11	3.17017	-4.15179	3.38248e-23
CDON	11q24.2	18	4	4.46243e-15	0.151148	-1.82639	3.0432e-16
CDR1	Xq27.1	9	6	0.000121847	-0.0913412	-1.32384	0.000916999
CDR2L	17q25.1	21	13	2.12889e-21	0.36976	0.822698	2.93698e-08
CDRT1	17p12	7	2	6.09025e-23	0.504561	0.45247	0.0230625
CDRT4	17p12	12	7	1.67096e-16	0.488089	-1.46652	2.64472e-14
CDS2	20p12.3	14	6	3.19155e-13	0.155436	-0.889041	2.54743e-20
CDT1	16q24.3	17	10	2.36611e-13	0.570249	3.40492	6.14628e-23
CDV3	3q22.1	18	9	6.72777e-14	0.346904	-0.230624	0.0145736
CDX1	5q32	17	10	2.78354e-12	-0.0840464	1.37196	8.86615e-05
CDYL	6p25.1	77	35	1.32731e-16	-0.155601	0.0575538	0.039598
CDYL2	16q23.2	10	5	1.21793e-07	0.215772	-0.947286	8.66955e-09
CEACAM19	19q13.31	8	3	7.62685e-15	-0.310637	0.465585	0.000432092
CEACAM20	19q13.31	8	2	8.53057e-12	-0.354785	-1.13509	0.000436392
CEACAM3	19q13.2	5	4	8.30157e-09	0.13726	0.69824	0.0429725
CEACAM4	19q13.2	6	6	9.42034e-21	-0.853769	0.65565	0.0113986
CEACAM7	19q13.2	9	4	6.86377e-12	-0.423569	-3.02143	1.63672e-05
CEBPA	19q13.11	15	4	1.81553e-10	0.494736	-1.92766	1.51979e-11
CEBPB	20q13.13	13	2	0.000962104	0.237726	0.905406	2.93299e-12
CEBPD	8q11.21	10	3	8.12626e-11	0.432537	-0.47806	0.0285128
CEBPE	14q11.2	12	10	1.16651e-12	-0.401757	1.02045	7.2554e-06
CEBPG	19q13.11	14	6	1.31932e-19	-1.03502	0.474076	8.35098e-07
CECR2	22q11.1-q11.21	29	15	1.4278e-12	0.453363	-1.12796	0.00107964
CEL	9q34.13	8	5	4.75815e-07	0.103142	0.450828	0.000498019
CELA2B	1p36.21	4	4	9.6043e-20	0.150194	-1.1393	8.92217e-06
CELF2	10p14	91	51	5.62927e-20	-0.435667	-1.61563	5.56195e-14
CELF4	18q12.2	97	48	4.43058e-18	0.61621	1.60722	1.34366e-07
CELF5	19p13.3	33	16	5.40942e-13	-0.247896	-2.28969	0.0001568
CELF6	15q23	30	11	2.36022e-17	-0.634307	-0.915479	0.00114111
CELSR1	22q13.31	77	41	1.29384e-16	-0.311946	-0.838642	0.0339609
CELSR3	3p21.31	50	27	3.57853e-17	0.381053	1.53648	9.23108e-12
CEMIP	15q25.1	41	19	6.02362e-16	-0.171222	2.78816	4.28741e-15
CEND1	11p15.5	21	14	4.93922e-13	0.223097	1.67778	4.21401e-09
CENPA	2p23.3	34	15	1.22911e-16	0.235966	4.525	2.04856e-24
CENPB	20p13	9	5	6.75213e-08	0.545941	0.312372	1.5149e-05
CENPBD1P1	19q13.43	36	14	3.67403e-20	1.01425	-0.164414	0.0430554
CENPCP1	12q21.33	3	1	0.0363129	-0.0422973	-0.929103	0.000550011
CENPE	4q24	17	5	0.00768644	-0.223401	3.33669	3.56311e-23
CENPF	1q41	33	21	9.75758e-17	-0.592639	4.189	5.75994e-24
CENPH	5q13.2	13	2	4.23676e-05	-0.316544	1.09477	7.04301e-15
CENPI	Xq22.1	9	6	2.36076e-18	-0.638863	2.84438	1.13782e-21
CENPJ	13q12.12-q12.13	23	8	1.52698e-13	-0.466854	0.54181	0.0004116
CENPK	5q12.3	16	3	1.34833e-05	-0.279387	2.09463	2.39508e-19
CENPL	1q25.1	22	17	1.12392e-14	-0.518204	1.78316	4.68834e-22
CENPM	22q13.2	16	3	1.67356e-08	-0.311967	3.33228	3.03097e-24
CENPN	16q23.2	26	8	6.91743e-18	-0.997758	1.98145	1.14274e-23
CENPO	2p23.3	20	7	2.24828e-09	-0.334616	1.7425	7.06061e-22
CENPP	9q22.31	28	11	1.54804e-16	-0.609644	0.46914	0.000387564
CENPQ	6p12.3	18	7	0.000973082	-0.094895	0.473096	0.000237575
CENPU	4q35.1	17	5	0.00183148	-0.241218	2.49386	8.47258e-22
CENPW	6q22.32	13	8	2.13959e-06	-0.0816712	2.46549	7.4576e-24
CEP112	17q24.1	30	9	7.27279e-21	-0.480742	-2.02506	6.85737e-23
CEP120	5q23.2	22	7	3.95721e-06	0.541411	-1.23963	1.31053e-18
CEP128	14q31.1	36	14	4.97302e-10	-0.622278	0.467945	0.000351866
CEP131	17q25.3	48	25	1.0539e-22	0.32742	1.23586	6.3234e-11
CEP152	15q21.1	17	8	4.94163e-12	0.0592959	0.220929	0.0361211
CEP162	6q14.2-q14.3	20	6	2.38505e-06	-0.440166	-0.483752	0.000717263
CEP164P1	10q11.21	8	2	1.40251e-11	0.065548	-0.684631	0.000160865
CEP170	1q43	25	6	1.48711e-20	0.0884473	0.4239	0.000498019
CEP170B	14q32.33	44	19	9.11438e-20	0.322115	0.374715	0.00314759
CEP250	20q11.22	13	6	1.09059e-12	0.450089	0.703221	7.05784e-09
CEP290	12q21.32	15	7	4.53485e-06	-0.31817	-0.749478	2.32863e-07
CEP44	4q34.1	29	7	8.71763e-06	-0.441376	-0.659931	1.77169e-06
CEP55	10q23.33	16	6	2.22713e-23	-0.545585	4.43641	1.84271e-24
CEP57L1	6q21	23	5	1.81804e-09	-0.573758	0.408821	0.000700606
CEP63	3q22.2	32	11	1.13999e-09	-0.547679	-0.417672	1.54297e-07
CEP68	2p14	18	11	4.74094e-24	0.574505	-1.56895	5.38943e-24
CEP70	3q22.3	15	5	3.76075e-10	-0.227925	0.571605	4.86316e-07
CEP72	5p15.33	81	36	4.12611e-19	0.0757238	0.919407	2.58799e-08
CEP76	18p11.21	18	4	4.46096e-10	-0.377092	0.410093	0.001032
CEP78	9q21.2	6	2	2.31225e-06	-0.593867	0.395995	0.00540145
CEP83	12q22	20	9	5.51459e-19	0.0765177	0.514753	0.00341703
CEP85	1p36.11	20	10	6.59029e-23	-1.12311	1.17315	1.02849e-11
CEP85L	6q22.31	39	13	5.24287e-11	-0.598722	-0.755647	1.88067e-05
CEP89	19q13.11	19	9	1.09842e-07	-0.0325781	0.596946	4.99901e-06
CEPT1	1p13.3	22	11	4.33079e-12	0.0281096	-0.675166	1.19293e-09
CERCAM	9q34.11	6	2	5.42278e-07	-0.275477	0.465642	0.0111468
CERKL	2q31.3	35	24	5.72499e-24	3.43297	0.611502	0.000486445
CERS1	19p13.11	20	10	3.68538e-10	0.23946	1.23277	0.00417959
CERS2	1q21.3	18	9	9.34771e-20	0.224076	0.482424	2.3262e-05
CERS3	15q26.3	21	12	1.22461e-08	1.24893	-1.67544	0.00166037
CERS4	19p13.2	24	9	5.06824e-14	-0.497115	-0.552981	0.0353038
CES1	16q12.2	13	7	5.16882e-15	-0.348822	-5.44358	9.24438e-24
CES1P1	16q12.2	8	4	1.76737e-08	0.304891	-5.39418	4.80593e-19
CES2	16q22.1	22	14	2.66229e-22	0.352284	-0.976073	1.31053e-18
CES3	16q22.1	9	4	1.22107e-18	0.349893	-1.11641	0.00545349
CES4A	16q22.1	14	8	2.5495e-17	0.333787	-0.779873	4.58712e-08
CETN2	Xq28	17	13	3.00672e-21	-0.963741	0.289873	0.0163225
CETN3	5q14.3	13	3	0.000940829	0.242468	-0.709753	2.09856e-11
CETN4P	4q27	10	1	0.00420159	-0.122514	-1.62472	1.573e-09
CETP	16q13	14	9	7.79455e-11	0.401663	-0.662228	0.0210309
CFAP20	16q21	17	8	1.42911e-18	0.686084	0.186731	0.00594724
CFAP36	2p16.1	15	9	3.72376e-06	-0.455267	-0.660583	5.07631e-06
CFAP43	10q25.1	25	7	2.59319e-13	-0.63548	-2.23252	2.75985e-09
CFAP44	3q13.2	15	13	1.84971e-16	0.564699	-0.874543	2.95696e-05
CFAP45	1q23.2	14	13	1.26069e-17	-0.794335	0.645508	4.8418e-08
CFAP46	10q26.3	245	152	2.66229e-22	-0.597552	-3.18029	7.85923e-13
CFAP52	17p13.1	17	3	0.000128221	-0.366786	-0.483173	0.0289805
CFAP53	18q21.1	13	3	0.000128221	0.309333	-0.432466	0.0184057
CFAP54	12q23.1	22	7	3.07561e-10	0.683858	-1.14214	6.31596e-08
CFAP57	1p34.2	23	12	7.75475e-14	0.85552	-1.6978	8.18052e-10
CFAP58	10q25.1	13	6	2.97447e-12	-0.1117	-0.899287	1.13457e-06
CFAP61	20p11.23	26	11	1.06426e-10	-0.192943	-1.51477	2.357e-13
CFAP69	7q21.13	16	3	2.61562e-07	-0.0336561	-2.45456	1.72047e-22
CFAP70	10q22.2	16	7	0.00101776	-0.0253298	-2.08372	3.18961e-18
CFAP97	4q35.1	23	8	5.47376e-05	-0.196305	-0.907807	1.98984e-09
CFAP99	4p16.3	41	21	8.54636e-07	0.280705	-0.939318	0.0107083
[truncated: 10,819 more rows]
