# Supplementary material for: Deconvolution of the Genomic and Epigenomic Interaction Landscape of Triple-Negative Breast Cancer
Source: Cancers (Basel). 2019 Oct 31;11(11):1692. doi: 10.3390/cancers11111692 (PMC6896043; doi:10.3390/cancers11111692)
Supplement: Supplementary file 1 [file cancers-11-01692-s001.zip › cancers-602527-supplementary publish/Table S6.xlsx]

## Sheet: 4922.Methy.Ge.Som
Table S6: A complete list of genes containing somatic and epigenetic alterations transcriptionally associated with TNBC.
		Methylation				Gene Expressed		Somatic
Gene_Symbol	Chromosome	Methylation_Sites	DE_Sites	average adj.P-value	logFC	logFC	adjust P-value	Somatic event	freq(%)
TTN	2q31.2	35	20	1.52698e-13	-0.106785	-1.27591	8.34304e-10	27	27.2727
MUC4	3q29	62	28	3.91067e-19	-0.173505	-1.09737	0.000760162	13	13.1313
FAT3	11q14.3	40	23	9.49875e-15	-0.286643	-2.28869	1.66787e-09	12	12.1212
USH2A	1q41	23	12	1.52861e-11	-0.26237	-1.06851	1.73044e-06	12	12.1212
SYNE1	6q25.2	69	29	1.04191e-18	-0.544837	-2.05212	1.65961e-20	9	9.09091
FCGBP	19q13.2	38	14	1.59604e-17	0.241862	-1.07859	0.0347591	9	9.09091
SPTA1	1q23.1	3	3	2.00257e-14	-1.11455	-0.71284	8.63193e-05	9	9.09091
DNAH17	17q25.3	140	76	3.51524e-21	0.376144	0.412661	0.000374044	8	8.08081
DST	6p12.1	88	41	1.76279e-18	0.804697	-3.10662	1.13782e-21	8	8.08081
MUC5B	11p15.5	72	40	9.43815e-16	0.422116	2.87841	1.7142e-08	8	8.08081
PIK3CA	3q26.32	17	7	1.10921e-16	0.557452	-0.664626	3.26181e-06	8	8.08081
PLEC	8q24.3	155	103	1.36364e-21	0.404532	0.425517	0.000127842	7	7.07071
CSMD2	1p35.1	81	47	1.81418e-19	-0.224568	2.04226	8.84171e-12	7	7.07071
CREBBP	16p13.3	58	38	1.40255e-21	0.351456	-0.319153	0.00184698	7	7.07071
FLG	1q21.3	43	33	3.22275e-17	-0.388107	-1.88282	4.47543e-09	7	7.07071
KMT2D	12q13.12	26	17	3.05687e-17	0.17764	-0.438276	0.000692703	7	7.07071
AHCTF1	1q44	18	10	1.19721e-07	-0.307912	0.473231	0.000347687	7	7.07071
ASPM	1q31.3	16	10	1.16651e-12	-0.410269	5.05923	5.38943e-24	7	7.07071
MYO18B	22q12.1	14	4	4.92979e-16	-0.41665	-1.82783	3.73267e-06	7	7.07071
USP34	2p15	14	4	0.00238155	0.0303635	-0.527029	0.0135777	7	7.07071
KIF26B	1q44	146	79	8.82413e-15	-0.698234	2.32338	7.07036e-16	6	6.06061
COL18A1	21q22.3	109	47	1.16886e-21	-0.21715	0.429666	0.0014091	6	6.06061
ARID1B	6q25.3	100	43	1.71335e-16	0.192369	-0.297253	0.00594724	6	6.06061
LRP1	12q13.3	93	52	5.93878e-23	0.383779	-1.83331	1.07622e-17	6	6.06061
SPTBN1	2p16.2	87	54	4.56427e-24	-1.81976	-1.48748	8.06093e-21	6	6.06061
ZNF512B	20q13.33	83	42	3.57333e-24	0.104359	0.519803	4.91973e-05	6	6.06061
AHNAK	11q12.3	43	30	8.81362e-23	0.530876	-2.49275	1.94325e-24	6	6.06061
CACNA1B	9q34.3	39	24	6.12797e-15	-0.403841	2.13626	1.30964e-07	6	6.06061
LYST	1q42.3	27	11	2.67186e-10	0.898014	-1.14882	3.59323e-12	6	6.06061
STAB1	3p21.1	24	19	1.16556e-17	0.233834	-0.740556	0.000265373	6	6.06061
LAMA3	18q11.2	20	18	1.1292e-22	-0.988477	-3.5699	7.72364e-19	6	6.06061
CENPE	4q24	17	5	0.00768644	-0.223401	3.33669	3.56311e-23	6	6.06061
IGSF10	3q25.1	10	8	1.38016e-14	-0.743049	-3.71787	2.22428e-21	6	6.06061
F5	1q24.2	8	1	0.0117121	-0.0717606	1.28805	1.04732e-08	6	6.06061
TNXB	6p21.33-p21.32	569	364	3.11005e-22	-1.09353	-4.9587	1.29429e-24	5	5.05051
CFAP46	10q26.3	245	152	2.66229e-22	-0.597552	-3.18029	7.85923e-13	5	5.05051
DLC1	8p22	82	46	1.63178e-12	-0.138329	-2.18335	1.07487e-19	5	5.05051
MECOM	3q26.2	72	46	8.87347e-20	-0.966996	-1.74889	2.88856e-16	5	5.05051
ZFHX4	8q21.13	68	46	7.58586e-19	-0.69303	-2.30526	2.36166e-15	5	5.05051
HSPG2	1p36.12	65	42	6.30479e-24	0.654229	-0.974821	2.10406e-07	5	5.05051
PTEN	10q23.31	65	25	3.20195e-10	0.738404	-1.34442	2.19717e-19	5	5.05051
BRCA1	17q21.31	53	12	2.00722e-05	-0.19349	0.682049	0.00278033	5	5.05051
ZNF536	19q13.11	51	45	1.86306e-22	-0.450944	-2.52008	3.36863e-10	5	5.05051
SYNE2	14q23.2	50	20	2.18116e-18	0.498491	-0.754047	8.09008e-08	5	5.05051
DOCK4	7q31.1	48	17	5.61556e-18	0.188726	-0.704404	3.74323e-06	5	5.05051
ITPR2	12p11.23	48	22	4.42829e-12	-0.575257	-0.887063	2.54402e-06	5	5.05051
TG	8q24.22	47	27	4.03784e-21	-0.833264	0.92834	2.32863e-07	5	5.05051
TNIK	3q26.2-q26.31	47	27	2.57206e-07	0.107339	-1.02481	0.00153804	5	5.05051
ZFP64	20q13.2	47	17	8.54616e-16	-0.16884	0.602276	2.49642e-08	5	5.05051
TRPM5	11p15.5	46	32	5.99561e-17	-0.842047	1.47378	6.79097e-07	5	5.05051
SLC12A5	20q13.12	43	26	2.78031e-21	1.01379	1.34323	3.61011e-14	5	5.05051
NF1	17q11.2	42	19	4.69111e-16	0.202284	-0.786487	1.16874e-07	5	5.05051
VWF	12p13.31	39	21	2.28697e-22	0.292602	-2.4147	3.93234e-22	5	5.05051
CYP26B1	2p13.2	38	23	1.11203e-23	-0.574049	-1.02559	0.00012455	5	5.05051
TCF20	22q13.2	37	24	8.62151e-23	0.493751	0.605545	1.01006e-05	5	5.05051
ACTN2	1q43	36	20	1.20549e-11	-0.147421	2.01244	3.70508e-08	5	5.05051
SACS	13q12.12	36	13	3.22275e-17	0.802148	-0.776161	1.96279e-05	5	5.05051
ERBB4	2q34	35	15	2.67009e-14	-0.94308	-5.02203	1.61785e-19	5	5.05051
PXDNL	8q11.22-q11.23	35	22	1.46416e-14	0.211413	0.418038	0.0329035	5	5.05051
AK9	6q21	32	10	6.28102e-07	-0.0954969	-0.432603	0.000240553	5	5.05051
MXRA5	Xp22.33	28	20	2.52306e-09	-0.194686	0.511984	0.0299115	5	5.05051
APOB	2p24.1	27	23	2.49613e-21	-0.639919	-5.28425	1.16417e-22	5	5.05051
C15orf39	15q24.2	27	8	1.01251e-19	0.0652494	0.173619	0.00920977	5	5.05051
PCDH15	10q21.1	26	11	3.9982e-14	1.15781	-2.06986	0.000106383	5	5.05051
PREX1	20q13.13	26	11	1.00727e-07	-0.0630984	-0.794839	8.74795e-05	5	5.05051
NBAS	2p24.3	25	9	3.20829e-08	0.047782	-0.390195	7.09047e-07	5	5.05051
FBXW7	4q31.3	24	10	6.08056e-08	0.66899	-0.811136	2.40442e-12	5	5.05051
FHOD3	18q12.2	24	11	8.83226e-14	-0.0578493	-1.42167	9.0459e-11	5	5.05051
DNAH5	5p15.2	23	13	1.29877e-14	-0.517076	-2.36585	5.678e-08	5	5.05051
DUSP27	1q24.1	23	10	1.13544e-17	-0.142734	-1.41642	1.37859e-05	5	5.05051
MAP1A	15q15.3	23	18	5.18029e-23	0.622643	-1.64975	8.70937e-18	5	5.05051
RYR3	15q13.3-q14	23	12	3.99301e-10	-0.263424	-2.18347	1.40417e-15	5	5.05051
SUPT6H	17q11.2	23	13	8.82413e-15	0.0291547	-0.28208	5.41124e-05	5	5.05051
HSPA12A	10q25.3	22	13	4.34985e-16	-0.0417247	-2.18702	1.02199e-17	5	5.05051
PKD1L1	7p12.3	22	7	1.81464e-11	-0.0836382	-1.75264	2.0076e-16	5	5.05051
TNRC6B	22q13.1	22	7	1.00727e-07	0.291831	-0.390986	8.08858e-06	5	5.05051
ABCA13	7p12.3	21	11	4.52773e-07	0.0919562	0.448772	0.0159018	5	5.05051
LRP2	2q31.1	21	12	2.1836e-21	0.669877	-3.57225	2.13914e-07	5	5.05051
PCDH19	Xq22.1	21	12	5.71602e-21	0.292833	-3.32249	1.31411e-20	5	5.05051
MCOLN1	19p13.2	18	4	1.23662e-05	0.256131	0.226385	0.039598	5	5.05051
TPR	1q31.1	18	9	6.20946e-06	-0.2341	0.174454	0.0336948	5	5.05051
LAMB4	7q31.1	17	9	3.99184e-11	-0.055313	-0.679287	9.46598e-05	5	5.05051
ITGAX	16p11.2	16	10	1.77628e-11	-0.479166	1.26488	4.81074e-11	5	5.05051
ANKRD30A	10p11.21	14	7	2.34612e-07	-0.0537193	-7.92389	3.78114e-20	5	5.05051
GOLGB1	3q13.33	14	4	0.000879328	-0.367178	-0.575662	1.08153e-06	5	5.05051
GCC2	2q12.3	13	7	1.8184e-14	-0.708016	-0.786153	2.80285e-07	5	5.05051
PKHD1L1	8q23.1-q23.2	13	7	1.49909e-08	0.105365	-3.94144	2.19717e-19	5	5.05051
RPGR	Xp11.4	13	6	7.26941e-15	-0.430668	-1.06987	2.12791e-14	5	5.05051
TDRD5	1q25.2	12	5	2.3818e-09	-0.153383	0.710373	0.006552	5	5.05051
FRG1	4q35.2	11	8	1.20211e-08	-0.399866	-0.484644	1.35966e-08	5	5.05051
C2orf16	2p23.3	10	7	1.36118e-16	0.190736	-0.754991	5.15138e-06	5	5.05051
PLIN4	19p13.3	8	4	9.67602e-16	0.308501	-6.59761	2.33745e-22	5	5.05051
FREM1	9p22.3	6	3	4.96288e-06	0.0442279	-3.96733	9.52658e-23	5	5.05051
ANKRD36C	2q11.1	5	1	0.0267121	-0.0934578	-1.24135	3.31123e-06	5	5.05051
TENM1	Xq25	4	2	2.40845e-05	-0.17791	-2.37307	1.42527e-11	5	5.05051
RP1	8q11.23-q12.1	2013	992	3.95794e-24	-1.69702	-1.86953	8.94094e-05	4	4.0404
AGAP1	2q37.2	312	160	5.27937e-21	-0.227282	-0.506741	0.00225446	4	4.0404
RIMBP2	12q24.33	215	143	2.63637e-23	-0.841964	-3.57322	9.0141e-21	4	4.0404
ZFYVE28	4p16.3	121	60	2.63514e-16	0.184333	-0.823986	3.21344e-05	4	4.0404
FAT1	4q35.2	120	50	8.70317e-13	-0.690349	-0.563627	0.0110449	4	4.0404
CYFIP1	15q11.2	100	38	3.33231e-19	0.181182	-0.40643	0.000152937	4	4.0404
MACF1	1p34.3	89	44	2.1836e-21	0.467085	-0.5807	0.000220589	4	4.0404
COL5A1	9q34.3	83	53	3.99347e-18	-0.525985	1.41823	2.27691e-09	4	4.0404
NRXN2	11q13.1	82	52	1.56712e-22	0.199569	-0.9989	0.000271938	4	4.0404
CNTNAP2	7q35-q36.1	79	30	8.36327e-17	-0.535279	2.17078	0.00182832	4	4.0404
CARD11	7p22.2	78	51	1.13544e-17	-0.385481	0.570903	0.000171342	4	4.0404
MYO10	5p15.1	77	45	1.86073e-19	-1.18629	1.16327	2.28538e-11	4	4.0404
FRAS1	4q21.21	73	30	3.0781e-14	0.379998	-0.90573	0.00887743	4	4.0404
ATXN7L1	7q22.3	72	40	1.15753e-18	-1.57669	-0.268305	0.0177979	4	4.0404
NOTCH1	9q34.3	70	37	8.18467e-23	0.230108	0.239001	0.0224884	4	4.0404
HERC2	15q13.1	66	27	1.21005e-13	-0.0914955	-0.562477	6.22165e-07	4	4.0404
ZFPM2	8q23	66	37	3.57853e-17	-0.214768	-2.00038	9.04246e-13	4	4.0404
MUC6	11p15.5	58	32	1.52663e-09	0.0797633	-5.28271	2.74064e-15	4	4.0404
NBEA	13q13.3	58	28	1.87525e-16	0.412733	-2.40878	1.09818e-11	4	4.0404
VPS13D	1p36.22-p36.21	58	36	1.81548e-22	0.39471	-1.07088	4.3883e-13	4	4.0404
CACNA1E	1q25.3	57	37	3.37283e-22	-0.9815	1.0976	3.26075e-07	4	4.0404
UTRN	6q24.2	57	22	2.91432e-16	0.308164	-2.09637	3.48412e-21	4	4.0404
ANK2	4q25-q26	55	28	9.47267e-22	-0.322975	-2.60965	1.00891e-20	4	4.0404
KIF5C	2q23.1-q23.2	52	28	4.79911e-18	-0.136857	-1.95869	2.23879e-08	4	4.0404
CELSR3	3p21.31	50	27	3.57853e-17	0.381053	1.53648	9.23108e-12	4	4.0404
PEG3	19q13.4	50	27	2.83737e-10	-0.177379	-2.14007	0.0135777	4	4.0404
MYH10	17p13.1	49	29	1.63507e-21	0.332529	-0.895435	4.75542e-08	4	4.0404
SRRM2	16p13.3	48	22	1.26085e-16	-0.466318	-0.360376	0.0004116	4	4.0404
HCFC1	Xq28	46	32	1.80287e-16	-0.501691	0.605175	3.04957e-07	4	4.0404
KAT6B	10q22.2	45	21	1.25838e-21	0.211605	-1.08031	7.18388e-11	4	4.0404
DSCAM	21q22.2	43	31	2.07351e-17	-0.448009	-2.55433	3.8097e-05	4	4.0404
FAM49B	8q24.21	43	21	6.30214e-19	0.580063	1.03637	5.19968e-16	4	4.0404
IQGAP2	5q13.3	43	15	5.40132e-17	0.210622	-2.10536	1.70747e-14	4	4.0404
ESPNP	1p36.13	42	21	4.62156e-21	0.529972	2.09808	2.61625e-06	4	4.0404
LAMA2	6q22.33	42	19	1.138e-16	-0.413565	-3.10796	1.22056e-22	4	4.0404
ROBO3	11q24.2	42	32	6.4254e-23	0.853436	-1.38631	2.1434e-11	4	4.0404
UNC5D	8p12	42	30	1.66242e-23	-1.04777	-1.84451	0.00192557	4	4.0404
CLIP2	7q11.23	41	22	3.22758e-14	-0.105783	0.379165	0.0047128	4	4.0404
DMD	Xp21.2-p21.1	39	21	5.27937e-21	-0.726014	-2.47565	3.01667e-20	4	4.0404
DOCK9	13q32.3	39	19	2.66525e-15	0.166335	-1.30132	2.7428e-12	4	4.0404
LRP1B	2q22.1-q22.2	39	21	2.36469e-10	-0.618502	-3.4727	1.62669e-14	4	4.0404
MYH11	16p13.11	39	20	4.51087e-17	0.0964575	-5.32169	7.4576e-24	4	4.0404
EPB41L3	18p11.31	38	23	1.0184e-08	1.96315	-1.03403	2.0809e-08	4	4.0404
STXBP5	6q24.3	38	17	4.23573e-08	-0.289917	-0.46444	0.000199573	4	4.0404
EPHB3	3q27.1	37	17	4.68682e-15	0.379521	0.969781	6.1818e-06	4	4.0404
PASK	2q37.3	37	10	2.04056e-12	0.0941	1.11343	4.71491e-11	4	4.0404
MEGF8	19q13.2	35	18	4.6106e-13	0.855296	-0.477967	5.19205e-05	4	4.0404
HIVEP2	6q24.2	34	18	1.50887e-16	-0.23156	-0.544864	0.000437119	4	4.0404
HMCN1	1q25.3-q31.1	34	22	8.35318e-22	-0.928622	-1.49323	1.39551e-09	4	4.0404
SZT2	1p34.2	34	18	3.57333e-24	0.57781	-0.431595	2.16842e-05	4	4.0404
TNRC6C	17q25.3	34	15	4.33079e-12	0.154343	-0.575703	1.53655e-05	4	4.0404
MYO15A	17p11.2	33	19	2.06786e-18	0.513736	-0.571925	0.0004116	4	4.0404
TECTA	11q23.3	33	24	1.88546e-20	-0.296259	-1.07098	1.279e-11	4	4.0404
DNAH9	17p12	32	22	1.30228e-23	-0.608942	-4.14525	3.28746e-21	4	4.0404
FGD5	3p25.1	32	18	4.03784e-21	-0.149252	-1.86285	4.55788e-18	4	4.0404
ARHGAP24	4q21.23-q21.3	31	16	8.61318e-15	0.784543	-1.5782	2.21508e-23	4	4.0404
OTUD7A	15q13.3	31	20	5.27937e-21	-0.367203	-1.95087	9.70033e-19	4	4.0404
CECR2	22q11.1-q11.21	29	15	1.4278e-12	0.453363	-1.12796	0.00107964	4	4.0404
SUPT5H	19q13.2	29	18	2.98663e-16	-0.618229	0.540649	5.6312e-09	4	4.0404
CKAP5	11p11.2	28	13	1.75512e-15	2.03229	0.969348	7.4963e-11	4	4.0404
ITSN2	2p23.3	28	10	4.97953e-11	-0.540121	-0.542359	4.66562e-05	4	4.0404
TRIM46	1q22	28	16	2.63514e-16	-0.359736	1.60215	1.00517e-10	4	4.0404
ASTN1	1q25.2	27	10	1.52523e-20	-0.643688	-3.08353	1.4364e-13	4	4.0404
MYT1	20q13.33	27	20	1.90814e-18	-0.406892	1.01285	0.000181406	4	4.0404
PCLO	7q21.11	27	9	4.34862e-08	0.0506358	-1.23917	1.08153e-06	4	4.0404
CFAP61	20p11.23	26	11	1.06426e-10	-0.192943	-1.51477	2.357e-13	4	4.0404
GON4L	1q22	26	18	1.05056e-20	-0.541643	0.34144	0.029205	4	4.0404
MAP3K12	12q13.13	26	11	8.72004e-12	1.19881	-1.05744	7.40984e-10	4	4.0404
ZNF469	16q24.2	26	19	3.01933e-23	0.49797	1.4676	8.86766e-11	4	4.0404
DENND5B	12p11.21	25	14	1.55129e-15	1.16994	-1.44851	2.77434e-13	4	4.0404
RELN	7q22.1	25	12	1.92493e-13	-0.392826	-4.42685	2.93667e-18	4	4.0404
ZGRF1	4q25	25	8	5.85058e-06	-0.172378	0.735037	2.68042e-05	4	4.0404
EIF2AK4	15q15.1	24	16	1.86651e-17	0.795367	-0.55107	5.90954e-06	4	4.0404
LRRC32	11q13.5	24	9	1.1408e-12	-0.499565	-1.38648	9.03524e-12	4	4.0404
CHRNB2	1q21.3	23	12	6.23456e-18	0.78384	-1.5042	0.000684596	4	4.0404
CPS1	2q34	23	8	1.9366e-08	-0.204859	-2.38539	2.36166e-15	4	4.0404
HERC1	15q22.31	23	10	2.19127e-15	0.356768	-1.01558	7.91918e-12	4	4.0404
INPP5B	1p34.3	23	17	3.26602e-13	-0.57147	-0.354191	0.000646275	4	4.0404
REPIN1	7q36.1	23	9	4.71749e-13	0.249003	0.400136	3.44135e-05	4	4.0404
AARS	16q22.1	22	13	1.32731e-16	0.206491	0.477781	1.68208e-07	4	4.0404
ATXN2	12q24.12	22	6	2.32549e-23	0.646532	-0.284435	0.0177979	4	4.0404
COL19A1	6q13	22	11	1.92981e-10	-0.260926	0.915971	0.00110968	4	4.0404
CHD6	20q12	21	7	2.66229e-22	0.336833	-0.710347	1.11873e-05	4	4.0404
SMC6	2p24.2	21	8	2.36801e-14	-0.669172	0.864141	7.39626e-14	4	4.0404
TCHH	1q21.3	21	7	1.44013e-15	-0.307848	0.499504	0.00748979	4	4.0404
XPO1	2p15	21	10	1.13532e-20	0.436811	0.661909	1.85663e-06	4	4.0404
ACE	17q23.3	20	9	3.46779e-16	-0.146959	-0.546818	0.000426813	4	4.0404
BIRC6	2p22.3	20	9	2.5495e-17	-0.742181	-0.311063	0.0443715	4	4.0404
MSH3	5q14.1	20	10	2.46314e-10	-0.299287	-0.837072	7.38469e-15	4	4.0404
PREX2	8q13.2	20	16	4.2485e-15	-0.524282	-3.37987	1.45568e-22	4	4.0404
RALGAPA2	20p11.23	20	7	6.29055e-12	0.102959	-1.32012	1.83889e-14	4	4.0404
TTF2	1p13.1	20	10	2.33075e-20	1.07615	0.69117	2.31738e-06	4	4.0404
CHD2	15q26.1	19	13	1.49894e-14	-0.474675	-0.509604	0.000255898	4	4.0404
PRUNE2	9q21.2	19	9	3.50404e-18	-0.200878	-2.1661	5.43378e-14	4	4.0404
FANCI	15q26.1	18	7	1.43333e-11	-0.278142	1.99914	1.63233e-21	4	4.0404
FRMPD2	10q11.22	18	7	8.12626e-11	0.0824937	-4.37297	5.11705e-14	4	4.0404
IDS	Xq28	18	8	2.85805e-08	-0.270889	-0.877939	6.57293e-10	4	4.0404
COL6A5	3q22.1	17	8	8.5792e-17	-0.617701	3.39573	8.57766e-15	4	4.0404
NIPBL	5p13.2	17	3	0.00115037	-0.126619	-0.467057	0.000843193	4	4.0404
PDE1B	12q13.2	17	13	4.55055e-18	0.258828	-1.52715	2.71238e-13	4	4.0404
SERPINE1	7q22.1	17	12	3.49292e-15	-0.176565	0.758172	0.000453081	4	4.0404
DDX55	12q24.31	16	3	3.26704e-10	0.0716732	0.391008	0.000902237	4	4.0404
KIAA1210	Xq24	16	9	8.13184e-13	0.235507	-1.84713	5.05105e-05	4	4.0404
NAV3	12q21.2	16	11	1.63178e-12	-0.121725	-2.88985	2.22428e-21	4	4.0404
PKD1L2	16q23.2	16	10	4.64192e-09	0.130343	-2.8569	6.26315e-17	4	4.0404
ZNF687	1q21.3	16	10	1.86073e-19	0.0948671	0.686202	2.53293e-07	4	4.0404
APOBR	16p12.1	15	10	5.70336e-14	0.21139	0.965027	4.49671e-06	4	4.0404
CACNA1F	Xp11.23	15	12	2.63514e-16	-0.307681	-1.87683	2.27889e-08	4	4.0404
SPAG17	1p12	15	4	7.76447e-08	0.439576	-2.1151	6.38821e-13	4	4.0404
UBR2	6p21.1	15	8	2.08435e-07	-0.344423	-0.28674	0.00444067	4	4.0404
ZDBF2	2q33.3	15	6	8.92519e-08	0.0314057	-2.16968	2.27889e-08	4	4.0404
BAZ2B	2q24.2	14	4	5.16266e-07	0.33793	-1.27651	3.83713e-12	4	4.0404
KIF24	9p13.3	14	5	1.85907e-18	0.267675	1.348	2.0269e-14	4	4.0404
KIF4A	Xq13.1	14	11	1.62883e-18	-0.72777	5.09332	1.33291e-24	4	4.0404
WDR72	15q21.3	14	4	6.33041e-11	-0.250269	-2.96087	0.00013218	4	4.0404
ARHGAP5	14q12	13	2	2.42614e-07	-0.376588	-1.00671	2.60125e-10	4	4.0404
COL6A6	3q22.1	12	4	4.72983e-09	-0.31503	-4.26845	1.02316e-23	4	4.0404
DNAH14	1q42.12	12	6	9.34771e-20	-0.850972	1.46259	1.55339e-15	4	4.0404
ABCC10	6p21.1	11	4	5.38707e-10	0.103841	0.752552	2.65507e-10	4	4.0404
CSRNP3	2q24.3	11	6	6.02362e-16	-0.872846	-2.57711	1.77371e-13	4	4.0404
CUL7	6p21.1	11	8	7.44542e-15	0.304049	0.256811	0.019193	4	4.0404
IQGAP3	1q22	11	5	2.15412e-11	-0.388362	4.76421	2.03476e-24	4	4.0404
ITIH4	3p21.1	11	7	1.29442e-08	0.285959	-0.579487	0.00155469	4	4.0404
TLN1	9p13.3	11	6	1.1998e-21	0.27455	-0.620584	3.09994e-09	4	4.0404
CD163L1	12p13.31	10	6	1.36248e-14	-0.339603	-0.267597	0.0387002	4	4.0404
UBN2	7q34	10	4	0.0035839	0.542943	-0.198126	0.0447075	4	4.0404
GYG2	Xp22.33	9	6	1.58923e-15	0.500429	-3.25347	1.31053e-18	4	4.0404
SCN1A	2q24.3	9	3	3.64852e-05	-0.101658	2.28547	0.00126402	4	4.0404
SP100	2q37.1	9	2	0.0125129	0.0552129	-0.311965	0.00348694	4	4.0404
ASXL3	18q12.1	8	3	6.76369e-07	1.18407	-3.10522	3.15003e-11	4	4.0404
PCDHB8	5q31.3	8	6	3.6708e-17	0.466599	-1.23823	0.0169011	4	4.0404
SCN2A	2q24.3	8	2	4.15503e-21	0.614006	-3.00026	1.12191e-11	4	4.0404
AMPD1	1p13.2	6	5	1.49623e-11	0.17634	-2.88733	1.73742e-10	4	4.0404
RPLP0P2	11q12.2	6	3	3.22275e-17	-0.435064	2.02183	1.33696e-19	4	4.0404
CCDC168	13q33.1	4	2	0.00132638	0.0107297	1.39426	2.58799e-08	4	4.0404
FRMD7	Xq26.2	4	1	0.0122436	0.201862	-1.63994	0.00027474	4	4.0404
TUBBP5	9q34.3	3	1	9.10902e-06	0.626942	0.710616	0.000323077	4	4.0404
DIP2C	10p15.3	501	298	4.70896e-23	0.325516	-0.765023	1.24038e-09	3	3.0303
TBCD	17q25.3	355	204	1.30228e-23	0.149452	0.466726	8.35098e-07	3	3.0303
PCDHGA5	5q31	267	229	3.57333e-24	0.567438	-1.84734	6.37731e-15	3	3.0303
ABR	17p13.3	230	95	3.97644e-23	0.625832	-0.351172	3.16807e-05	3	3.0303
TRAPPC9	8q24.3	220	114	5.53945e-23	0.2272	0.471515	7.69546e-07	3	3.0303
PCDHGB4	5q31	209	175	3.57333e-24	0.567438	-2.60324	6.4502e-10	3	3.0303
CASZ1	1p36.22	176	120	5.80049e-23	0.347052	-0.609098	0.0287435	3	3.0303
PDE10A	6q27	170	97	3.71481e-21	-0.261707	-0.887014	0.000101088	3	3.0303
CACNA1C	12p13.33	167	115	1.48711e-20	-0.369931	-1.40863	3.98393e-07	3	3.0303
CACNA1H	16p13.3	164	112	3.32914e-18	-0.309886	-0.790149	6.8834e-05	3	3.0303
BAHCC1	17q25.3	128	86	1.59233e-21	0.433204	0.349388	0.0160425	3	3.0303
CSMD1	8p23.2	108	63	4.70394e-19	-0.292197	-2.1518	2.5709e-07	3	3.0303
EP400	12q24.33	108	53	3.84262e-22	-0.712852	-0.219094	0.0299115	3	3.0303
PCDHA10	5q31.3	106	73	1.09405e-23	0.500371	-1.5621	1.58426e-10	3	3.0303
KCNMA1	10q22.3	102	53	9.25042e-23	-1.21587	-2.69218	2.12791e-14	3	3.0303
INTS1	7p22.3	98	50	1.06832e-19	0.200503	0.371912	9.21751e-05	3	3.0303
DSCAML1	11q23.3	97	69	1.13532e-20	-0.472912	-2.87606	6.70845e-15	3	3.0303
LPP	3q27.3-q28	97	46	1.69575e-23	0.52873	-1.28695	6.22595e-12	3	3.0303
KIFC1	6p21.32	96	40	1.22107e-18	-0.930204	4.28844	1.27785e-24	3	3.0303
WDR37	10p15.3	96	51	1.96595e-19	-0.245845	-0.287908	0.0224884	3	3.0303
TPO	2p25.3	95	57	1.96595e-19	-0.419523	-3.87666	8.24889e-22	3	3.0303
ADCY9	16p13.3	88	52	5.19071e-18	-0.661038	-0.839219	9.46414e-13	3	3.0303
TSC2	16p13.3	87	50	1.98732e-20	0.412142	-0.220628	0.00929484	3	3.0303
TLN2	15q22.2	85	46	1.05056e-20	-0.146851	-1.83928	1.07487e-19	3	3.0303
TENM2	5q34	82	55	5.93878e-23	-1.47722	-4.03158	8.96042e-14	3	3.0303
SNX8	7p22.3	79	40	1.07945e-22	0.328664	0.760188	3.76526e-09	3	3.0303
ATXN1	6p22.3	78	39	1.29394e-17	0.372119	-0.400142	0.00630345	3	3.0303
GREB1	2p25.1	75	41	1.1861e-19	-0.580658	-2.5848	1.75162e-12	3	3.0303
FADS2	11q12.2	73	29	5.09336e-19	-0.323445	2.31276	5.45162e-11	3	3.0303
AKAP13	15q25.3	71	35	4.58654e-22	0.703902	-0.805258	3.06792e-06	3	3.0303
EPHB1	3q22.2	71	33	5.9812e-15	1.7233	-1.72841	9.0602e-07	3	3.0303
MAML2	11q21	70	28	4.94022e-23	-1.10553	-1.11531	9.58986e-10	3	3.0303
EGFR	7p11.2	69	36	5.5702e-24	0.354236	-1.59679	6.73037e-14	3	3.0303
SDK2	17q25.1	69	38	5.14195e-21	1.55045	-1.55926	0.00311521	3	3.0303
NOP14	4p16.3	67	29	1.21904e-19	0.267558	0.177127	0.0399074	3	3.0303
SHROOM3	4q21.1	66	31	4.46243e-15	0.228303	-1.1995	2.16842e-05	3	3.0303
NCKAP5	2q21.2	65	32	4.08862e-20	0.163857	-0.775951	0.00529807	3	3.0303
NR5A2	1q32.1	65	44	4.28756e-24	0.483012	-2.3824	3.30445e-23	3	3.0303
ARHGAP26	5q31.3	62	21	1.86073e-19	0.175159	-1.2949	1.54641e-14	3	3.0303
TBX15	1p12	61	55	1.8354e-20	0.961706	-2.52998	1.23274e-19	3	3.0303
MUC2	11p15.5	59	29	8.47328e-11	-0.250198	0.577176	0.0482936	3	3.0303
ATM	11q22.3	58	20	9.87736e-07	-0.448599	-0.713811	1.4722e-05	3	3.0303
DGKD	2q37.1	58	35	3.50404e-18	0.0723032	-0.255384	0.0308829	3	3.0303
PCDHA13	5q31.3	58	44	1.09405e-23	0.500371	-2.37518	6.69637e-10	3	3.0303
ANK3	10q21.2	57	31	4.23964e-19	-0.609072	-0.63098	0.0306425	3	3.0303
LTBP4	19q13.1-q13.2	57	32	3.98419e-16	-0.049971	-2.06805	6.37781e-21	3	3.0303
ACACA	17q12	54	22	4.05416e-12	0.120489	-0.52591	1.8536e-05	3	3.0303
ESPN	1p36.31	54	21	7.8807e-18	0.417059	0.476883	0.0173478	3	3.0303
WDR81	17p13.3	54	26	5.81317e-22	0.519983	-0.349085	0.0481594	3	3.0303
BACH2	6q15	51	25	1.97647e-23	-0.721768	-1.23035	1.573e-09	3	3.0303
ITPR3	6p21.31	51	20	1.8763e-21	0.246495	1.12464	1.39792e-06	3	3.0303
XKR4	8q12.1	50	43	7.39462e-19	-0.552353	-2.01929	2.68032e-07	3	3.0303
MYO16	13q33.3	49	24	2.59152e-22	1.95392	-2.37918	2.82454e-10	3	3.0303
SPTB	14q23.3	49	25	1.05329e-16	0.307069	-0.973579	2.50568e-06	3	3.0303
CNKSR3	6q25.2	48	21	7.7372e-16	-0.115651	0.525185	6.18645e-05	3	3.0303
FMN2	1q43	48	25	3.00672e-21	-0.513019	-1.89667	4.68666e-10	3	3.0303
ITGB2	21q22.3	47	31	2.70861e-21	-1.45443	1.40779	1.57788e-08	3	3.0303
KIAA0825	5q15	47	28	9.80193e-14	-0.125721	-1.76134	1.39949e-14	3	3.0303
FLNC	7q32.1	46	31	4.17725e-17	-0.141675	-2.27806	2.31105e-15	3	3.0303
B4GALNT4	11p15.5	45	19	7.16761e-20	0.276387	1.99731	1.12227e-14	3	3.0303
INMT	7p14.3	45	23	6.89341e-23	0.191599	-3.82849	1.67681e-23	3	3.0303
PKD1	16p13.3	45	22	7.08354e-21	0.397748	-0.632689	6.02471e-07	3	3.0303
DMGDH	5q14.1	44	24	1.5474e-19	0.722589	-2.67079	5.70717e-19	3	3.0303
NPLOC4	17q25.3	44	27	1.25838e-21	0.281615	0.663143	8.09008e-08	3	3.0303
SMARCA4	19p13.2	44	20	3.89393e-18	0.0908548	1.15115	7.39626e-14	3	3.0303
CASKIN2	17q25.1	43	27	2.17347e-22	0.145433	-0.37617	0.00127627	3	3.0303
FRMD6	14q22.1	43	16	4.96008e-19	0.118121	-1.69421	7.9597e-15	3	3.0303
USP36	17q25.3	43	29	6.83635e-19	0.062075	0.452498	0.00213969	3	3.0303
WDFY4	10q11.23	43	28	1.59604e-17	-0.2269	0.418367	0.013106	3	3.0303
ARHGEF1	19q13.2	42	22	1.12392e-14	1.68112	0.56822	8.345e-09	3	3.0303
ATP2B4	1q32.1	42	20	2.70269e-16	0.229267	-1.01394	2.40442e-12	3	3.0303
GRIN2B	12p13.1	42	21	1.99542e-16	-0.254526	-3.11726	1.2178e-13	3	3.0303
NALCN	13q32.3-q33.1	42	16	7.41808e-09	-0.259977	-1.16738	0.00177091	3	3.0303
PDIA5	3q21.1	42	23	2.54492e-14	-0.705859	0.878921	3.02085e-15	3	3.0303
SETBP1	18q12.3	42	19	3.18142e-23	0.363379	-1.86659	1.11912e-15	3	3.0303
KCND3	1p13.2	41	24	2.12889e-21	-0.722798	-3.5192	1.02515e-18	3	3.0303
ZNF613	19q13.41	41	17	4.24057e-10	1.04309	-0.341145	0.00401618	3	3.0303
APC	5q22.2	40	14	3.0484e-13	0.450694	-1.06138	1.76272e-11	3	3.0303
NID1	1q42.3	40	19	1.19665e-17	0.686089	-0.86914	1.29814e-07	3	3.0303
TRPM2	21q22.3	40	25	9.75589e-23	-1.37084	1.50775	9.60172e-16	3	3.0303
CDH11	16q21	39	27	1.84971e-16	-0.431824	0.712649	0.00192606	3	3.0303
DISC1	1q42.2	39	19	7.99737e-23	-0.268216	-0.28873	0.0381193	3	3.0303
L1CAM	Xq28	39	22	1.09664e-19	-0.449509	0.895528	0.0182511	3	3.0303
LRRC7	1p31.1	39	25	1.39621e-14	-0.280327	-0.45272	0.0306425	3	3.0303
PIGQ	16p13.3	38	19	1.31932e-19	1.98722	0.342987	0.00355971	3	3.0303
TMEM131	2q11.2	38	14	3.06121e-16	-0.60104	-0.217487	0.0145736	3	3.0303
DYNC1I1	7q21.3	37	19	9.39877e-17	0.0669623	-0.704245	0.00345139	3	3.0303
RUSC1	1q22	36	23	2.248e-19	0.598183	1.1777	1.27689e-18	3	3.0303
UBA1	Xp11.3	36	11	9.3631e-19	-0.805297	0.497492	6.4502e-10	3	3.0303
ZNF438	10p11.23	36	8	2.29941e-17	-0.136407	-0.50632	3.26181e-06	3	3.0303
DALRD3	3p21.31	35	21	4.08862e-20	-1.30601	-0.571913	1.94816e-06	3	3.0303
FBN2	5q23.3	35	20	2.23853e-18	0.221539	2.90471	2.58251e-14	3	3.0303
LOXHD1	18q21.1	35	22	3.13821e-17	-0.174881	-1.49281	2.91212e-14	3	3.0303
P4HB	17q25.3	35	19	8.4942e-21	0.267426	1.05406	2.08992e-15	3	3.0303
UNC5B	10q22.1	35	15	3.71184e-23	-1.26777	0.967965	8.63527e-13	3	3.0303
ZNFX1	20q13.13	35	19	8.29039e-18	0.173962	-0.273158	0.0358462	3	3.0303
CNNM2	10q24.32	34	15	4.71749e-13	-0.104035	-0.423616	2.68042e-05	3	3.0303
MAN2B1	19p13.13	34	14	9.12211e-19	0.904918	0.909228	5.11905e-11	3	3.0303
PDE3A	12p12.2	34	19	3.62837e-12	-0.312262	-1.61406	4.5057e-08	3	3.0303
PMEL	12q13.2	34	12	3.47859e-23	0.413616	-1.3238	2.50568e-06	3	3.0303
UNC80	2q34	34	14	2.96625e-11	0.260708	1.3327	0.000852856	3	3.0303
AAK1	2p13.3	33	15	2.06786e-18	0.4592	-0.356319	0.00370687	3	3.0303
PLXNA3	Xq28	33	15	2.39513e-13	-0.0354306	0.745197	2.45763e-12	3	3.0303
CNTNAP1	17q21.2	32	23	3.16565e-19	0.296572	-0.535263	0.000103824	3	3.0303
CASKIN1	16p13.3	31	19	1.10434e-20	0.231036	0.933396	0.00800315	3	3.0303
CHD9	16q12.2	31	15	3.38425e-14	0.679975	-1.31528	2.0269e-14	3	3.0303
HAUS7	Xq28	31	17	1.16556e-17	-0.432744	0.87093	5.05447e-13	3	3.0303
KIAA0319L	1p34.3	31	16	3.68538e-10	0.281813	-0.445527	0.00334798	3	3.0303
QSOX1	1q25.2	31	12	8.9818e-16	-0.136614	0.255991	0.020509	3	3.0303
TBX3	12q24.21	31	19	8.53057e-12	0.327306	-1.34694	1.19828e-11	3	3.0303
VANGL2	1q23.2	31	11	6.97371e-10	-0.038416	1.13289	9.35467e-09	3	3.0303
ARHGEF2	1q22	30	16	3.42295e-21	0.302423	0.561828	9.65816e-07	3	3.0303
COL14A1	8q24.12	30	19	9.87218e-19	0.948619	-3.38466	3.37294e-20	3	3.0303
EPB41L2	6q23.1-q23.2	30	10	1.92493e-13	-0.130105	-0.934176	1.92346e-11	3	3.0303
ITGB6	2q24.2	30	17	3.83265e-16	-1.0292	-0.861049	0.020004	3	3.0303
PLCE1	10q23.33	30	20	8.35318e-22	-1.06349	-0.835486	0.000289153	3	3.0303
RPL13A	19q13.33	30	17	1.31827e-08	-0.140704	-0.356373	0.0206836	3	3.0303
SOX13	1q32.1	30	16	5.92669e-09	-0.0467773	-0.594369	0.000616634	3	3.0303
SSC5D	19q13.42	30	19	5.5225e-22	0.304634	-1.37742	9.0459e-11	3	3.0303
SYT6	1p13.2	30	16	2.18077e-10	-0.0976484	-1.62263	9.71924e-05	3	3.0303
ZC3H13	13q14.13	30	11	2.21078e-07	0.730042	-0.722304	4.1439e-09	3	3.0303
BBX	3q13.12	29	12	3.16805e-15	0.282156	-0.624142	1.33238e-06	3	3.0303
SHISA6	17p12	29	19	3.11005e-22	-0.480455	-3.2409	3.73447e-16	3	3.0303
SIPA1L2	1q42.2	29	23	2.70269e-16	-0.286741	0.391279	0.0134594	3	3.0303
SNCAIP	5q23.2	29	21	4.38293e-18	-0.470455	-1.71063	3.0003e-12	3	3.0303
THBS4	5q14.1	29	14	2.54492e-14	0.591208	-2.26277	2.77318e-11	3	3.0303
LRRC8C	1p22.2	28	10	1.58941e-19	0.247353	-0.481139	0.000189657	3	3.0303
ABCA4	1p22.1	27	8	1.29384e-16	-0.480123	-1.18083	0.00150525	3	3.0303
ARHGAP42	11q22.1	27	12	6.13797e-11	0.154319	-1.18582	3.8395e-08	3	3.0303
MYH3	17p13.1	27	17	4.93246e-20	-0.243241	-1.47249	4.10079e-12	3	3.0303
SSPO	7q36.1	27	15	3.57391e-20	0.274132	-0.632104	0.00148909	3	3.0303
SYT9	11p15.4	27	14	7.39286e-14	-0.365865	-3.89342	1.39413e-11	3	3.0303
TRPC6	11q22.1	27	19	1.58923e-15	-0.359527	-1.95378	1.93249e-21	3	3.0303
ASH1L	1q22	26	15	4.09477e-14	0.0430044	-0.356414	0.00111663	3	3.0303
CAMTA2	17p13.2	26	11	3.57333e-24	0.291898	-0.678867	5.97456e-14	3	3.0303
CNTN1	12q12	26	13	5.0384e-06	0.139028	-2.81686	7.74761e-12	3	3.0303
EP300	22q13.2	26	11	6.3015e-06	-0.530959	-0.201897	0.0103693	3	3.0303
GART	21q22.11	26	10	6.26857e-09	-0.584095	0.849841	1.0741e-11	3	3.0303
KANSL3	2q11.2	26	10	8.35318e-22	0.422547	-0.465571	4.79167e-05	3	3.0303
LGR4	11p14.1	26	13	7.70352e-09	-0.27911	-1.2891	4.89209e-12	3	3.0303
MAN2A1	5q21.3	26	10	1.30728e-10	-0.358228	-0.567723	2.92735e-06	3	3.0303
SCN5A	3p22.2	26	14	8.34629e-12	-0.771038	-2.16656	1.45296e-09	3	3.0303
ZNF407	18q23	26	6	1.33044e-14	0.422469	-0.481005	5.86717e-05	3	3.0303
CEP170	1q43	25	6	1.48711e-20	0.0884473	0.4239	0.000498019	3	3.0303
EYS	6q12	25	11	6.83482e-10	0.127309	-1.89856	2.72279e-18	3	3.0303
FURIN	15q26.1	25	11	2.84597e-12	-0.676497	0.43548	0.000202025	3	3.0303
LY75	2q24.2	25	12	1.27164e-15	1.36023	-0.713586	0.0488739	3	3.0303
PER2	2q37.3	25	8	3.66929e-15	0.910899	-2.02503	2.93667e-18	3	3.0303
PRTG	15q21.3	25	18	1.46747e-18	1.55347	-2.48588	4.70093e-19	3	3.0303
SON	21q22.11	25	8	6.26857e-09	-0.584095	-0.409103	0.00301989	3	3.0303
UBR3	2q31.1	25	8	8.20805e-15	0.18244	-0.817774	6.32874e-10	3	3.0303
C1orf127	1p36.22	24	11	2.74943e-13	-0.593196	0.746613	4.63655e-06	3	3.0303
CCDC50	3q28	24	12	5.16847e-13	0.124074	-1.05548	2.624e-17	3	3.0303
DNAH11	7p15.3	24	8	4.71749e-13	-0.128561	1.22524	2.1092e-06	3	3.0303
FAM135B	8q24.23	24	13	4.93922e-13	-0.455281	-1.46197	3.08201e-05	3	3.0303
HMGXB3	5q32	24	4	5.23335e-06	0.0377124	-0.205614	0.0336948	3	3.0303
HNRNPU	1q44	24	12	2.56953e-16	-0.690441	0.485984	2.27889e-08	3	3.0303
KMT2C	7q36.1	24	12	1.49519e-22	0.174197	-0.693623	1.44256e-06	3	3.0303
2019-03-06	5p15.2	24	8	0.000268179	0.255454	-0.36454	0.001032	3	3.0303
MTHFR	1p36.22	24	9	7.32738e-12	0.167711	-0.71845	1.33238e-06	3	3.0303
PTPRZ1	7q31.32	24	11	1.81553e-10	-0.208	-1.88583	0.000676767	3	3.0303
THSD7A	7p21.3	24	17	1.31932e-19	-0.269856	-2.28022	7.12948e-17	3	3.0303
TTC3	21q22.13	24	10	7.1996e-06	0.0217025	-0.484757	0.000106546	3	3.0303
UCK2	1q24.1	24	11	7.21927e-14	0.246119	0.890056	7.26192e-12	3	3.0303
VILL	3p22.2	24	13	9.59799e-11	0.105008	-0.8053	6.86629e-07	3	3.0303
DNHD1	11p15.4	23	19	1.69575e-23	0.556164	-0.561057	6.18645e-05	3	3.0303
GRM3	7q21.11-q21.12	23	16	1.63683e-13	0.663887	-1.84842	4.1624e-10	3	3.0303
NCOR1	17p12-p11.2	23	15	6.70604e-07	0.811165	-0.652867	5.92851e-07	3	3.0303
OGDHL	10q11.23	23	11	2.02039e-21	-0.56875	1.01011	0.00288282	3	3.0303
PEAR1	1q23.1	23	14	3.9982e-14	0.432658	-2.91403	9.98301e-24	3	3.0303
PLXNB3	Xq28	23	13	5.0346e-19	-0.772087	0.344731	0.0210309	3	3.0303
PRRC2B	9q34.13	23	14	2.73381e-20	0.333376	-0.468914	0.00057462	3	3.0303
TEC	4p12-p11	23	7	6.0307e-21	-1.20621	-0.428644	0.00099837	3	3.0303
ASXL2	2p23.3	22	11	1.61112e-14	-0.288948	-0.410016	0.00261479	3	3.0303
CUBN	10p13	22	9	4.0349e-16	-0.750652	-1.2563	1.00631e-11	3	3.0303
DDX11	12p11.21	22	8	3.54891e-12	-0.161255	1.16714	1.48931e-10	3	3.0303
DENND4B	1q21.3	22	14	8.76088e-16	0.177504	0.453255	5.83503e-07	3	3.0303
DNAH6	2p11.2	22	8	1.12209e-06	-0.104262	-2.32807	8.40629e-19	3	3.0303
EIF4A2	3q27.3	22	17	3.83969e-13	-0.784141	-0.496367	4.70714e-06	3	3.0303
FRYL	4p11	22	10	1.10434e-20	0.371819	-0.810723	3.76526e-09	3	3.0303
GLB1	3p22.3	22	6	1.67303e-10	-0.188473	0.446362	2.10406e-07	3	3.0303
NLRP7	19q13.42	22	5	1.74054e-20	-0.902495	1.98537	4.64495e-08	3	3.0303
NUSAP1	15q14	22	6	0.00134099	0.336706	3.92706	3.32907e-24	3	3.0303
PIK3C2B	1q32.1	22	12	1.69469e-20	0.688363	-0.84268	9.0459e-11	3	3.0303
ZCCHC2	18q21.33	22	7	1.1981e-16	-0.854248	-0.309841	0.0240329	3	3.0303
ZNF518B	4p16.1	22	17	2.86777e-14	-0.631102	0.380426	0.0417724	3	3.0303
ACTN4	19q13.2	21	8	8.08629e-18	0.0802609	0.182002	0.0161797	3	3.0303
ARHGEF11	1q23.1	21	10	1.40458e-15	-0.682417	0.675854	1.23021e-06	3	3.0303
BPTF	17q24.2	21	8	2.15289e-16	0.583082	-0.280234	0.0306425	3	3.0303
DNAH7	2q32.3	21	7	5.38823e-22	0.202338	-2.3958	6.38821e-13	3	3.0303
DNAH8	6p21.2	21	10	7.40304e-10	1.65651	1.00099	2.65682e-05	3	3.0303
EPS15	1p32.3	21	13	1.45941e-22	0.252706	-0.374584	4.40097e-07	3	3.0303
KAT2A	17q21.2	21	15	1.49519e-22	0.326756	0.265485	0.0115543	3	3.0303
LIG1	19q13.33	21	10	1.60723e-20	0.317483	0.87282	5.01718e-11	3	3.0303
SMAP1	6q13	21	4	0.000171552	-0.0462461	0.164979	0.0217502	3	3.0303
SYNE3	14q32.13	21	8	2.42556e-14	-0.39985	-2.92188	1.23163e-21	3	3.0303
TET2	4q24	21	9	1.07621e-08	-0.228669	-0.207683	0.0212105	3	3.0303
USP1	1p31.3	21	8	1.35523e-18	-1.06995	0.913411	1.14802e-07	3	3.0303
AGO3	1p34.3	20	8	2.09365e-05	-0.285154	-0.336139	0.00912646	3	3.0303
ATP9A	20q13.2	20	10	2.25985e-13	-0.642739	-0.924065	2.10735e-09	3	3.0303
CCPG1	15q21.3	20	6	3.05166e-05	-0.364764	-1.03442	2.54475e-15	3	3.0303
GANAB	11q12.3	20	8	3.36144e-09	0.0309272	0.43395	0.000192022	3	3.0303
HEATR1	1q43	20	11	1.33468e-12	0.0507002	0.711726	4.91973e-05	3	3.0303
MAN1A1	6q22.31	20	10	8.78777e-22	0.234026	-1.43633	2.77434e-13	3	3.0303
NKTR	3p22.1	20	7	6.95691e-05	0.175462	-0.739324	4.86316e-07	3	3.0303
PDCD11	10q24.33	20	6	5.38823e-22	0.497354	0.650318	2.62522e-06	3	3.0303
RBM42	19q13.12	20	6	8.9818e-16	0.144318	0.761911	1.96165e-12	3	3.0303
SLC5A5	19p13.11	20	17	6.12797e-15	1.80271	1.39042	3.39221e-05	3	3.0303
SPEF2	5p13.2	20	9	1.58813e-16	-0.616542	-1.43462	1.00631e-11	3	3.0303
STX4	16p11.2	20	12	7.63213e-24	0.285731	0.297527	0.00308333	3	3.0303
TROAP	12q13.12	20	5	8.53057e-12	0.592985	4.36889	1.35563e-24	3	3.0303
ZNF526	19q13.31	20	6	2.66525e-15	0.201092	0.36228	0.000292605	3	3.0303
EXO1	1q43	19	10	3.26599e-08	0.0366008	4.69202	2.38451e-24	3	3.0303
MPG	16p13.3	19	11	1.00325e-13	1.13474	0.382187	0.000378464	3	3.0303
MYH7B	20q11.22	19	13	6.59029e-23	0.432919	-1.23483	1.72704e-11	3	3.0303
MYO9A	15q23	19	9	2.07408e-19	-0.740105	-0.975092	5.95922e-12	3	3.0303
PARP1	1q42.12	19	11	7.52982e-22	-1.39717	1.28326	2.11639e-16	3	3.0303
PHKB	16q12.1	19	3	2.84707e-05	0.0222268	-0.842323	3.65792e-13	3	3.0303
RFC1	4p14	19	5	6.68711e-06	-0.294288	-0.403257	0.001032	3	3.0303
STAT4	2q32.2-q32.3	19	14	1.8963e-16	-0.538277	-0.686835	0.000862385	3	3.0303
TRIM23	5q12.3	19	6	0.00292701	-0.383202	-1.27618	7.30257e-19	3	3.0303
TSR1	17p13.3	19	7	9.70906e-18	0.135643	0.197677	0.044049	3	3.0303
TYRO3	15q15.1	19	4	2.2462e-15	-0.869839	-1.09476	1.96279e-05	3	3.0303
ABCB5	7p21.1	18	8	6.57086e-12	0.451306	-5.86261	3.09535e-24	3	3.0303
AMER1	Xq11.2	18	13	7.54943e-10	-0.409271	1.17561	5.18649e-10	3	3.0303
CD9	12p13.31	18	6	5.94975e-10	-0.107871	0.271807	0.000343454	3	3.0303
DMXL1	5q23.1	18	6	4.62709e-17	0.275798	-1.68468	7.84479e-18	3	3.0303
FAM171B	2q32.1	18	4	1.22461e-08	0.399243	-0.715177	0.00237866	3	3.0303
GGA1	22q13.1	18	9	1.39621e-14	0.122864	0.347503	0.000453081	3	3.0303
LHCGR	2p16.3	18	11	8.89089e-19	-0.230566	-5.70407	1.92717e-18	3	3.0303
MAN2B2	4p16.1	18	8	2.9917e-07	-0.325452	-0.849363	9.0459e-11	3	3.0303
PALB2	16p12.2	18	3	0.0154013	0.0107588	0.320568	0.00186668	3	3.0303
PI4KB	1q21.3	18	13	7.6378e-23	0.189121	0.387596	1.4299e-05	3	3.0303
PLA2R1	2q23-q24	18	12	2.0635e-11	1.12951	-2.48589	5.8663e-20	3	3.0303
PPIP5K2	5q21.1	18	6	1.55554e-05	-0.285595	-0.377085	0.000498019	3	3.0303
PPP1R12A	12q21.2-q21.31	18	2	3.30934e-17	0.148148	-0.602228	1.11684e-06	3	3.0303
RALGAPB	20q11.23	18	6	6.59751e-07	0.13018	-0.256349	0.0238392	3	3.0303
RBM22	5q33.1	18	7	3.04071e-08	0.222367	-0.421603	5.90954e-06	3	3.0303
RNF128	Xq22.3	18	11	1.4001e-17	-0.819305	-1.90905	4.56655e-06	3	3.0303
SIDT2	11q23.3	18	7	2.12691e-17	0.107794	-1.29964	7.43424e-23	3	3.0303
SYT11	1q22	18	12	1.05056e-20	-0.541643	-0.338485	0.00352282	3	3.0303
ADAMTSL3	15q25.2	17	12	1.28085e-09	-0.603316	-1.40482	2.54402e-06	3	3.0303
AQR	15q14	17	3	2.64019e-11	0.421575	-0.461203	1.46585e-07	3	3.0303
ARAP3	5q31.3	17	9	6.61039e-24	0.300133	-1.00392	3.26031e-13	3	3.0303
CCDC181	1q24.2	17	13	1.16886e-21	2.38393	-0.542417	0.0201704	3	3.0303
COPE	19p13.11	17	8	3.38403e-13	0.0265646	1.01918	2.35708e-17	3	3.0303
DNAJC13	3q22.1	17	6	0.00076723	-0.198447	-0.37893	0.00636363	3	3.0303
GJA5	1q21.2	17	10	3.33342e-10	0.800994	-0.282568	0.00509634	3	3.0303
IL6ST	5q11.2	17	8	3.57853e-17	0.7231	-2.55825	1.16458e-22	3	3.0303
MRPL55	1q42.13	17	11	3.54891e-12	0.158829	0.950474	3.25334e-15	3	3.0303
MTA2	11q12.3	17	9	5.65877e-13	0.11231	0.507525	2.68234e-12	3	3.0303
MTPAP	10p11.23	17	9	1.3061e-09	-0.400736	0.376915	2.75129e-06	3	3.0303
SSRP1	11q12.1	17	8	2.96625e-11	-0.156769	0.728818	6.70415e-10	3	3.0303
TCP11L2	12q23.3	17	2	7.54943e-10	0.568177	-2.0343	3.46127e-19	3	3.0303
ZNF106	15q15.1	17	10	1.69216e-22	0.579825	-1.51599	6.57749e-20	3	3.0303
ABCD3	1p21.3	16	5	1.86665e-07	-0.243041	-0.450466	0.00101002	3	3.0303
AKAP9	7q21.2	16	8	6.59751e-07	-0.274418	-0.366479	0.00230377	3	3.0303
ALS2	2q33.1	16	9	0.00012342	-0.108545	-0.299324	0.019193	3	3.0303
ATP1A2	1q23.2	16	8	3.60685e-19	-0.238041	-7.49887	1.10305e-24	3	3.0303
BDP1	5q13.2	16	3	2.31225e-06	-0.516871	-0.844672	4.58712e-08	3	3.0303
CMYA5	5q14.1	16	13	1.51337e-15	0.376648	-3.15169	4.0813e-15	3	3.0303
DRC7	16q21	16	10	1.35523e-18	-0.939312	1.16697	1.03388e-05	3	3.0303
E2F4	16q22.1	16	9	2.80617e-23	0.399616	0.338454	2.25131e-07	3	3.0303
FAM98A	2p22.3	16	12	1.79244e-05	-0.184005	0.525741	1.31383e-10	3	3.0303
IGFN1	1q32.1	16	14	1.29384e-16	-0.746967	-3.09388	3.35848e-12	3	3.0303
NES	1q23.1	16	14	5.94975e-10	0.364999	-0.598724	0.00211777	3	3.0303
PCDHB16	5q31.3	16	14	1.5474e-19	0.725973	-1.23371	1.77138e-07	3	3.0303
PCMTD2	20q13.33	16	5	4.52761e-11	-0.35407	-0.775896	1.05273e-07	3	3.0303
PRICKLE3	Xp11.23	16	11	2.79947e-14	0.103829	0.573396	6.43087e-07	3	3.0303
PTPRB	12q15	16	12	2.36469e-10	0.442671	-2.91993	7.23652e-23	3	3.0303
QRICH2	17q25.1	16	8	1.09637e-09	0.155893	0.766579	0.000296334	3	3.0303
RALGAPA1	14q13.2	16	3	0.000785028	0.504917	-0.977997	2.23677e-11	3	3.0303
RALY	20q11.22	16	11	1.75778e-16	0.162551	0.875703	1.51522e-15	3	3.0303
SHE	1q21.3	16	12	3.24515e-18	0.123177	-3.03374	3.38635e-22	3	3.0303
SMARCAD1	4q22.3	16	7	7.86606e-06	-0.438098	-0.337677	0.0060627	3	3.0303
TRPA1	8q21.11	16	8	4.68682e-15	-0.273325	2.06126	1.51979e-11	3	3.0303
USP54	10q22.2	16	6	1.44013e-15	-0.889536	-0.479421	0.020004	3	3.0303
WDR17	4q34.2	16	7	1.53567e-14	-0.747318	-1.48226	1.38524e-08	3	3.0303
XIRP1	3p22.2	16	9	1.35544e-19	-0.575184	3.58739	3.10419e-18	3	3.0303
COL4A5	Xq22.3	15	9	1.15172e-15	-0.706337	-1.15266	9.80383e-06	3	3.0303
EPG5	18q12.3-q21.1	15	3	2.23092e-05	-0.0488931	-0.536507	4.47487e-05	3	3.0303
GREB1L	18q11.1-q11.2	15	7	1.075e-09	-0.515514	-1.257	3.57507e-06	3	3.0303
GRIA3	Xq25	15	12	1.8354e-20	0.686113	-1.76354	3.80755e-11	3	3.0303
KIF20B	10q23.31	15	9	2.74995e-07	0.460868	0.804993	2.14831e-09	3	3.0303
KIF21A	12q12	15	4	4.01872e-19	0.7529	0.607625	3.44135e-05	3	3.0303
KPNA2	17q24.2	15	7	2.94307e-09	-0.416927	2.47261	2.0817e-23	3	3.0303
LRRC37A3	17q24.1	15	3	0.00253498	0.0999433	-0.689519	0.0014091	3	3.0303
MST1L	1p36.13	15	10	3.31585e-23	1.37084	-0.91001	1.22038e-05	3	3.0303
POLA1	Xp22.11-p21.3	15	12	1.29707e-13	-0.655942	0.114821	0.0358462	3	3.0303
RAI2	Xp22.13	15	7	7.59855e-13	-0.287125	-3.2875	4.99215e-24	3	3.0303
SEMA4A	1q22	15	10	6.28818e-22	1.16007	0.516851	0.000118288	3	3.0303
SMC1A	Xp11.22	15	11	1.54754e-07	-0.610673	0.441651	0.000282177	3	3.0303
TFE3	Xp11.23	15	11	1.55412e-23	-1.32919	-0.446954	1.51346e-06	3	3.0303
TOPBP1	3q22.1	15	3	5.42919e-06	-0.279988	0.603896	5.46533e-07	3	3.0303
ANKRD30B	18p11.21	14	9	6.98616e-17	0.604987	-5.01634	1.96299e-16	3	3.0303
ARHGAP35	19q13.32	14	4	1.29442e-08	-0.106961	-0.75067	1.62492e-07	3	3.0303
ATAD2B	2p24.1-p23.3	14	5	2.51159e-05	-0.416032	0.512229	0.00286783	3	3.0303
ATP1A3	19q13.2	14	6	1.62879e-16	0.45126	1.6613	4.18815e-12	3	3.0303
DOCK11	Xq24	14	7	1.74551e-12	0.292681	-1.83968	6.53863e-13	3	3.0303
ERGIC3	20q11.22	14	5	1.63007e-11	0.533234	0.261572	0.00331372	3	3.0303
FCHSD1	5q31.3	14	7	0.00278072	0.0154031	-0.33275	0.0224884	3	3.0303
GRIPAP1	Xp11.23	14	9	6.27832e-15	-0.411551	0.279475	0.0103693	3	3.0303
PLEKHG2	19q13.2	14	5	1.33479e-20	0.399109	0.515322	0.00694262	3	3.0303
PPEF1	Xp22.13	14	3	7.41808e-09	-0.267548	2.83138	3.3563e-14	3	3.0303
RC3H1	1q25.1	14	9	2.8717e-15	0.149535	-0.284455	0.000882223	3	3.0303
UBC	12q24.3	14	7	1.54089e-10	0.795283	-0.223367	2.10665e-05	3	3.0303
ANKAR	2q32.2	13	2	1.0275e-13	0.137719	-1.17274	2.64472e-14	3	3.0303
ASNSD1	2q32.2	13	5	4.0765e-11	0.0596322	-0.158517	0.0135777	3	3.0303
CD86	3q13.33	13	6	4.05416e-12	-0.138295	1.23367	3.83851e-09	3	3.0303
CFAP58	10q25.1	13	6	2.97447e-12	-0.1117	-0.899287	1.13457e-06	3	3.0303
CYBRD1	2q31.1	13	6	6.71574e-12	0.142549	-3.01896	7.4576e-24	3	3.0303
ENPP5	6p21.1	13	7	9.49875e-15	-0.898823	-0.521046	0.00847285	3	3.0303
HEATR5A	14q12	13	3	1.43721e-17	-0.959875	-0.511322	9.84517e-05	3	3.0303
HECTD1	14q12	13	5	0.00168214	-0.250403	-0.727456	7.4963e-11	3	3.0303
HRNR	1q21.3	13	13	2.44197e-16	-1.02498	-1.45271	2.56836e-11	3	3.0303
IMPA2	18p11.21	13	4	8.54636e-07	-0.387948	1.27546	6.57924e-14	3	3.0303
LAMB2	3p21.31	13	12	1.85907e-18	0.367052	-1.45748	2.37546e-18	3	3.0303
LCT	2q21.3	13	5	3.16155e-11	-0.343993	1.20184	0.000104196	3	3.0303
NLRP11	19q13.43	13	10	4.62156e-21	-0.821076	-1.10082	0.00135228	3	3.0303
PAPPA2	1q25.2	13	9	2.00269e-22	-1.54984	-3.66734	1.58096e-22	3	3.0303
SCYL1	11q13.1	13	5	1.99031e-10	0.00860736	0.513735	4.18815e-12	3	3.0303
SEC16B	1q25.2	13	8	2.10964e-13	0.0508768	-1.35988	7.14686e-08	3	3.0303
TEP1	14q11.2	13	3	9.91025e-05	-0.139915	-0.322104	0.000852856	3	3.0303
ZNF780A	19q13.2	13	5	0.0005688	0.0467363	-0.635965	6.27159e-05	3	3.0303
CHST9	18q11.2	12	9	7.94559e-17	-0.701096	-2.24626	2.17454e-07	3	3.0303
CNTN6	3p26.3	12	10	1.49894e-14	0.514037	-2.43105	1.57415e-13	3	3.0303
FANCD2	3p25.3	12	5	3.61251e-06	0.0380845	1.5837	9.02659e-17	3	3.0303
FREM3	4q31.21	12	6	8.26182e-12	-0.671991	-1.39795	0.000245038	3	3.0303
HRC	19q13.33	12	8	1.42477e-13	0.150162	-3.31185	2.4669e-22	3	3.0303
IKBKE	1q32.1	12	8	9.51479e-12	-0.0497782	1.45995	5.07588e-16	3	3.0303
ITGAL	16p11.2	12	6	4.46642e-19	0.50164	0.884518	0.00359717	3	3.0303
LSM14B	20q13.33	12	5	2.80617e-23	0.332031	0.775251	2.45763e-12	3	3.0303
NAALADL1	11q13.1	12	8	4.2257e-24	0.519793	-1.6081	2.85438e-20	3	3.0303
NPHP1	2q13	12	3	8.99129e-05	0.306459	-0.761022	5.73563e-10	3	3.0303
PIK3R4	3q22.1	12	7	5.04967e-12	0.0256592	-0.357679	4.47487e-05	3	3.0303
VPS13C	15q22.2	12	2	0.0299466	0.629419	-1.34167	2.77434e-13	3	3.0303
SVEP1	9q31.3	11	7	6.20946e-06	0.743107	-4.41841	5.04359e-24	3	3.0303
TEX11	Xp11	11	7	2.77249e-19	0.23482	1.68648	1.00351e-07	3	3.0303
TUBA3E	2q21.1	11	4	0.000288558	-0.0323187	-0.877829	0.0102332	3	3.0303
ZNF175	19q13.41	11	9	1.3425e-08	2.06812	-1.67832	2.06966e-18	3	3.0303
LRRK2	12q12	10	7	3.70949e-12	-0.0774886	-1.92934	2.54475e-15	3	3.0303
PCDH11X	Xq21.31	10	8	2.23862e-08	1.44233	-2.44334	8.45043e-07	3	3.0303
VPS13A	9q21.2	10	4	1.81418e-19	0.3687	-0.609889	6.02471e-07	3	3.0303
CCDC74A	2q21.1	9	3	3.40053e-10	0.249368	-1.20489	0.00012455	3	3.0303
CHRNA1	2q31.1	9	7	9.74075e-13	0.210124	2.138	3.57507e-06	3	3.0303
PROX2	14q24.3	9	3	6.86528e-05	0.0773149	-1.88604	1.98238e-12	3	3.0303
SAMD9	7q21.2	9	3	8.68571e-07	-0.1988	0.420978	0.0188713	3	3.0303
UGT2B15	4q13.2	9	1	2.03555e-05	0.203191	-5.96264	2.73222e-14	3	3.0303
ABCA9	17q24.2	8	3	9.51958e-06	0.0568734	-4.96844	1.10305e-24	3	3.0303
CEL	9q34.13	8	5	4.75815e-07	0.103142	0.450828	0.000498019	3	3.0303
DOCK8	9p24.3	8	1	3.30613e-07	-0.16336	-0.533782	1.0865e-05	3	3.0303
PIGR	1q32.1	8	6	2.09854e-16	0.253285	-6.05599	2.0078e-11	3	3.0303
RAB13	1q21.3	8	7	3.79286e-12	-0.56136	0.512781	4.6711e-08	3	3.0303
SCN11A	3p22.2	8	5	4.08862e-20	-0.514914	-2.5654	7.84251e-22	3	3.0303
SCN7A	2q24.3	8	3	5.35299e-11	0.720468	-5.49256	8.59822e-24	3	3.0303
SIGLEC6	19q13.41	8	2	3.47149e-12	-0.807608	-1.54604	7.16739e-06	3	3.0303
VWA3A	16p12.2	8	6	2.61827e-10	0.138739	-1.86932	9.64693e-12	3	3.0303
ALOX15B	17p13.1	7	7	3.53994e-10	0.893447	-2.08454	1.2923e-05	3	3.0303
CA9	9p13.3	7	6	1.98732e-20	0.838979	4.68025	7.5098e-17	3	3.0303
CCDC180	9q22.33	7	5	4.889e-06	-0.0384542	-1.0262	3.8395e-08	3	3.0303
FAM86B2	8p23.1	7	2	2.34571e-11	-0.119915	-0.843495	0.000891933	3	3.0303
KIF27	9q21.32	7	1	0.0241515	0.0748076	-0.554004	0.00298871	3	3.0303
MAP3K19	2q21.3	7	2	0.0037504	0.0180144	-0.439493	0.0278229	3	3.0303
NCF2	1q25.3	7	5	4.47987e-12	0.0379581	0.73774	4.23882e-05	3	3.0303
PCDHB12	5q31.3	7	6	9.93898e-21	2.67563	-2.12044	2.60497e-15	3	3.0303
GOLGA1	9q33.3	6	3	1.28085e-09	0.243849	-0.679557	1.51947e-10	3	3.0303
MYH1	17p13.1	6	5	1.90814e-18	-0.54031	-3.57488	1.49055e-19	3	3.0303
ENAM	4q13.3	5	1	0.00726816	0.0189864	-2.18907	3.25079e-12	3	3.0303
FGG	4q32.1	5	2	3.76075e-10	0.0931706	-3.19555	5.92851e-07	3	3.0303
MUSK	9q31.3	5	3	2.13709e-10	0.0432566	-1.19599	0.00323641	3	3.0303
MYH8	17p13.1	5	5	5.26244e-17	-0.21259	-0.952212	0.00213858	3	3.0303
NOTCH2	1p12	5	3	1.63507e-21	0.28628	-0.834917	4.91973e-05	3	3.0303
CYP4A11	1p33	4	2	4.24595e-14	0.230562	-3.8882	3.93556e-20	3	3.0303
ABCA10	17q24.3	3	1	1.81464e-11	-0.827361	-4.57556	1.10305e-24	3	3.0303
ABCA6	17q24.2-q24.3	3	1	1.57305e-10	0.388243	-3.75844	2.09976e-24	3	3.0303
CYP7A1	8q12.1	3	1	0.000631491	0.0213402	-2.15531	7.04971e-14	3	3.0303
FAM166A	9q34.3	3	3	3.68538e-10	0.088814	-0.999515	0.00680971	3	3.0303
OTOGL	12q21.31	3	3	2.9784e-13	0.560457	-1.38493	1.0646e-06	3	3.0303
TYRP1	9p23	3	2	1.44043e-09	-0.12122	0.615318	0.000215148	3	3.0303
PTPRN2	7q36.3	1280	917	7.85103e-24	-0.707752	-1.76937	4.24101e-16	2	2.0202
INPP5A	10q26.3	390	190	3.54625e-22	-0.922563	-0.708614	4.3883e-13	2	2.0202
ATP11A	13q34	349	177	6.25546e-23	0.55455	0.231019	0.0282822	2	2.0202
SDK1	7p22.2	301	202	4.35299e-22	-0.563546	-1.05974	1.12891e-08	2	2.0202
PCDHGA4	5q31	297	253	3.57333e-24	0.567438	-1.92696	3.25334e-15	2	2.0202
CAMTA1	1p36.31-p36.23	251	127	7.52982e-22	-0.23938	0.144745	0.0294358	2	2.0202
PCDHGA7	5q31	222	188	3.57333e-24	0.567438	-1.62532	1.69316e-13	2	2.0202
NOTCH4	6p21.32	212	110	3.42127e-19	0.212494	-1.93463	1.53801e-22	2	2.0202
HOXB3	17q21.32	182	103	2.58936e-20	0.694844	-1.28036	4.8418e-08	2	2.0202
SLC45A4	8q24.3	175	106	7.48278e-24	0.328031	0.423154	5.55859e-05	2	2.0202
SMOC2	6q27	167	102	7.27279e-21	-0.20694	-2.07514	2.88856e-16	2	2.0202
HOOK2	19p13.13	157	83	9.20728e-18	-0.596321	-0.606812	2.35318e-06	2	2.0202
LRP5	11q13.2	153	90	3.57333e-24	0.313798	-0.51373	0.000387564	2	2.0202
HCP5	6p21.33	146	46	1.35953e-13	0.172258	0.704253	0.00177091	2	2.0202
IFT140	16p13.3	145	88	6.14636e-24	0.854874	-0.453842	0.00389697	2	2.0202
TRIO	5p15.2	137	88	3.94453e-24	0.33881	-0.436576	0.00175145	2	2.0202
PCDHGB7	5q31.3	127	99	3.57333e-24	0.567438	-2.73675	1.22056e-22	2	2.0202
GSE1	16q24.1	123	63	2.39293e-20	-1.0534	-0.724839	8.03552e-09	2	2.0202
DPP6	7q36.2	120	84	2.52197e-20	-1.0884	-5.50907	5.21147e-19	2	2.0202
GOLGA3	12q24.33	118	69	2.4711e-22	0.151355	0.210367	0.00642626	2	2.0202
BRSK2	11p15.5	113	65	4.49856e-14	-0.292656	1.73355	2.70945e-09	2	2.0202
PFKP	10p15.2	109	58	1.45941e-22	0.386924	1.4698	2.28161e-16	2	2.0202
PRKG1	10q11.23-q21.1	108	47	1.01938e-12	-0.350837	-1.60103	5.05447e-13	2	2.0202
IQSEC1	3p25.2	105	52	2.94984e-22	0.843428	-0.883141	1.51522e-15	2	2.0202
TSPEAR	21q22.3	105	58	5.36853e-19	-0.621008	-1.5018	9.64231e-06	2	2.0202
SVIL	10p11.23	101	45	1.47488e-21	-1.75238	-0.730619	2.95696e-05	2	2.0202
HIVEP3	1p34.2	100	52	2.72618e-22	-1.07039	-0.531544	4.53824e-05	2	2.0202
CELF4	18q12.2	97	48	4.43058e-18	0.61621	1.60722	1.34366e-07	2	2.0202
SLC38A10	17q25.3	97	52	1.80899e-18	0.111409	0.252185	0.00448565	2	2.0202
ANO1	11q13.3	95	59	5.5225e-22	0.42935	-2.2446	1.18546e-10	2	2.0202
TENM3	4q34.3-q35.1	95	66	9.99046e-23	3.80707	-2.02059	9.84866e-14	2	2.0202
BAG6	6p21.33	92	51	7.88098e-20	0.1078	0.547466	1.96965e-08	2	2.0202
LRRFIP1	2q37.3	92	45	5.86287e-24	0.63859	-0.461823	0.000360392	2	2.0202
PC	11q13.2	90	50	2.48245e-23	-1.07719	-0.791618	1.65298e-07	2	2.0202
PXDN	2p25.3	90	56	2.20833e-13	0.458397	0.657624	0.0301567	2	2.0202
DLG2	11q14.1	86	44	1.32581e-21	-0.491906	-2.07402	3.98063e-15	2	2.0202
PRKCA	17q24.2	85	38	1.26085e-16	-0.614068	-0.475769	0.0136962	2	2.0202
SLIT3	5q34-q35.1	85	52	3.69125e-18	-0.61982	-3.61712	1.48555e-23	2	2.0202
KDM2B	12q24.31	84	41	2.92274e-18	-0.233258	0.589972	2.36441e-09	2	2.0202
ESRRG	1q41	82	55	6.25546e-23	1.16544	-1.29165	0.000669114	2	2.0202
KIF26A	14q32.33	82	63	8.51438e-18	-0.106709	-2.08261	1.71235e-12	2	2.0202
NRXN3	14q24.3-q31.1	81	55	1.48711e-20	-0.929934	-2.12766	4.71491e-11	2	2.0202
PCNT	21q22.3	81	38	5.1268e-17	0.048312	0.625274	3.16238e-06	2	2.0202
TCF7L2	10q25.2-q25.3	81	35	2.33075e-20	-0.293578	-0.852431	1.48839e-11	2	2.0202
MED12L	3q25.1	80	34	8.11493e-15	-0.139852	-0.459805	0.00904249	2	2.0202
CACNA2D3	3p21.1-p14.3	78	42	2.15186e-14	-0.283706	-1.0237	1.44256e-06	2	2.0202
CHD5	1p36.31	78	43	4.46544e-22	-1.01065	0.401079	0.0171981	2	2.0202
CELSR1	22q13.31	77	41	1.29384e-16	-0.311946	-0.838642	0.0339609	2	2.0202
SIM1	6q16.3	77	57	1.07699e-20	1.06203	-1.71769	0.000824513	2	2.0202
ARHGEF7	13q34	76	39	8.70616e-21	0.315664	-0.540806	4.75542e-08	2	2.0202
BRD9	5p15.33	76	41	6.4254e-23	0.276065	0.256665	0.0136962	2	2.0202
FBXL18	7p22.1	75	34	5.32821e-18	0.152517	0.244688	0.0287435	2	2.0202
KCNT1	9q34.3	72	47	9.75758e-17	-0.237551	-0.509616	0.0079278	2	2.0202
TRIM2	4q31.3	72	36	2.69906e-18	-0.856227	-0.587827	0.0181016	2	2.0202
GFI1	1p22.1	71	45	2.38647e-23	1.2026	0.738103	0.000215148	2	2.0202
HIPK2	7q34	71	41	2.20429e-14	-0.22341	-1.06939	6.20341e-08	2	2.0202
EXT1	8q24.11	70	32	3.29197e-18	0.212069	0.323346	0.00240351	2	2.0202
DLGAP4	20q11.23	69	32	4.18551e-23	0.464777	0.366994	1.03057e-06	2	2.0202
TACC2	10q26.13	69	44	2.39293e-20	0.438308	-0.719299	6.1237e-07	2	2.0202
APBA2	15q13.1	68	39	5.96793e-22	0.690113	2.42437	7.57005e-15	2	2.0202
ABHD16A	6p21.33	67	42	5.38823e-22	0.242485	0.346254	0.00209551	2	2.0202
IGSF21	1p36.13	67	41	8.12858e-14	-0.33805	-1.36678	0.000708691	2	2.0202
MGAT5B	17q25.2	66	39	2.38647e-23	-1.67219	1.13028	6.97536e-05	2	2.0202
MYLK	3q21.1	66	38	1.56466e-20	0.260466	-2.87497	8.27472e-18	2	2.0202
TTC7B	14q32.11	66	33	1.48711e-20	0.448188	-0.513578	2.17637e-06	2	2.0202
AFF1	4q21.3-q22.1	64	22	2.83062e-17	1.13666	-1.62035	4.09467e-18	2	2.0202
CCDC40	17q25.3	64	35	1.21452e-22	0.176374	-0.414854	0.013106	2	2.0202
IGSF9B	11q25	64	44	5.19071e-18	0.476887	-2.50258	3.35534e-11	2	2.0202
ABCB9	12q24.31	63	25	8.87347e-20	0.325718	0.405576	2.49765e-05	2	2.0202
NFASC	1q32.1	63	39	2.01895e-17	0.161628	-1.54556	3.16807e-05	2	2.0202
CIT	12q24.23	61	35	1.07699e-20	0.708375	2.44512	4.68834e-22	2	2.0202
FMN1	15q13.3	61	28	3.31585e-23	0.267506	-1.16524	4.18766e-07	2	2.0202
RB1	13q14.2	61	24	2.24102e-21	0.159797	-1.31001	9.0459e-11	2	2.0202
PDXDC1	16p13.11	60	21	4.54642e-20	0.310574	0.330226	0.00129037	2	2.0202
SLC8A1	2p22.1	60	36	5.71602e-21	-0.530906	-0.704089	4.8561e-05	2	2.0202
WDR90	16p13.3	60	29	8.14737e-22	0.29054	0.391218	0.00194628	2	2.0202
MRVI1	11p15.4	59	33	3.24334e-21	0.364792	-1.81941	2.14691e-19	2	2.0202
PHRF1	11p15.5	59	31	3.27793e-22	0.137368	0.176901	0.0215726	2	2.0202
TULP4	6q25.3	59	28	2.4711e-22	-0.516255	0.287627	0.00572261	2	2.0202
CLASP1	2q14.2-q14.3	58	28	4.62706e-12	0.259463	-0.262135	0.00499826	2	2.0202
BCAR1	16q23.1	57	33	3.57333e-24	0.893563	0.221664	0.00435356	2	2.0202
GRIN2A	16p13.2	57	42	1.8763e-21	-0.952343	-2.04394	2.85041e-07	2	2.0202
JAKMIP1	4p16.1	57	21	2.63882e-21	0.684588	2.63978	7.12948e-17	2	2.0202
LRRC27	10q26.3	57	24	6.12307e-14	-0.380142	-0.466839	0.00139362	2	2.0202
AACS	12q24.31	56	19	1.04196e-15	-0.655104	-0.38562	0.00111663	2	2.0202
CARD14	17q25.3	55	28	3.88699e-23	0.319595	0.396243	0.0285128	2	2.0202
CHST15	10q26.13	55	35	2.84573e-19	0.0473136	-0.707336	0.00211777	2	2.0202
FASN	17q25.3	55	32	2.04232e-20	0.200357	-0.736996	4.12288e-05	2	2.0202
IQSEC3	12p13.33	55	27	6.27153e-20	-0.878809	-2.12273	6.85162e-13	2	2.0202
PTPRE	10q26.2	55	38	6.74105e-18	-0.468269	-0.816225	1.48188e-09	2	2.0202
RASGRF1	15q25.1	55	29	4.49856e-14	0.467465	1.82139	2.10735e-09	2	2.0202
UNC79	14q32.12	55	21	4.8056e-16	-0.381602	-0.748542	7.9523e-07	2	2.0202
POLE	12q24.33	54	22	2.10126e-14	0.0952444	0.79303	4.22256e-09	2	2.0202
SPTBN2	11q13.2	54	32	5.93878e-23	-0.945583	1.33937	5.22357e-09	2	2.0202
DOT1L	19p13.3	53	24	7.15061e-22	0.14649	0.718427	1.42374e-09	2	2.0202
EDNRB	13q22.3	53	28	6.91743e-18	0.444264	-2.92162	2.28834e-21	2	2.0202
ETV6	12p13.2	53	28	6.47564e-19	-1.27659	0.320048	0.0308829	2	2.0202
MYO9B	19p13.11	53	30	7.46243e-21	0.194121	0.660805	6.09255e-10	2	2.0202
SCRIB	8q24.3	53	24	4.80515e-20	0.264266	1.32044	1.36465e-14	2	2.0202
SGMS1	10q11.23	53	15	2.30187e-21	0.667087	-0.659865	5.92851e-07	2	2.0202
KIR3DL1	19q13.42	52	27	1.30228e-23	-0.753653	-0.645024	0.0379707	2	2.0202
SH3PXD2B	5q35.1	52	24	3.61274e-21	0.55276	0.328921	0.0060627	2	2.0202
SLC25A10	17q25.3	52	24	6.57177e-14	0.0954278	1.08432	2.24853e-12	2	2.0202
WDPCP	2p15	52	21	2.61827e-10	0.161721	-0.86701	1.16142e-10	2	2.0202
LIMCH1	4p13	51	25	1.58813e-16	-0.0995526	-1.40546	1.12227e-14	2	2.0202
PLEKHG4B	5p15.33	51	24	1.94694e-16	0.253478	1.27155	1.74039e-07	2	2.0202
LTBP1	2p22.3	50	29	8.78777e-22	-0.427627	0.439717	0.00255974	2	2.0202
NUMA1	11q13.4	50	28	7.97009e-20	0.290279	-0.65767	1.16874e-07	2	2.0202
SNRPN	15q11.2	50	26	3.50404e-18	0.450763	-0.623716	3.16238e-06	2	2.0202
TMEM132B	12q24.31	50	33	2.59152e-22	-0.918465	-1.43399	1.71128e-07	2	2.0202
FBXL7	5p15.1	49	35	2.84573e-19	-0.535857	-1.69433	9.64693e-12	2	2.0202
ITIH5	10p14	49	24	1.22733e-17	-0.15026	-4.49263	1.10305e-24	2	2.0202
LRBA	4q31.3	49	24	3.57333e-24	0.475688	-0.803511	1.23021e-06	2	2.0202
UNC13A	19p13.11	49	29	3.41532e-18	-1.04175	2.00582	3.05566e-14	2	2.0202
ZEB1	10p11.22	49	19	1.26699e-20	-1.15208	-1.95702	1.76477e-16	2	2.0202
CEP131	17q25.3	48	25	1.0539e-22	0.32742	1.23586	6.3234e-11	2	2.0202
FKBPL	6p21.32	48	23	5.94975e-10	-0.38147	1.02435	6.51296e-18	2	2.0202
ITPR1	3p26.1	48	24	8.90385e-13	0.209427	-3.11865	7.82636e-21	2	2.0202
JAG2	14q32.33	48	31	1.89815e-23	0.428861	-0.483587	0.00426538	2	2.0202
RIN3	14q32.13	48	18	1.8354e-20	0.301963	0.313243	0.000541006	2	2.0202
TCF12	15q21.3	48	12	4.40554e-13	0.585831	-0.722555	1.0646e-06	2	2.0202
ABCC1	16p13.11	47	20	2.25985e-13	0.459651	0.471938	9.46598e-05	2	2.0202
EPHB2	1p36.12	47	25	6.02164e-24	0.401813	1.5924	5.11284e-12	2	2.0202
GRID2	4q22.1-q22.2	47	25	4.14726e-15	-0.567892	-1.93927	0.000240736	2	2.0202
LRIG1	3p14.1	47	30	2.02016e-19	0.144962	-1.92388	4.29029e-22	2	2.0202
SCFD2	4q12	47	16	7.09781e-15	0.238087	-0.16405	0.0474464	2	2.0202
VAC14	16q22.1-q22.2	47	26	5.19751e-20	0.490545	0.399416	1.80208e-07	2	2.0202
ALK	2p23.2-p23.1	46	21	2.09625e-23	-0.97986	-0.517501	0.0134594	2	2.0202
CYTH3	7p22.1	46	22	2.24108e-17	-0.286755	-0.604759	1.28833e-10	2	2.0202
GRM8	7q31.33	46	18	3.41532e-18	-0.670105	1.73407	3.61184e-11	2	2.0202
KCNN3	1q21.3	46	29	1.33479e-20	-0.214947	-0.861804	0.0002233	2	2.0202
LRRC4C	11p12	46	22	2.72617e-10	0.760951	-1.78018	2.80285e-07	2	2.0202
MDGA1	6p21.2	46	29	1.1861e-19	-0.608632	-0.600479	0.000189657	2	2.0202
PGAP2	11p15.4	46	19	3.55471e-16	-0.60541	0.195658	0.0108492	2	2.0202
VEPH1	3q25.31-q25.32	46	22	9.01709e-22	-1.25619	0.350495	0.0326462	2	2.0202
ZNF114	19q13.33	46	16	1.60723e-20	0.317483	-0.741344	0.0115543	2	2.0202
MYO7A	11q13.5	45	29	3.15169e-14	-0.287326	-0.340296	0.0323906	2	2.0202
PDGFRA	4q12	45	21	1.72033e-06	-0.383338	-1.73052	3.09855e-15	2	2.0202
SALL1	16q12.1	45	40	1.67649e-19	-0.395724	-1.25525	0.000387564	2	2.0202
SEMA6A	5q23.1	45	20	2.42556e-14	0.271046	-1.97754	3.16388e-17	2	2.0202
SPEN	1p36.21-p36.13	45	20	2.99955e-11	0.0377902	-0.56656	5.48489e-05	2	2.0202
TELO2	16p13.3	45	20	1.09761e-18	0.125715	0.803745	4.23337e-10	2	2.0202
ZBTB4	17p13.1	45	28	6.30479e-24	0.391283	-1.59105	1.81801e-24	2	2.0202
COL25A1	4q25	44	25	2.09625e-23	-1.33145	-3.00868	2.60497e-15	2	2.0202
CPXM2	10q26.13	44	16	8.13112e-16	-0.539053	-1.30339	3.42707e-11	2	2.0202
CRTC1	19p13.11	44	29	2.42393e-18	0.197313	-0.398547	0.00535051	2	2.0202
ELF2	4q31.1	44	12	3.09185e-15	0.650491	-0.509375	4.04988e-07	2	2.0202
NPR3	5p13.3	44	25	1.93588e-20	-1.04581	-0.97287	0.00862841	2	2.0202
NTRK3	15q25.3	44	27	1.00017e-10	-0.257091	-2.4868	2.50633e-09	2	2.0202
RBM47	4p14	44	19	1.35532e-20	-1.06332	-0.549057	0.0381193	2	2.0202
ANKFY1	17p13.2	43	22	1.02153e-20	0.815529	-0.716339	2.68418e-08	2	2.0202
ARHGAP6	Xp22.2	43	20	1.0275e-13	-0.287503	-2.41287	1.41355e-22	2	2.0202
NEDD9	6p24.2	43	23	1.95621e-22	0.747334	-1.29445	3.59589e-15	2	2.0202
SNAP25	20p12.2	43	20	2.23853e-18	-0.630802	-0.56305	0.0387002	2	2.0202
TECPR2	14q32.33	43	20	6.79953e-20	0.253408	-0.934778	2.56532e-12	2	2.0202
TRHDE	12q21.1	43	21	2.77065e-16	1.88245	-4.64472	8.84219e-16	2	2.0202
ZBTB38	3q23	43	25	4.20325e-20	0.0920551	-1.26664	3.25275e-10	2	2.0202
GTF3C1	16p12.1	42	19	1.10921e-16	0.115195	0.412124	1.16845e-05	2	2.0202
L3MBTL1	20q13.12	42	13	1.4278e-12	0.403985	-0.64796	8.21826e-07	2	2.0202
PAX5	9p13.2	42	23	9.23916e-24	2.43436	1.51971	3.74257e-05	2	2.0202
PUM1	1p35.2	42	22	1.06426e-10	0.187688	-0.248607	0.00389697	2	2.0202
SGCD	5q33.2-q33.3	42	17	3.73685e-16	-0.21855	-1.78275	2.8538e-17	2	2.0202
SLC4A11	20p13	42	19	2.13305e-12	0.115958	0.266853	0.0273906	2	2.0202
STRIP1	1p13.3	42	23	1.86651e-17	0.975973	-0.167049	0.0408458	2	2.0202
TANC1	2q24.2	42	13	1.59908e-13	0.287967	-0.572312	3.25861e-05	2	2.0202
ACTG1	17q25.3	41	19	6.17716e-16	-0.656577	0.687666	1.42881e-10	2	2.0202
BSN	3p21.31	41	26	1.6334e-19	-0.1083	-0.901664	5.86717e-05	2	2.0202
CHD7	8q12.2	41	25	4.87011e-17	-0.25273	0.88056	3.97818e-08	2	2.0202
CHRM3	1q43	41	20	8.14826e-09	-0.145767	1.39809	0.00258746	2	2.0202
KLC2	11q13.2	41	13	2.9369e-14	0.250245	0.831616	3.49966e-11	2	2.0202
RNF130	5q35.3	41	16	1.5512e-21	-0.804496	-0.129195	0.0226751	2	2.0202
USP39	2p11.2	41	17	1.67997e-21	0.0644635	0.690479	1.00739e-13	2	2.0202
VPS13B	8q22.2	41	19	3.47859e-23	0.146616	-0.46347	0.000987186	2	2.0202
BICC1	10q21.1	40	16	1.30228e-23	0.377615	-1.42771	5.70729e-12	2	2.0202
C10orf90	10q26.2	40	22	2.03674e-15	-0.244751	-2.37192	2.1434e-11	2	2.0202
CCDC3	10p13	40	19	2.94201e-15	-0.138052	-2.10038	2.624e-17	2	2.0202
F10	13q34	40	24	2.63011e-18	-0.27831	-3.39269	2.41162e-22	2	2.0202
LNX1	4q12	40	21	3.11005e-22	-1.21168	-0.751436	2.53293e-07	2	2.0202
PRDM10	11q24.3	40	14	1.58813e-16	0.167328	-0.264313	0.0101837	2	2.0202
SYBU	8q23.2	40	29	2.90347e-17	-0.235522	-2.45038	6.09923e-22	2	2.0202
TRPM1	15q13.3	40	21	2.27967e-23	0.527645	-2.26728	5.70729e-12	2	2.0202
ARPP21	3p22.3	39	25	1.05596e-15	-0.19752	-2.00038	4.04232e-05	2	2.0202
CACHD1	1p31.3	39	23	1.13999e-09	0.140296	-2.28705	5.24343e-21	2	2.0202
ILF3	19p13.2	39	22	4.24318e-16	-0.688953	0.796946	4.40915e-10	2	2.0202
KIF15	3p21.31	39	22	7.39462e-19	-1.31392	3.4288	1.44491e-23	2	2.0202
PEAK1	15q24.3	39	12	1.52698e-13	0.521403	-1.10439	3.92311e-12	2	2.0202
SPPL2B	19p13.3	39	20	3.15169e-14	0.0848077	0.246504	0.00230377	2	2.0202
TET3	2p13.1	39	23	1.28634e-19	0.188294	1.28902	3.35534e-11	2	2.0202
WRN	8p12	39	15	3.29853e-16	0.628578	-0.532116	0.000319103	2	2.0202
ARHGAP31	3q13.32-q13.33	38	17	2.23821e-16	0.0522182	-0.833505	1.46463e-08	2	2.0202
BCAT1	12p12.1	38	21	1.33693e-15	-0.566729	0.894305	3.08201e-05	2	2.0202
DIAPH3	13q21.2	38	10	8.97608e-06	-0.0341105	3.12935	8.72743e-22	2	2.0202
EPPK1	8q24.3	38	23	4.39672e-17	-0.563686	0.423944	0.0323906	2	2.0202
HOXB13	17q21.32	38	29	2.02391e-23	2.35248	7.47031	4.15026e-13	2	2.0202
MED15	22q11.21	38	17	4.67149e-18	0.255639	0.327439	4.18185e-05	2	2.0202
MIPEP	13q12.12	38	9	1.18399e-05	0.0265157	-0.392877	0.00778084	2	2.0202
PDZD4	Xq28	38	24	1.13748e-08	0.237666	-1.87414	5.5074e-10	2	2.0202
PPM1L	3q25.33-q26.1	38	17	7.6378e-23	0.127699	-0.610572	1.77169e-06	2	2.0202
SLC4A8	12q13.13	38	17	7.26941e-15	-0.821362	-1.44003	2.35318e-06	2	2.0202
SORL1	11q24.1	38	24	3.83265e-16	0.444343	-1.5225	7.14686e-08	2	2.0202
CACNA2D1	7q21.11	37	22	5.82179e-19	-0.778269	-2.32023	4.53441e-20	2	2.0202
COL22A1	8q24.23-q24.3	37	25	7.47805e-20	-0.735726	3.99295	3.59589e-15	2	2.0202
GATM	15q21.1	37	13	3.64418e-16	0.505838	-1.74127	1.85898e-16	2	2.0202
GRHL2	8q22.3	37	30	7.15061e-22	-1.79639	0.523462	3.12542e-05	2	2.0202
GRIK3	1p34.3	37	26	2.87922e-20	-0.189348	-4.79911	3.11194e-13	2	2.0202
HOMER2	15q25.2	37	17	2.25649e-12	-0.936697	-1.07886	0.00253374	2	2.0202
INPP4B	4q31.21	37	13	1.5474e-19	-1.05894	-2.76317	6.11077e-17	2	2.0202
JMJD1C	10q21.3	37	8	2.3367e-09	0.0476796	-0.876559	4.42892e-08	2	2.0202
NANOS3	19p13.13	37	13	1.3583e-09	2.43349	0.528666	0.000364952	2	2.0202
NPAS2	2q11.2	37	25	5.14195e-21	0.312504	0.477178	0.0152182	2	2.0202
PIK3R1	5q13.1	37	22	1.08305e-21	0.272393	-2.08329	8.40629e-19	2	2.0202
PRKDC	8q11.21	37	20	7.7372e-16	0.166829	1.04075	3.32951e-08	2	2.0202
RCC1	1p35.3	37	15	1.63507e-21	-1.0666	1.65523	1.66431e-19	2	2.0202
SLC25A12	2q31.1	37	9	1.15596e-10	0.0773291	-0.453845	2.70811e-06	2	2.0202
DOCK6	19p13.2	36	25	7.8807e-18	0.1297	-0.913497	4.01184e-12	2	2.0202
DTX1	12q24.13	36	25	2.248e-19	0.171313	-1.89131	7.632e-18	2	2.0202
EHD1	11q13.1	36	16	9.86258e-20	0.340937	0.614902	2.93698e-08	2	2.0202
HECTD4	12q24.13	36	10	2.5495e-17	0.617196	-0.53052	8.21826e-07	2	2.0202
IGDCC3	15q22.31	36	21	7.54776e-17	-0.192057	-4.37838	1.95964e-11	2	2.0202
LGR6	1q32.1	36	17	3.72216e-14	0.111074	-1.73868	0.00278033	2	2.0202
MICAL2	11p15.3	36	21	3.59478e-18	0.463845	0.981481	6.5559e-09	2	2.0202
MYO7B	2q14.3	36	21	2.98663e-16	0.0631065	-1.43164	2.35318e-06	2	2.0202
NCAPD3	11q25	36	15	6.83635e-19	0.190086	0.598267	2.541e-08	2	2.0202
PGS1	17q25.3	36	18	2.11635e-22	0.500846	0.470744	4.79167e-05	2	2.0202
PLEKHA5	12p12.3	36	12	4.68538e-10	0.134151	-0.456876	0.00272331	2	2.0202
PROM1	4p15.32	36	24	2.52197e-20	0.549527	0.487288	0.019193	2	2.0202
PTK2	8q24.3	36	10	4.34985e-16	0.0428256	0.428465	9.84517e-05	2	2.0202
RBM6	3p21.31	36	15	4.84874e-22	-0.677751	-0.484226	1.05543e-05	2	2.0202
SLC29A4	7p22.1	36	22	7.54776e-17	-0.19474	-1.04204	0.000106546	2	2.0202
SLC4A4	4q13.3	36	12	1.4126e-09	0.161265	-2.92445	4.03102e-16	2	2.0202
USHBP1	19p13.11	36	12	4.15088e-22	-0.569727	-2.58042	2.15821e-22	2	2.0202
ANO9	11p15.5	35	21	7.35811e-17	0.130616	1.17944	3.28753e-09	2	2.0202
ASPH	8q12.3	35	22	2.23007e-12	1.14617	-1.32736	2.54475e-15	2	2.0202
CLSTN2	3q23	35	16	1.16556e-17	-0.62329	-4.10881	2.85e-22	2	2.0202
DAAM1	14q23.1	35	12	1.09555e-15	0.613267	-1.09804	1.18546e-10	2	2.0202
ETV1	7p21.2	35	16	1.52861e-11	0.335759	-1.93955	4.71491e-11	2	2.0202
FBN1	15q21.1	35	21	2.02016e-19	0.293904	-1.23364	9.65816e-07	2	2.0202
HOXA7	7p15.2	35	15	3.39615e-12	0.66253	-2.99273	2.57727e-18	2	2.0202
LARP4B	10p15.3	35	16	5.1268e-17	0.0456392	0.602067	1.61793e-10	2	2.0202
NTNG2	9q34.13	35	13	1.79913e-15	-0.746182	1.06372	1.28565e-08	2	2.0202
PLCL2	3p24.3	35	18	5.40132e-17	-0.510823	-1.20703	3.39187e-08	2	2.0202
PMP22	17p12	35	18	3.59136e-11	1.20282	-1.22779	1.09818e-11	2	2.0202
POLR2A	17p13.1	35	27	1.15753e-18	0.144062	-0.280087	0.00973081	2	2.0202
POU2F2	19q13.2	35	17	3.57333e-24	0.614652	0.484644	0.000160865	2	2.0202
SATB1	3p24.3	35	9	6.26958e-14	-0.13844	-1.1535	1.31581e-09	2	2.0202
SLCO5A1	8q13.3	35	21	2.75684e-17	-0.45316	3.05302	2.14691e-19	2	2.0202
SYNPO2	4q26	35	18	5.90646e-22	0.49864	-4.14593	4.05106e-24	2	2.0202
TECPR1	7q21.3	35	19	2.63262e-19	-0.935245	0.318104	0.00612228	2	2.0202
TSGA10	2q11.2	35	18	1.19721e-07	-0.39763	-0.708725	2.1196e-08	2	2.0202
ADAMTSL4	1q21.2	34	20	3.69125e-18	0.303258	-1.14566	6.21243e-10	2	2.0202
ARHGAP36	Xq26.1	34	20	1.09664e-19	0.433997	-5.22871	2.67083e-10	2	2.0202
CTNNA3	10q21.3	34	16	2.95384e-10	0.0731315	-2.12833	4.17124e-14	2	2.0202
CYB561D2	3p21.31	34	17	2.4835e-17	0.71633	0.171701	0.0430554	2	2.0202
EXOC6	10q23.33	34	8	4.71105e-22	0.324842	-0.82189	1.19272e-08	2	2.0202
PHLDB2	3q13.2	34	16	1.1674e-16	-0.661419	-2.19246	2.06966e-18	2	2.0202
PTBP1	19p13.3	34	19	4.17725e-17	0.131986	0.701371	5.63198e-15	2	2.0202
PTCH1	9q22.32	34	11	3.61251e-06	0.35936	-0.929232	2.541e-08	2	2.0202
RET	10q11.21	34	14	1.13748e-08	0.529694	-0.803923	0.00167868	2	2.0202
RHOBTB2	8p21.3	34	16	2.53471e-22	0.350845	-0.632285	8.35098e-07	2	2.0202
SCN8A	12q13.13	34	15	1.08089e-16	-0.162183	-0.695205	0.0182511	2	2.0202
SHROOM2	Xp22.2	34	12	2.91432e-16	-0.269258	0.237198	0.0271693	2	2.0202
VPS51	11q13.1	34	15	1.9406e-23	0.184166	-0.368572	0.00583342	2	2.0202
WRAP53	17p13.1	34	15	8.18321e-08	0.0465223	0.47254	1.05273e-07	2	2.0202
BBS9	7p14.3	33	11	1.81418e-19	-0.164871	-0.551014	9.71221e-09	2	2.0202
CENPF	1q41	33	21	9.75758e-17	-0.592639	4.189	5.75994e-24	2	2.0202
COL21A1	6p12.1	33	18	1.5474e-19	-0.137356	-1.30843	1.1704e-09	2	2.0202
DKK3	11p15.3	33	14	1.72713e-21	0.498264	-2.23709	3.54936e-16	2	2.0202
GAA	17q25.3	33	15	5.76612e-18	-0.0534797	0.452278	0.000147322	2	2.0202
IGDCC4	15q22.31	33	19	7.55141e-16	-0.780282	-0.860046	0.000987186	2	2.0202
KIAA1211	4q12	33	17	1.67303e-10	-0.0690751	2.70633	1.23648e-10	2	2.0202
LRP8	1p32.3	33	12	7.39286e-14	-0.406074	2.62118	9.04206e-21	2	2.0202
MYO1F	19p13.2	33	15	7.1682e-12	-0.218843	0.590897	0.000669114	2	2.0202
NCL	2q37.1	33	17	6.86377e-12	-0.398979	0.626882	1.69789e-08	2	2.0202
NOP56	20p13	33	16	5.51459e-19	-0.976988	0.884863	1.47798e-15	2	2.0202
SLC1A7	1p32.3	33	18	6.33891e-16	-0.0438327	-2.77888	2.12165e-18	2	2.0202
TBC1D4	13q22.2	33	9	4.96008e-19	0.220655	-0.932264	3.83713e-12	2	2.0202
TRAF7	16p13.3	33	14	1.8068e-23	0.517219	0.613632	2.30199e-10	2	2.0202
TRIM6	11p15.4	33	11	3.13831e-16	-0.365041	-1.42389	8.15164e-11	2	2.0202
WSCD2	12q23.3	33	21	1.02153e-20	-0.91807	-4.10791	1.49009e-17	2	2.0202
ABCG1	21q22.3	32	13	1.04191e-18	0.451889	-0.704048	3.90161e-05	2	2.0202
BRD4	19p13.12	32	24	1.35544e-19	0.359736	0.53604	3.26075e-07	2	2.0202
BTBD7	14q32.12	32	9	1.20211e-08	0.114923	-0.790284	5.08125e-10	2	2.0202
CLCN6	1p36.22	32	14	2.18116e-18	0.174165	-1.3095	6.96167e-20	2	2.0202
CLDN10	13q32.1	32	23	3.24515e-18	0.320665	-2.52082	0.000249605	2	2.0202
DAAM2	6p21.2	32	16	2.41274e-16	-0.0968085	-2.0434	2.5341e-16	2	2.0202
EIF3A	10q26.11	32	12	1.47021e-07	0.0170414	-0.238828	0.020004	2	2.0202
KLHL26	19p13.11	32	21	3.57333e-24	0.432793	-0.325801	0.00272331	2	2.0202
MARS	12q13.3	32	17	8.90385e-13	0.604596	0.750711	4.3454e-16	2	2.0202
MBOAT7	19q13.42	32	15	2.12746e-16	-0.546049	0.754369	2.0078e-11	2	2.0202
MYO5C	15q21.2	32	13	4.13889e-16	0.155762	-1.52456	3.04027e-13	2	2.0202
RIMS2	8q22.3	32	10	9.87736e-07	-0.491552	1.16202	0.0184057	2	2.0202
SLC35F1	6q22.2-q22.31	32	11	3.83568e-10	-0.428926	-1.16312	8.35098e-07	2	2.0202
TAF1	Xq13.1	32	16	2.66525e-15	-0.622468	-0.58293	7.0661e-06	2	2.0202
TBC1D2B	15q24.3-q25.1	32	15	3.64418e-16	0.198033	-0.874167	1.65147e-10	2	2.0202
ARHGAP29	1p22.1	31	11	1.93816e-15	-0.884192	-1.44374	1.45564e-11	2	2.0202
COL20A1	20q13.33	31	24	5.78656e-20	-0.964151	0.809709	0.00418386	2	2.0202
ELL2	5q15	31	12	1.44916e-20	0.327066	-0.875468	4.57651e-12	2	2.0202
EVC2	4p16.2	31	21	1.43721e-17	-0.592905	-0.890298	4.55367e-07	2	2.0202
GDPD5	11q13.4-q13.5	31	14	1.1998e-21	0.392008	-0.806001	3.10117e-07	2	2.0202
GRM1	6q24.3	31	22	1.63507e-21	3.05165	-0.709223	0.000113751	2	2.0202
LEPR	1p31.3	31	21	1.18004e-11	0.95185	-3.54667	3.29317e-24	2	2.0202
LUZP1	1p36.12	31	14	7.47994e-18	0.749658	-0.86579	2.53293e-07	2	2.0202
MAP3K5	6q23.3	31	9	3.6708e-17	-1.01257	-0.878274	6.3234e-11	2	2.0202
PANX2	22q13.33	31	15	6.4254e-23	0.63095	1.80618	2.90394e-13	2	2.0202
PLD1	3q26.31	31	17	8.70616e-21	-0.852906	-0.862803	1.09195e-10	2	2.0202
RTN4	2p16.1	31	15	7.7372e-16	0.695381	-0.725897	2.81763e-16	2	2.0202
SPAG5	17q11.2	31	12	5.81317e-22	0.450435	3.22559	1.17828e-23	2	2.0202
TFAP4	16p13.3	31	13	1.60678e-22	0.252905	0.805343	9.85973e-12	2	2.0202
ZNF395	8p21.1	31	9	2.84573e-19	0.14006	-1.16485	1.66861e-18	2	2.0202
ZSWIM4	19p13.13	31	19	1.78862e-20	0.247509	1.1597	2.80863e-15	2	2.0202
ACADVL	17p13.1	30	18	2.1836e-21	0.244137	-0.901097	4.74814e-15	2	2.0202
CAMK2D	4q26	30	17	6.08056e-08	0.492481	-0.545344	5.64875e-07	2	2.0202
CDHR2	5q35.2	30	18	2.33075e-20	0.489108	1.87892	7.5098e-17	2	2.0202
DPYSL5	2p23.3	30	7	1.02026e-23	0.570459	2.3258	8.72581e-08	2	2.0202
EVPL	17q25.1	30	20	1.69216e-22	0.329379	1.67969	8.86766e-11	2	2.0202
FAM83A	8q24.13	30	19	3.42295e-21	-1.00091	0.868849	0.00397673	2	2.0202
FMNL1	17q21.31	30	15	2.4835e-17	-0.26911	0.544407	0.000119804	2	2.0202
FN1	2q35	30	9	2.27962e-12	-0.304711	2.25799	9.85202e-16	2	2.0202
GDAP1	8q21.11	30	15	1.39174e-18	-1.14308	-0.780701	0.000891933	2	2.0202
IL1RAPL2	Xq22.3	30	19	1.93816e-15	-0.592047	-3.94197	1.7592e-11	2	2.0202
NISCH	3p21.1	30	18	4.97661e-22	0.451775	-0.953815	1.10709e-13	2	2.0202
PDZD7	10q24.31	30	13	3.46779e-16	0.176583	0.536215	0.00253374	2	2.0202
PLEKHH2	2p21	30	9	5.91652e-18	-0.827296	-2.66195	8.9233e-18	2	2.0202
STAG2	Xq25	30	20	3.4221e-13	-0.368783	-0.405643	0.00010797	2	2.0202
TACC3	4p16.3	30	13	1.81553e-10	-0.330747	3.14365	1.44491e-23	2	2.0202
VCAN	5q14.2-q14.3	30	14	9.31402e-13	0.105892	0.932133	7.86213e-05	2	2.0202
ACSF2	17q21.33	29	18	2.55596e-11	-0.0464353	-1.14627	6.42617e-14	2	2.0202
AFG3L1P	16q24.3	29	9	1.1323e-10	-0.0441718	0.166488	0.0336948	2	2.0202
AKAP8	19p13.12	29	15	3.88699e-23	0.495509	0.292825	0.0417724	2	2.0202
ATOH8	2p11.2	29	22	6.10368e-20	-1.17517	-3.89334	5.04359e-24	2	2.0202
C3	19p13.3	29	18	1.29877e-14	0.138556	-0.799995	0.000255898	2	2.0202
CAPN1	11q13.1	29	11	1.16556e-17	0.400962	0.547395	1.51346e-06	2	2.0202
CLSTN3	12p13.31	29	17	1.75532e-13	0.544219	0.472124	1.23788e-05	2	2.0202
CPED1	7q31.31	29	14	6.9806e-20	-0.33127	-3.44406	1.07304e-22	2	2.0202
CYP2W1	7p22.3	29	15	7.26941e-15	-0.203415	0.757293	0.0307936	2	2.0202
DROSHA	5p13.3	29	15	5.91536e-15	0.169542	0.251617	0.0372422	2	2.0202
EPHB4	7q22.1	29	9	7.43691e-08	0.0138111	0.297125	0.00175145	2	2.0202
FIG4	6q21	29	11	3.90443e-07	0.0462147	-0.227352	0.0120927	2	2.0202
KIF6	6p21.2	29	15	6.66176e-16	-0.134341	-0.276621	0.0495972	2	2.0202
KMT2E	7q22.3	29	15	2.1836e-21	0.331756	-0.649535	5.64619e-06	2	2.0202
MPP7	10p12.1	29	8	2.91552e-06	-0.0606587	-1.92582	2.60497e-15	2	2.0202
NFATC4	14q12	29	18	7.85229e-21	0.547648	-0.724992	0.000173466	2	2.0202
NOS1	12q24.22	29	20	2.61566e-17	-0.603928	-2.08033	1.98399e-10	2	2.0202
PDZRN4	12q12	29	15	2.38296e-12	-0.288082	-3.24557	4.70093e-19	2	2.0202
STARD7	2q11.2	29	10	1.12602e-19	0.18142	0.436207	6.36974e-06	2	2.0202
TP53BP1	15q15.3	29	11	8.80903e-17	-0.625644	-0.547401	2.95696e-05	2	2.0202
ABCC11	16q12.1	28	12	1.84423e-15	0.307022	-4.29311	1.01858e-09	2	2.0202
C6orf89	6p21.2	28	13	1.27072e-08	-0.257719	-0.556618	2.83883e-06	2	2.0202
DDB1	11q12.2	28	12	1.02305e-17	0.150927	0.203867	0.011659	2	2.0202
FRY	13q13.1	28	16	2.40919e-22	0.908292	-2.52703	6.64502e-22	2	2.0202
GLUL	1q25.3	28	14	2.66317e-12	-0.319709	-0.79499	5.34449e-12	2	2.0202
IWS1	2q14.3	28	17	3.61274e-21	0.236605	0.357035	0.00101002	2	2.0202
MDGA2	14q21.3	28	8	9.99702e-09	-0.153307	2.59744	2.97607e-07	2	2.0202
PRDM1	6q21	28	15	4.09961e-18	-0.971611	0.611189	0.000815036	2	2.0202
RASIP1	19q13.33	28	20	3.03558e-20	-0.66186	-1.9048	1.93006e-14	2	2.0202
SKIDA1	10p12.31	28	15	1.59604e-17	0.356264	-0.875149	1.96279e-05	2	2.0202
STAT3	17q21.2	28	10	1.07703e-13	0.357312	-0.31924	0.0187143	2	2.0202
TANGO6	16q22.1	28	6	2.18872e-19	0.546865	-0.678235	6.22595e-12	2	2.0202
TUBGCP6	22q13.33	28	13	5.10602e-22	0.171903	-0.417502	0.00101002	2	2.0202
UMODL1	21q22.3	28	17	3.6708e-17	-0.979482	3.11913	1.57783e-13	2	2.0202
USP6	17p13.2	28	22	7.73553e-22	0.434878	-0.96279	9.46598e-05	2	2.0202
ZNF496	1q44	28	11	1.78489e-12	-0.102054	0.405081	0.00245516	2	2.0202
ADAMTS18	16q23.1	27	12	7.17358e-11	0.515434	-2.86431	9.19926e-15	2	2.0202
ASB1	2q37.3	27	14	8.72004e-12	0.32289	-1.05008	4.82603e-14	2	2.0202
BMP4	14q22.2	27	14	8.72211e-14	-0.037678	-2.63482	1.37264e-22	2	2.0202
EIF4A1	17p13.1	27	10	1.48622e-08	-0.349133	-0.475731	0.00255974	2	2.0202
ENAH	1q42.12	27	13	6.33891e-16	-0.105609	0.627972	3.31123e-06	2	2.0202
GUCY2D	17p13.1	27	20	1.67997e-21	-0.300021	-1.15967	0.00265609	2	2.0202
HKR1	19q13.12	27	16	3.74649e-11	2.12548	-0.256446	0.0177979	2	2.0202
HRAS	11p15.5	27	17	6.96102e-22	-1.25324	0.668579	4.5057e-08	2	2.0202
IL6R	1q21.3	27	11	2.15869e-13	-0.11883	-0.609173	0.000132898	2	2.0202
ITSN1	21q22.11	27	9	1.16651e-12	-0.0366813	-1.65106	2.86803e-18	2	2.0202
KCNG1	20q13.13	27	15	1.83529e-11	-0.488589	3.22239	1.05363e-16	2	2.0202
KIAA1211L	2q11.2	27	16	1.86073e-19	0.690175	-0.986915	1.90745e-05	2	2.0202
LAMA4	6q21	27	17	1.90213e-22	0.352553	-1.62873	7.74761e-12	2	2.0202
LRRC4B	19q13.33	27	12	5.31456e-14	-0.630477	-1.75666	1.19828e-11	2	2.0202
MPHOSPH9	12q24.31	27	8	2.18077e-10	-0.129141	0.421783	0.000760162	2	2.0202
NFKB2	10q24.32	27	3	0.000859692	0.414488	0.7557	2.46983e-13	2	2.0202
RAPGEF6	5q31.1	27	5	1.87035e-05	-0.261748	-0.379378	0.00155469	2	2.0202
TBKBP1	17q21.32	27	15	5.96168e-24	0.476431	-0.519317	1.93476e-05	2	2.0202
THSD7B	2q22.1	27	15	3.81397e-14	-0.660841	-3.24956	6.37781e-21	2	2.0202
TTC28	22q12.1	27	14	3.11948e-13	0.195033	-2.39148	4.30167e-23	2	2.0202
VWA8	13q14.11	27	10	1.075e-09	0.723579	-1.13071	1.65382e-13	2	2.0202
ZNRF1	16q23.1	27	12	2.68587e-17	-0.175103	0.562418	6.38821e-13	2	2.0202
ABHD2	15q26.1	26	13	3.0484e-13	0.616594	-0.397976	0.0129928	2	2.0202
AMPH	7p14.1	26	17	6.1514e-17	-0.473432	-1.24167	2.25131e-07	2	2.0202
ANO4	12q23.1	26	12	5.84374e-17	-0.788347	-1.18835	2.04762e-05	2	2.0202
ATP8B2	1q21.3	26	14	2.26446e-16	0.848492	-0.899486	1.49142e-07	2	2.0202
CBX4	17q25.3	26	15	5.96793e-22	-0.767015	0.774074	6.58985e-11	2	2.0202
CDHR1	10q23.1	26	9	9.21086e-16	-0.632141	0.447212	0.0280593	2	2.0202
CLCN3	4q33	26	7	3.53389e-07	0.0361376	-0.576466	1.62492e-07	2	2.0202
COL27A1	9q32	26	18	4.54642e-20	0.191318	0.968584	7.86213e-05	2	2.0202
E4F1	16p13.3	26	16	7.94767e-13	-0.0596002	0.604943	9.65461e-08	2	2.0202
FAM124A	13q14.3	26	12	1.3583e-09	-0.0905574	-0.893681	9.71221e-09	2	2.0202
KCNH3	12q13.12	26	15	8.35318e-22	0.407254	-1.98475	7.75664e-05	2	2.0202
MGAM	7q34	26	13	2.2418e-06	0.0667506	-0.617989	0.00973081	2	2.0202
NDUFS2	1q23.3	26	15	1.97466e-12	0.803353	0.659967	2.41216e-13	2	2.0202
PAN2	12q13.3	26	9	4.91774e-05	-0.584344	-0.778552	3.45888e-10	2	2.0202
PCDH1	5q31.3	26	16	1.06832e-19	0.154069	-0.513907	0.00033119	2	2.0202
SEMA3C	7q21.11	26	11	3.49292e-15	0.243769	-2.88726	2.1178e-20	2	2.0202
TFPI2	7q21.3	26	11	1.83509e-07	0.880835	-2.53839	7.38469e-15	2	2.0202
TNFAIP3	6q23.3	26	13	3.30934e-17	0.330024	0.278863	0.0152182	2	2.0202
ZBTB37	1q25.1	26	13	1.44916e-20	-0.956251	-0.564597	6.0248e-05	2	2.0202
ZNF232	17p13.2	26	20	7.73553e-22	0.434878	0.343908	0.0052461	2	2.0202
ZNF75D	Xq26.3	26	21	1.64843e-22	-0.684382	-0.436943	6.95932e-06	2	2.0202
ALS2CL	3p21.31	25	21	4.46544e-22	0.419773	-0.669119	0.000141804	2	2.0202
ANKRD28	3p25.1	25	8	1.66833e-12	0.960062	-0.332394	0.0166133	2	2.0202
APBA1	9q21.12	25	7	2.20833e-13	-0.230108	-1.08631	7.73342e-06	2	2.0202
C10orf105	10q22.1	25	13	1.58813e-16	0.241716	-1.23357	0.00153649	2	2.0202
CLUAP1	16p13.3	25	7	2.07408e-19	-0.592369	-0.240534	0.000180287	2	2.0202
COL9A1	6q13	25	15	1.04225e-12	-0.556928	1.9712	0.00439719	2	2.0202
FAM13C	10q21.1	25	15	1.35544e-19	-0.4598	-2.79053	1.19828e-23	2	2.0202
FER	5q21.3	25	7	1.59569e-11	-0.0679942	-1.26386	5.50146e-17	2	2.0202
FN3KRP	17q25.3	25	10	7.54943e-10	0.0107293	0.230077	0.0236442	2	2.0202
KIAA1324L	7q21.12	25	8	2.90347e-17	-0.294246	-1.66388	3.78757e-14	2	2.0202
LARP7	4q25	25	10	1.81548e-22	0.322736	-0.331538	0.000138217	2	2.0202
LEMD2	6p21.31	25	11	1.02688e-21	0.309214	0.793402	8.83553e-13	2	2.0202
MAP4K1	19q13.1-q13.4	25	14	2.24102e-21	0.830545	1.24267	6.65024e-12	2	2.0202
MX1	21q22.3	25	10	3.99155e-09	0.397089	1.36844	1.52073e-08	2	2.0202
NET1	10p15.1	25	13	1.25301e-18	-0.338521	0.527807	0.00220755	2	2.0202
RNF40	16p11.2	25	9	6.92696e-15	0.427176	0.36256	0.0420939	2	2.0202
SMARCA2	9p24.3	25	9	1.91391e-19	0.182404	-0.813813	2.22991e-14	2	2.0202
STAT6	12q13	25	10	5.93878e-23	0.383779	-0.823383	4.28187e-12	2	2.0202
TFAP2E	1p34.3	25	14	4.62156e-21	0.331049	0.808857	6.97536e-05	2	2.0202
TNRC6A	16p12.1	25	6	9.11438e-20	0.640287	-0.69256	3.16054e-09	2	2.0202
TRPM8	2q37.1	25	14	3.58162e-13	0.501789	1.64113	2.13914e-07	2	2.0202
UBE3B	12q24.11	25	12	5.6971e-15	0.259097	-0.584483	1.24038e-09	2	2.0202
UPF2	10p14	25	16	9.23095e-22	0.21415	0.286618	0.0101837	2	2.0202
ZNF235	19q13.2	25	8	3.49187e-09	-0.181948	-0.385936	0.00929484	2	2.0202
ATP10B	5q34	24	12	3.29768e-09	-0.196257	0.807424	0.0027667	2	2.0202
BAZ1B	7q11.23	24	5	8.056e-21	0.138853	0.366813	0.000252761	2	2.0202
BCL9	1q21.2	24	15	4.24318e-16	-1.36257	0.928705	6.09255e-10	2	2.0202
C17orf64	17q23.2	24	15	1.12303e-15	0.252733	-0.893702	0.00218316	2	2.0202
CLIP1	12q24.31	24	6	9.04e-14	0.131225	-0.485769	6.1818e-06	2	2.0202
CRY2	11p11.2	24	6	2.95488e-20	-0.310822	-1.93739	1.75087e-24	2	2.0202
DSP	6p24.3	24	14	4.47834e-23	-1.20175	0.251728	0.0213903	2	2.0202
F8	Xq28	24	12	3.91067e-19	-0.562523	-2.20453	6.85737e-23	2	2.0202
FANCF	11p14.3	24	8	4.33387e-06	-0.153008	0.503407	4.29574e-06	2	2.0202
GPC2	7q22.1	24	13	6.43564e-15	1.69014	2.60233	1.6753e-16	2	2.0202
IP6K1	3p21.31	24	14	5.16847e-13	0.143908	-0.267966	6.18645e-05	2	2.0202
IRS4	Xq22.3	24	14	5.13488e-11	-0.716563	-3.2417	9.69059e-07	2	2.0202
KDM5B	1q32.1	24	11	7.14552e-09	-0.234916	0.669933	1.80208e-07	2	2.0202
KIDINS220	2p25.1	24	12	1.37333e-07	0.0417687	-0.45481	6.53698e-07	2	2.0202
LAMC1	1q25.3	24	14	8.00981e-15	0.218329	-1.00343	6.24416e-13	2	2.0202
MCM2	3q21.3	24	11	9.75342e-22	-0.361232	2.349	4.17446e-20	2	2.0202
NAA15	4q31.1	24	6	0.00106421	-0.482176	0.378033	0.000510067	2	2.0202
NEFM	8p21.2	24	24	1.22107e-18	2.47645	-1.40649	0.00102081	2	2.0202
PCDH10	4q28.3	24	9	2.68263e-08	2.58523	-1.71378	0.000534795	2	2.0202
PLIN5	19p13.3	24	11	2.84319e-13	0.145065	-3.32652	3.75854e-19	2	2.0202
PODN	1p32.3	24	11	3.07776e-18	0.248221	-2.39294	1.95387e-17	2	2.0202
PRX	19q13.2	24	9	7.78684e-19	0.450531	-1.87812	2.60497e-15	2	2.0202
RGS3	9q32	24	11	2.43066e-21	0.428314	-0.477424	4.3564e-05	2	2.0202
SETD2	3p21.31	24	5	2.05871e-22	0.48196	-0.446517	1.16845e-05	2	2.0202
SYMPK	19q13.32	24	15	4.42829e-12	0.53316	0.4895	2.01931e-05	2	2.0202
TAS1R3	1p36.33	24	7	1.1621e-09	0.0147044	1.32193	1.18954e-07	2	2.0202
TP63	3q28	24	12	6.30479e-24	0.535452	-4.65734	1.79437e-14	2	2.0202
USP5	12p13	24	10	6.19531e-21	-0.62169	0.716417	4.61597e-11	2	2.0202
VCL	10q22.2	24	8	7.77369e-13	0.0673058	-0.73368	2.06625e-09	2	2.0202
ZNF251	8q24.3	24	13	1.66721e-09	-0.424839	0.47859	0.00192606	2	2.0202
ABCC5	3q27.1	23	13	4.87518e-10	-0.0461989	0.408439	0.00248057	2	2.0202
ARHGAP4	Xq28	23	17	2.9986e-18	-0.718339	0.705211	8.51669e-05	2	2.0202
BNC2	9p22.3-p22.2	23	9	9.37031e-10	-0.29564	-1.61431	1.42881e-10	2	2.0202
CARD8	19q13.33	23	6	3.20195e-10	0.114645	-1.03265	6.73037e-14	2	2.0202
CHD4	12p13.31	23	16	4.93246e-20	0.491478	0.395469	0.000147322	2	2.0202
CLCNKA	1p36.13	23	9	1.02153e-20	0.429028	-1.88405	7.86711e-10	2	2.0202
CLDN18	3q22.3	23	17	3.90481e-14	-0.246393	-1.24239	1.59715e-07	2	2.0202
DNMBP	10q24.2	23	8	5.84926e-18	0.284152	-1.61276	4.43866e-18	2	2.0202
DZIP3	3q13.13	23	9	0.000474561	0.77837	-0.604144	1.82967e-10	2	2.0202
FAT4	4q28.1	23	16	3.22758e-14	3.38906	-2.86418	2.24837e-18	2	2.0202
FGF8	10q24.32	23	16	7.67508e-18	-0.761781	-1.05282	0.0396335	2	2.0202
FSIP1	15q14	23	8	4.12611e-19	-0.768028	-2.19326	1.11352e-12	2	2.0202
IPO13	1p34.1	23	5	7.00942e-19	-0.632622	0.623893	8.65227e-12	2	2.0202
MBNL3	Xq26.2	23	18	8.89089e-19	-0.943861	-0.946005	4.43041e-06	2	2.0202
NLRC5	16q13	23	7	1.29707e-13	0.121915	0.962168	4.12319e-08	2	2.0202
PPP1R12B	1q32.1	23	12	9.47267e-22	0.257788	-2.49377	3.01796e-23	2	2.0202
SH3BP1	22q13.1	23	11	1.80899e-18	-0.820514	1.69064	6.21969e-20	2	2.0202
TAS1R1	1p36.31	23	11	3.49292e-15	1.05035	-1.24849	0.00462107	2	2.0202
TDRD10	1q21.3	23	16	3.24515e-18	0.123177	-2.81896	5.07886e-18	2	2.0202
THAP7	22q11.21	23	7	7.75475e-14	0.0812249	0.286424	3.90161e-05	2	2.0202
TMEM104	17q25.1	23	10	5.1952e-09	0.0645083	0.937933	4.49444e-13	2	2.0202
ZNF800	7q31.33	23	9	8.19204e-20	-0.783921	-0.409064	0.00218429	2	2.0202
ACVR1C	2q24.1	22	11	1.33479e-20	-0.857307	-5.02018	5.29353e-22	2	2.0202
AHI1	6q23.3	22	7	7.75037e-06	-0.214883	-0.271943	0.0485143	2	2.0202
CAP1	1p34.2	22	13	1.86665e-07	0.149391	0.222298	0.000255898	2	2.0202
CARS	11p15.4	22	10	6.35747e-21	0.383619	0.510587	2.28538e-11	2	2.0202
CCDC130	19p13.13	22	12	8.43176e-19	0.134207	0.344119	0.00184698	2	2.0202
CFAP54	12q23.1	22	7	3.07561e-10	0.683858	-1.14214	6.31596e-08	2	2.0202
CNTN2	1q32.1	22	11	1.23754e-14	-0.0695728	-1.22332	8.84308e-06	2	2.0202
DKC1	Xq28	22	14	4.23964e-19	-0.569355	1.15546	6.37104e-16	2	2.0202
DMBT1	10q26.13	22	11	3.79281e-18	-0.315733	-2.56663	1.85347e-07	2	2.0202
FXR1	3q26.33	22	9	1.43721e-17	0.249289	0.2652	0.0248364	2	2.0202
GPR108	19p13.3	22	5	7.30641e-06	0.0316747	-0.265532	0.0176467	2	2.0202
INCENP	11q12.3	22	7	3.17483e-09	0.0536953	1.62419	9.24726e-17	2	2.0202
KATNAL1	13q12.3	22	5	1.46431e-11	-0.205185	-1.15666	2.92513e-17	2	2.0202
KMT2B	19q13.12	22	11	4.68682e-15	0.089381	0.583165	6.1237e-07	2	2.0202
LAMA1	18p11.31	22	15	9.72891e-15	-0.450502	-1.12205	0.00102081	2	2.0202
LOXL3	2p13.1	22	10	6.30214e-19	0.209254	0.64684	1.60428e-05	2	2.0202
LRRTM1	2p12	22	14	3.99301e-10	-0.244569	-1.57552	0.000385253	2	2.0202
MAGED1	Xp11.22	22	10	3.66782e-11	-0.666807	1.11081	2.04013e-15	2	2.0202
MLYCD	16q23.3	22	8	2.7633e-06	-0.014372	-1.09307	1.91201e-18	2	2.0202
MN1	22q12.1	22	11	8.30157e-09	-0.0795381	-0.933222	8.58569e-06	2	2.0202
MSH6	2p16.3	22	8	1.10638e-11	-0.264438	0.940572	5.5074e-10	2	2.0202
MSL3	Xp22.2	22	17	3.57333e-24	-1.11444	0.577708	2.54891e-10	2	2.0202
MTR	1q43	22	4	7.78196e-10	-0.242146	-0.30674	0.00741792	2	2.0202
PCSK5	9q21.13	22	10	2.00913e-10	-0.294795	-2.02265	2.79446e-18	2	2.0202
PINK1	1p36.12	22	7	8.31954e-13	-0.819061	-0.988321	1.32887e-16	2	2.0202
PLOD2	3q24	22	12	9.75589e-23	-0.615499	0.623976	0.0185656	2	2.0202
PRSS27	16p13.3	22	20	9.26961e-17	-0.650541	1.98205	1.52966e-12	2	2.0202
RAB1A	2p14	22	11	1.05056e-20	0.251846	0.294056	7.75664e-05	2	2.0202
SCLY	2q37.3	22	6	9.57686e-14	-0.340748	0.547632	1.2909e-06	2	2.0202
SOS1	2p22.1	22	7	1.3281e-13	0.125957	-0.375633	0.000192022	2	2.0202
STARD9	15q15.2	22	9	8.70317e-13	-0.477191	-2.41115	2.4669e-22	2	2.0202
TTC38	22q13.31	22	11	5.16847e-13	-0.0490413	-0.643417	1.75162e-12	2	2.0202
ZC3H7B	22q13.2	22	7	8.76088e-16	0.186201	-0.278273	0.00321407	2	2.0202
ZNF540	19q13.13	22	6	1.33192e-09	-0.0830176	-2.07725	3.46078e-20	2	2.0202
ABCC9	12p12.1	21	17	4.58654e-22	2.01249	-2.54716	2.92513e-17	2	2.0202
ADAM33	20p13	21	16	5.19071e-18	-0.857101	-4.38175	4.49984e-24	2	2.0202
ADAMTS6	5q12.3	21	3	0.00022572	0.647114	0.256483	0.00763497	2	2.0202
B3GALT5	21q22.2	21	7	7.94767e-13	-0.744677	-2.1671	0.000289153	2	2.0202
BCCIP	10q26.2	21	5	0.000141975	0.00861419	0.277363	9.38359e-06	2	2.0202
BTBD3	20p12.2	21	12	3.64418e-16	1.22025	0.227941	0.0173478	2	2.0202
C4orf50	4p16.2-p16.1	21	8	6.19749e-13	-0.37512	1.51659	4.66898e-06	2	2.0202
DZIP1L	3q22.3	21	8	1.01459e-18	-0.36543	-0.715605	9.2098e-07	2	2.0202
ENPP3	6q23.2	21	7	2.24102e-21	-1.04034	-2.24378	3.90273e-10	2	2.0202
ESAM	11q24.2	21	15	5.44212e-14	-0.514587	-1.55657	3.28116e-18	2	2.0202
FBXO11	2p16.3	21	6	6.93735e-13	-0.181501	-0.218255	0.0129928	2	2.0202
FCGRT	19q13.33	21	12	9.01709e-22	1.12743	-1.06524	9.60172e-16	2	2.0202
IGSF8	1q23.2	21	12	3.59478e-18	0.145701	0.652113	1.62492e-07	2	2.0202
KCND2	7q31.31	21	12	2.36076e-18	-0.264823	-1.90348	5.56712e-11	2	2.0202
LRRN2	1q32.1	21	13	4.09961e-18	-0.66765	0.55006	0.0280593	2	2.0202
MAN2C1	15q24.2	21	7	5.05319e-13	0.0346704	-0.556193	4.12319e-08	2	2.0202
MANBA	4q24	21	9	2.77249e-19	0.0959996	-0.340315	0.0263009	2	2.0202
MAPK8IP2	22q13.33	21	7	4.5935e-10	-0.143777	1.05615	2.92735e-06	2	2.0202
MMP21	10q26.2	21	14	1.17683e-07	0.115307	-1.23475	5.89446e-08	2	2.0202
NT5DC3	12q23.3	21	10	8.32591e-08	-0.425345	-0.507256	0.00370687	2	2.0202
NTMT1	9q34.11	21	9	2.53894e-15	-0.667677	0.767763	9.23405e-11	2	2.0202
PDE3B	11p15.2	21	11	2.12691e-17	-0.147639	-2.39961	3.57312e-11	2	2.0202
PNPLA1	6p21.31	21	10	2.95488e-20	2.42534	1.90764	7.82788e-12	2	2.0202
POLD1	19q13.3	21	6	3.20195e-10	0.0748422	1.53903	1.72055e-16	2	2.0202
PPFIBP1	12p11.23-p11.22	21	8	1.08305e-21	0.399371	-0.951483	5.10772e-08	2	2.0202
SIRPA	20p13	21	12	9.28068e-09	1.20274	-0.638786	9.97655e-05	2	2.0202
SMAD5	5q31.1	21	10	1.54532e-18	0.480732	-0.909747	6.73037e-14	2	2.0202
SPRED1	15q14	21	11	3.87569e-08	-0.0323731	-0.605446	2.07685e-05	2	2.0202
TMCO4	1p36.13	21	6	3.83265e-16	0.61249	-0.435913	0.00203029	2	2.0202
UBE3D	6q14.1	21	9	2.29577e-16	-0.716414	0.216476	0.0126496	2	2.0202
AKAP6	14q12	20	12	2.92193e-19	-0.693955	-1.9077	1.20991e-14	2	2.0202
ATP2B1	12q21.33	20	10	1.4278e-12	0.253853	-0.837422	3.8395e-08	2	2.0202
BEND6	6p12.1	20	10	3.59478e-18	-1.08593	0.985857	8.09008e-08	2	2.0202
BUB1B	15q15.1	20	7	1.59606e-12	-0.235993	3.81938	5.49909e-24	2	2.0202
CAPN12	19q13.2	20	10	6.64055e-17	-0.293093	0.753284	4.72883e-05	2	2.0202
CCNT1	12q13.11-q13.12	20	5	1.45774e-13	0.0889857	-0.469627	1.5813e-05	2	2.0202
CEP85	1p36.11	20	10	6.59029e-23	-1.12311	1.17315	1.02849e-11	2	2.0202
EEF1A1	6q13	20	12	4.49856e-14	-0.243411	-0.703255	7.58431e-12	2	2.0202
EPC1	10p11.22	20	8	5.06245e-20	0.180865	-0.33139	0.000554335	2	2.0202
GOLGA4	3p22.2	20	7	1.25838e-21	0.284141	-0.481958	0.00196733	2	2.0202
HOXA13	7p15.2	20	12	6.66176e-16	0.367245	-1.565	0.000160853	2	2.0202
HSP90AB1	6p21.1	20	8	8.94443e-09	-0.482196	0.587716	6.31388e-09	2	2.0202
HTATSF1	Xq26.3	20	17	2.36076e-18	-0.63603	0.272554	0.000387564	2	2.0202
IGSF3	1p13.1	20	9	6.33901e-13	-0.0508433	0.646815	0.000638765	2	2.0202
INHA	2q35	20	11	3.44141e-11	-0.493026	0.570464	7.25946e-05	2	2.0202
LRRC4	7q32.1	20	13	1.23407e-20	0.480666	-0.33074	0.0133419	2	2.0202
MAN2A2	15q25	20	11	3.54893e-14	0.170111	-0.795312	7.88817e-09	2	2.0202
MAPKBP1	15q15.1	20	14	4.2485e-15	0.314891	-1.05786	2.18918e-11	2	2.0202
PABPC4	1p34.3	20	11	1.9236e-21	-1.28526	0.418729	7.05784e-09	2	2.0202
PIWIL2	8p21.3	20	14	1.22107e-18	0.31249	-2.66174	2.95507e-21	2	2.0202
PRELP	1q32.1	20	9	6.56281e-13	-0.0234754	-2.37952	8.54527e-14	2	2.0202
RBBP8	18q11.2	20	4	4.92462e-11	0.674351	-1.09222	0.000843193	2	2.0202
RCOR3	1q32.2-q32.3	20	11	2.04056e-12	0.943217	-0.431046	0.000751375	2	2.0202
SEMA4D	9q22.2	20	13	1.0211e-14	-0.310515	0.649147	9.71221e-09	2	2.0202
SF3B3	16q22.1	20	12	4.89368e-14	0.0454622	0.545375	7.09047e-07	2	2.0202
SLC26A5	7q22.1	20	15	1.58813e-16	-0.369645	-1.92508	1.0741e-11	2	2.0202
SRPK1	6p21.31	20	8	1.81548e-22	-1.62569	1.42879	3.54936e-16	2	2.0202
STAG1	3q22.3	20	5	1.00903e-05	0.0654172	-0.417576	0.00887743	2	2.0202
SYDE1	19p13.12	20	13	9.3631e-19	0.21197	-0.667376	8.77161e-07	2	2.0202
TARS	5p13.3	20	4	1.17987e-10	-0.390244	0.742057	3.65009e-11	2	2.0202
TP53BP2	1q41	20	9	6.42965e-12	-0.689076	0.868126	1.46268e-12	2	2.0202
TRMT112	11q13.1	20	4	1.69469e-20	-1.13039	0.618432	6.58985e-11	2	2.0202
UNC13D	17q25.3	20	9	1.51493e-17	-0.813495	1.68794	1.27667e-13	2	2.0202
WDR11	10q26.12	20	7	4.33387e-06	0.121128	-0.674953	8.84313e-10	2	2.0202
WDR93	15q26.1	20	10	6.7018e-10	-0.581483	-1.77429	3.25334e-15	2	2.0202
YLPM1	14q24.3	20	7	5.34689e-09	0.0502305	-0.54019	4.34993e-08	2	2.0202
ZNF549	19q13.43	20	6	1.11791e-09	-0.590268	-0.512158	0.000661542	2	2.0202
ACOX1	17q25.1	19	10	6.07035e-11	0.0778622	-0.490006	1.46553e-06	2	2.0202
ASCC3	6q16.3	19	3	5.05167e-05	0.0375179	0.18587	0.046403	2	2.0202
ATP6V1B1	2p13.3	19	11	6.79953e-20	-0.743139	-0.764347	0.029205	2	2.0202
BID	22q11.21	19	11	3.11005e-22	0.302691	0.608512	3.38969e-10	2	2.0202
BRCA2	13q13.1	19	7	5.83924e-07	-0.311328	1.76133	1.75587e-15	2	2.0202
BUB1	2q13	19	7	1.59908e-13	0.951384	4.53243	2.15922e-24	2	2.0202
CASK	Xp11.4	19	12	5.66521e-19	-0.53185	0.164448	0.015489	2	2.0202
COX15	10q24.2	19	6	2.06583e-07	-0.244411	-0.49908	7.01442e-13	2	2.0202
EGR1	5q31.2	19	12	3.90481e-14	0.326852	-3.12577	2.21595e-20	2	2.0202
EIF2D	1q32.1	19	10	7.25321e-11	-0.516089	-0.223425	0.00480514	2	2.0202
ENO3	17p13.2	19	9	5.37801e-08	0.521972	0.231359	0.0133419	2	2.0202
KIRREL2	19q13.12	19	7	1.61844e-09	-0.18025	1.32472	4.33982e-06	2	2.0202
KMT2A	11q23.3	19	7	6.57031e-10	0.398464	-0.918698	2.00556e-08	2	2.0202
LAMC2	1q25.3	19	17	8.18467e-23	0.474455	-1.57315	0.00205244	2	2.0202
LMOD1	1q32.1	19	15	2.72618e-22	0.582989	-4.16757	3.29317e-24	2	2.0202
MYCBP2	13q22.3	19	4	3.33523e-11	-0.252313	-1.48392	4.51719e-15	2	2.0202
MYLK2	20q11.21	19	15	4.51087e-17	0.469588	3.47663	5.27832e-22	2	2.0202
NCOA1	2p23.3	19	7	8.78777e-22	0.431494	-0.830115	2.54058e-11	2	2.0202
OTUD7B	1q21.2	19	9	5.01025e-14	-0.292015	-0.163811	0.0114536	2	2.0202
PAQR8	6p12.2	19	8	3.49292e-15	-0.0801187	0.456246	0.0119852	2	2.0202
PEX1	7q21.2	19	10	9.90076e-08	-0.179982	-0.313705	0.00192606	2	2.0202
PIP5K1A	1q21.3	19	14	4.24532e-22	-0.793998	0.702766	2.98921e-08	2	2.0202
POLQ	3q13.33	19	11	9.49032e-23	0.237539	3.35618	2.33101e-23	2	2.0202
POLR2J4	7p13	19	6	0.000136687	-0.19065	-0.823772	7.20632e-07	2	2.0202
PRKG2	4q21.21	19	8	4.30623e-13	-0.758317	-1.34768	2.28538e-11	2	2.0202
PROZ	13q34	19	9	1.20792e-14	-0.160753	0.746419	0.00353781	2	2.0202
RBM23	14q11.2	19	11	0.000869464	-0.142333	-0.432138	0.00188596	2	2.0202
REV3L	6q21	19	5	1.03615e-06	0.0780906	-0.913683	2.49642e-08	2	2.0202
SAP130	2q14.3	19	4	6.20946e-06	-0.407615	0.303472	0.00714038	2	2.0202
SF3A1	22q12.2	19	4	1.33693e-15	0.366405	-0.236756	0.00382055	2	2.0202
SLC26A9	1q32.1	19	13	7.67508e-18	-0.860182	3.1929	1.31731e-18	2	2.0202
SMYD2	1q32.3	19	8	1.73619e-22	0.645283	0.676715	1.72704e-11	2	2.0202
TJAP1	6p21.1	19	13	4.71105e-22	0.462629	0.29788	0.00116709	2	2.0202
TMEM209	7q32.2	19	9	1.95143e-12	-0.537736	0.149568	0.0179472	2	2.0202
TMEM255A	Xq24	19	5	2.43077e-19	0.645284	-3.15244	1.19566e-21	2	2.0202
TUBE1	6q21	19	6	5.1199e-05	-0.187435	-0.50488	5.86717e-05	2	2.0202
UBQLN4	1q22	19	10	3.22834e-11	-0.220975	1.18661	7.22245e-14	2	2.0202
ZMPSTE24	1p34.2	19	6	2.65567e-05	-0.194527	0.145638	0.0221203	2	2.0202
ZNF205	16p13.3	19	12	5.82179e-19	0.258827	0.78757	3.3158e-07	2	2.0202
ACADSB	10q26.13	18	6	2.08066e-09	0.919445	-2.5647	9.68856e-20	2	2.0202
AKR1C1	10p15.1	18	4	1.60035e-05	0.0391272	-3.85302	9.91928e-20	2	2.0202
ALOX15	17p13.2	18	12	1.78862e-20	0.672697	-1.49252	0.00548097	2	2.0202
AMOT	Xq23	18	10	8.47562e-05	-0.288791	-0.510701	0.00946709	2	2.0202
APOA1	11q23.3	18	10	6.64055e-17	0.131293	0.856055	0.00171447	2	2.0202
ARMCX4	Xq22.1	18	11	2.02035e-11	-0.442921	-1.20695	7.58431e-12	2	2.0202
ASF1B	19p13.12	18	10	8.46376e-06	-0.239993	3.43282	1.37918e-24	2	2.0202
ASIC3	7q36.1	18	10	1.83331e-08	0.586932	0.992804	2.03238e-07	2	2.0202
BMPR2	2q33.1-q33.2	18	9	1.42438e-06	0.394436	-0.92511	4.92732e-08	2	2.0202
BRPF1	3p25.3	18	7	0.000258534	-0.175919	0.183889	0.0102768	2	2.0202
BUB3	10q26.13	18	10	1.54532e-18	-0.401286	0.461158	1.56983e-07	2	2.0202
CFTR	7q31.2	18	9	5.0117e-21	1.8118	-2.25193	1.51947e-10	2	2.0202
CMTR2	16q22.2	18	3	0.0140109	0.061839	-0.387919	0.00700702	2	2.0202
CPT1B	22q13.33	18	14	1.0006e-21	0.525639	0.535065	0.0260872	2	2.0202
CRELD1	3p25.3	18	5	3.91619e-09	0.143036	-0.396854	0.000453081	2	2.0202
CTTNBP2	7q31.31	18	10	1.30056e-20	-0.663464	-3.5572	1.46335e-21	2	2.0202
DDX50	10q22.1	18	7	1.60035e-05	-0.100647	-0.270892	0.00145697	2	2.0202
ELN	7q11.23	18	12	1.01251e-19	-0.941176	-1.17505	0.00385787	2	2.0202
ESRP1	8q22.1	18	10	8.08629e-18	-0.751132	1.64472	5.66205e-18	2	2.0202
FAM129C	19p13.11	18	8	4.78078e-24	0.481555	0.936877	1.8269e-05	2	2.0202
FANCM	14q21.2	18	5	7.7324e-05	-0.362449	-0.361008	0.00099837	2	2.0202
FBN3	19p13.2	18	7	2.83115e-08	0.392488	1.95937	1.33238e-06	2	2.0202
FLVCR1	1q32.3	18	11	1.2099e-15	-0.756112	1.23626	8.76343e-15	2	2.0202
GNPAT	1q42.2	18	10	7.54943e-10	-0.208166	0.395002	2.66532e-07	2	2.0202
GPI	19q13.11	18	10	1.03734e-11	0.112626	1.08881	6.24416e-13	2	2.0202
HIST1H2BC	6p22.2	18	8	5.51577e-12	0.371104	1.64474	3.45888e-10	2	2.0202
HLF	17q22	18	5	4.82683e-13	-0.0387984	-3.68655	9.1027e-24	2	2.0202
HOMEZ	14q11.2	18	5	1.66673e-06	-0.0900123	-0.377311	6.8834e-05	2	2.0202
HSPBAP1	3q21.1	18	5	4.59721e-05	-0.471694	0.231778	0.00545349	2	2.0202
IPO4	14q12	18	6	0.000134946	-0.339791	0.557217	8.08674e-07	2	2.0202
KAT6A	8p11.21	18	8	5.38707e-10	-0.248126	-0.442372	0.00494986	2	2.0202
KLHDC3	6p21.1	18	11	1.00017e-10	0.111777	0.631063	2.45766e-09	2	2.0202
LGALS3BP	17q25	18	12	1.39284e-08	2.18836	0.345881	0.0108492	2	2.0202
MALRD1	10p12.31	18	7	1.22911e-16	0.597278	-2.84801	3.36201e-18	2	2.0202
MICAL1	6q21	18	4	4.38928e-11	-0.257304	0.846331	4.1439e-09	2	2.0202
MTMR4	17q22	18	6	5.31456e-14	-0.230408	0.291681	0.0447075	2	2.0202
NVL	1q42.11	18	9	2.778e-13	-0.641079	0.75022	1.72704e-11	2	2.0202
NWD2	4p14	18	10	2.01895e-17	0.456198	-3.63674	6.60167e-16	2	2.0202
PARP8	5q11.1	18	8	1.1292e-22	-1.10115	-0.756814	9.50251e-07	2	2.0202
PJA2	5q21.3	18	2	0.00496315	-0.163326	-1.53329	5.8663e-20	2	2.0202
POLR3D	8p21.3	18	7	1.43721e-17	-0.91028	0.406042	0.000351866	2	2.0202
PPRC1	10q24.32	18	8	2.31148e-14	-0.931162	0.597602	2.92735e-06	2	2.0202
PSMA5	1p13.3	18	11	2.54643e-12	0.0855471	0.987176	6.54043e-16	2	2.0202
SCARB2	4q21.1	18	11	2.95488e-20	0.824794	-0.705587	3.90273e-10	2	2.0202
SEMA3E	7q21.11	18	8	6.64055e-17	-0.955088	-3.10102	1.04026e-14	2	2.0202
SNN	16p13.13	18	8	3.84183e-09	0.217009	-0.614592	6.86629e-07	2	2.0202
SNRPD2	19q13.2-q13.3	18	10	7.1682e-12	-0.781964	0.519489	3.77101e-08	2	2.0202
SPHKAP	2q36.3	18	11	7.40304e-10	1.41113	-3.72021	1.13869e-08	2	2.0202
SSX2IP	1p22.3	18	12	2.10822e-11	-0.32423	1.14656	1.48839e-11	2	2.0202
STAC2	17q12	18	11	4.27162e-08	0.545858	-2.28456	6.8834e-05	2	2.0202
STX6	1q25.3	18	12	1.92706e-09	-0.410667	0.985268	2.41968e-17	2	2.0202
SYNCRIP	6q14.3	18	7	2.63573e-12	-0.480696	0.450998	6.61807e-05	2	2.0202
TARBP1	1q42.2	18	11	6.14159e-19	-0.632531	0.865164	1.27623e-07	2	2.0202
TEKT5	16p13.13	18	10	1.6382e-17	-0.285469	0.583012	0.0411551	2	2.0202
TMEM68	8q12.1	18	3	1.32674e-07	-0.511035	0.239312	0.0271693	2	2.0202
TSHZ2	20q13.2	18	13	4.34985e-16	-0.16777	-3.40637	7.23652e-23	2	2.0202
TSHZ3	19q12	18	16	2.07408e-19	-0.428362	-1.08927	3.57387e-13	2	2.0202
TSPAN12	7q31.31	18	5	5.92669e-09	0.0354935	-0.709508	0.000237575	2	2.0202
WDTC1	1p36.11	18	11	3.54893e-14	0.431349	-0.640351	1.18546e-10	2	2.0202
XPO5	6p21.1	18	9	1.08273e-11	-1.06958	1.29311	2.08992e-15	2	2.0202
XPO6	16p11.2	18	4	1.51181e-05	0.0498099	0.640179	1.77371e-13	2	2.0202
ZNF17	19q13.43	18	9	1.08525e-05	0.164549	-0.679585	1.54297e-07	2	2.0202
ZNF34	8q24.3	18	10	8.27559e-21	0.146156	-0.611387	1.27395e-05	2	2.0202
ABHD6	3p14.3	17	7	3.84262e-22	0.340746	-1.56143	4.68556e-18	2	2.0202
AGTR1	3q24	17	12	2.94313e-12	-0.692614	-4.91	1.10305e-24	2	2.0202
AKTIP	16q12.2	17	6	0.00124946	-0.180426	-0.517847	3.85867e-06	2	2.0202
CEP152	15q21.1	17	8	4.94163e-12	0.0592959	0.220929	0.0361211	2	2.0202
CNKSR2	Xp22.12	17	10	6.41829e-14	-0.627189	-1.06725	0.00099837	2	2.0202
CNOT3	19q13.42	17	6	1.49187e-13	0.117996	0.656746	2.77318e-11	2	2.0202
COG3	13q14.13	17	8	2.35866e-15	0.298601	-0.718943	6.56315e-06	2	2.0202
DPH2	1p34.1	17	9	1.92981e-10	0.0845272	0.977244	6.53977e-15	2	2.0202
EIF3I	1p35.2	17	11	4.03556e-07	0.434198	0.217996	0.00401618	2	2.0202
ELK1	Xp11.23	17	10	2.13305e-12	-0.330621	0.737031	1.90606e-13	2	2.0202
ETS2	21q22.2	17	10	1.59233e-21	-1.11537	-0.936126	3.04027e-13	2	2.0202
FAAH	1p33	17	7	5.94458e-11	0.13201	-0.63822	0.0123095	2	2.0202
FHL3	1p34.3	17	10	2.00269e-22	0.449535	0.084752	0.0188713	2	2.0202
HBP1	7q22.3	17	5	1.4126e-09	0.0553371	-1.02262	1.51025e-16	2	2.0202
IGSF9	1q23.2	17	12	7.28642e-18	0.310941	2.14621	1.6666e-14	2	2.0202
LCMT2	15q15.3	17	5	8.25633e-05	0.766627	-0.658809	1.04732e-08	2	2.0202
LRRCC1	8q21.2	17	10	1.50966e-10	-0.58774	0.880434	1.77169e-06	2	2.0202
MYO3A	10p12.1	17	12	3.91067e-19	1.31149	-1.52448	0.036678	2	2.0202
OGFOD1	16q13	17	6	0.00149507	-0.112069	0.160885	0.00929484	2	2.0202
RNF13	3q25.1	17	8	2.61562e-07	-0.246995	-0.495829	1.74376e-06	2	2.0202
SH2D2A	1q23.1	17	12	1.71335e-16	-0.905478	2.72184	1.29684e-22	2	2.0202
SHPRH	6q24.3	17	5	2.78331e-06	-0.269771	-1.12159	9.71221e-09	2	2.0202
SLC23A1	5q31.2	17	9	1.01054e-23	0.360256	-0.740327	0.00173254	2	2.0202
SLC6A8	Xq28	17	10	2.31148e-14	0.327822	0.944239	5.85591e-10	2	2.0202
STAT5A	17q21.2	17	11	5.14195e-21	0.459832	-1.46789	9.9689e-19	2	2.0202
TMEM145	19q13.2	17	8	7.16761e-20	3.68068	0.900304	3.91674e-06	2	2.0202
TNKS2	10q23.32	17	4	0.00983491	-0.0728309	-0.61019	1.59715e-07	2	2.0202
TNN	1q25.1	17	10	7.78684e-19	-0.499098	-2.92808	2.31036e-18	2	2.0202
TOP3B	22q11.22	17	6	3.08036e-21	0.130605	0.34396	0.0495972	2	2.0202
TRIM24	7q33-q34	17	7	7.8807e-18	0.260012	0.332359	0.00130487	2	2.0202
URB2	1q42.13	17	10	1.39164e-13	-0.49718	1.06036	4.0638e-10	2	2.0202
WHAMM	15q25.2	17	8	2.60483e-12	-0.51011	-0.617207	2.32109e-09	2	2.0202
YY1AP1	1q22	17	9	2.25669e-14	-0.447869	0.46771	2.71843e-05	2	2.0202
ZNF689	16p11.2	17	9	1.8963e-16	0.188672	-0.61402	1.52073e-08	2	2.0202
APPBP2	17q23.2	16	4	3.47149e-12	0.0790054	-0.735818	1.63516e-09	2	2.0202
ARHGAP21	10p12.1	16	5	1.56549e-06	0.902383	-0.540597	0.00227841	2	2.0202
ATP1A4	1q23.2	16	11	1.07703e-13	-0.312714	-2.64131	1.21938e-12	2	2.0202
AXDND1	1q25.2	16	5	9.75589e-23	-1.07684	0.970474	3.30327e-05	2	2.0202
CCDC27	1p36.32	16	3	4.20995e-18	0.423873	-1.42628	0.000339394	2	2.0202
CCS	11q13.2	16	3	1.5338e-15	-0.746365	0.44964	0.000147322	2	2.0202
CFAP70	10q22.2	16	7	0.00101776	-0.0253298	-2.08372	3.18961e-18	2	2.0202
CLOCK	4q12	16	5	0.000255382	0.019268	-0.264194	0.014189	2	2.0202
COL5A2	2q32.2	16	9	4.46642e-19	-0.498627	1.08716	1.33238e-06	2	2.0202
COPG1	3q21.3	16	7	1.20124e-05	0.0358622	0.769001	8.01105e-16	2	2.0202
CUL5	11q22.3	16	5	3.42641e-09	-0.163972	-0.388327	0.000787318	2	2.0202
DCAF13	8q22.3	16	8	2.43586e-12	-0.5103	1.47091	1.39098e-20	2	2.0202
DDX3X	Xp11.4	16	4	5.83373e-10	-0.480107	-0.570652	7.53395e-08	2	2.0202
ERICH3	1p31.1	16	7	3.249e-19	-0.354	-4.31118	1.18875e-13	2	2.0202
EZH2	7q36.1	16	7	1.72685e-17	-0.137424	3.1051	2.80261e-24	2	2.0202
FARSB	2q36.1	16	4	0.00199309	-0.275914	0.489756	9.20841e-10	2	2.0202
GCAT	22q13.1	16	7	8.34629e-12	0.982213	0.990111	2.75985e-09	2	2.0202
GPATCH2	1q41	16	10	2.57183e-09	-0.591626	0.366139	0.00232834	2	2.0202
GPATCH4	1q22-q23.1	16	10	4.82927e-19	0.283648	0.962878	6.95159e-12	2	2.0202
HELQ	4q21.23	16	2	0.0035129	-0.212709	-0.701361	6.27317e-14	2	2.0202
HILPDA	7q32.1	16	9	1.00017e-10	0.397085	0.682129	1.31181e-06	2	2.0202
HMBS	11q23.3	16	3	4.20864e-11	-0.343412	0.970908	1.10868e-16	2	2.0202
HNRNPH2	Xq22.1	16	14	1.48711e-20	-0.766517	-0.542084	1.44256e-06	2	2.0202
HOXD13	2q31.1	16	10	1.18916e-18	2.32811	1.28913	0.0013552	2	2.0202
HPSE	4q21.23	16	5	3.51001e-08	-0.433476	1.13718	5.28879e-08	2	2.0202
IFNAR2	21q22.11	16	4	2.2002e-05	-0.18156	0.41615	7.39594e-06	2	2.0202
IQGAP1	15q26.1	16	4	2.70428e-07	-0.483745	-0.395016	0.0190347	2	2.0202
KIAA1191	5q35.2	16	10	1.68171e-17	-0.94472	-0.365723	0.00227841	2	2.0202
KIAA1328	18q12.2	16	4	3.0484e-13	-0.180383	-0.852995	3.35848e-12	2	2.0202
MCM3	6p12.2	16	8	8.54616e-16	-0.485335	1.24966	1.09113e-15	2	2.0202
MTM1	Xq28	16	12	1.35953e-13	-0.309104	-0.351922	0.00240351	2	2.0202
NCAPH2	22q13.33	16	3	1.54179e-08	0.0658486	0.649734	7.74657e-09	2	2.0202
NEXN	1p31.1	16	4	7.98219e-06	0.269134	-1.78978	6.76687e-20	2	2.0202
NPL	1q25.3	16	5	1.42997e-14	-0.36649	0.823642	5.19655e-08	2	2.0202
NUP205	7q33	16	7	0.000156139	-0.331996	0.696548	2.04315e-08	2	2.0202
PABPC1	8q22.3	16	10	1.86702e-08	0.0783825	0.836758	1.51947e-10	2	2.0202
PADI2	1p36.13	16	7	8.4942e-21	-0.945157	1.07662	0.000259014	2	2.0202
PCSK7	11q23.3	16	6	1.56466e-20	0.198063	-0.750872	5.88783e-08	2	2.0202
PHYKPL	5q35.3	16	6	1.1674e-16	-0.615321	-0.84184	4.27583e-14	2	2.0202
PKLR	1q22	16	11	2.06739e-23	0.792061	0.858799	0.0476246	2	2.0202
PPM1B	2p21	16	8	1.85282e-10	0.104458	-0.298683	0.00514604	2	2.0202
PRKAR2A	3p21.31	16	7	1.18004e-11	0.121089	-0.475039	0.0002289	2	2.0202
RNF214	11q23.3	16	5	7.17432e-16	0.343608	-0.323148	0.000708691	2	2.0202
RTN4RL2	11q12.1	16	10	4.06918e-17	-0.191758	1.01197	6.22165e-07	2	2.0202
RUFY2	10q21.3	16	4	1.0543e-05	-0.402143	-0.769426	6.18983e-09	2	2.0202
RUFY3	4q13.3	16	9	6.46341e-22	0.478112	-0.405713	0.00345139	2	2.0202
SLC34A1	5q35.3	16	9	1.23407e-20	0.270387	0.976556	0.00060716	2	2.0202
SLC6A4	17q11.2	16	11	2.77772e-09	0.0728808	-0.811334	0.000432092	2	2.0202
SMCR8	17p11.2	16	6	1.07139e-14	0.49831	-0.317158	0.00301989	2	2.0202
SP1	12q13.13	16	6	2.57183e-09	0.0945345	-0.706435	7.46175e-09	2	2.0202
SRL	16p13.3	16	8	3.64418e-16	-0.765292	-2.92308	1.74956e-20	2	2.0202
SUPV3L1	10q22.1	16	4	0.000261729	-0.235667	0.24605	0.000469419	2	2.0202
TDRD1	10q25.3	16	7	7.76447e-08	-0.251095	-2.02596	1.71128e-07	2	2.0202
THNSL1	10p12.1	16	8	6.10368e-20	0.469086	0.455922	0.000852856	2	2.0202
TLE4	9q21.31	16	8	3.85332e-05	-0.129086	-0.951018	2.78279e-08	2	2.0202
TMEM117	12q12	16	4	8.09859e-05	-0.0257545	-0.364043	0.0148268	2	2.0202
TTC17	11p12-p11.2	16	3	4.82088e-05	-0.155731	-0.282696	0.0258722	2	2.0202
TTC25	17q21.2	16	7	3.6659e-13	0.374501	-1.22499	6.79626e-09	2	2.0202
UBE2Q1	1q21.3	16	6	8.13112e-16	0.189964	0.715892	1.23232e-16	2	2.0202
UPF3B	Xq24	16	13	7.99398e-19	-0.807288	0.831984	7.6568e-11	2	2.0202
WASL	7q31.32	16	6	1.23447e-06	0.0854372	-0.343648	0.00756185	2	2.0202
ZFP14	19q13.13	16	6	1.97742e-11	0.465105	-0.732564	1.48916e-06	2	2.0202
ZNF615	19q13.41	16	1	0.000314066	0.489371	-0.974277	4.91289e-11	2	2.0202
ABCF3	3q27.1	15	7	3.70949e-12	0.101943	0.519961	4.32005e-10	2	2.0202
ACVR1B	12q13.13	15	8	3.29448e-20	0.280801	-0.682509	4.25732e-07	2	2.0202
ADCY10	1q24.2	15	9	1.75532e-13	0.189404	-0.268059	0.00370687	2	2.0202
ALG13	Xq23	15	3	4.8056e-16	-0.84422	-0.4447	1.5813e-05	2	2.0202
ANGPT4	20p13	15	6	4.14726e-15	0.246722	-4.55319	1.40724e-24	2	2.0202
ANPEP	15q26.1	15	7	3.58162e-13	-0.189219	-1.84682	1.66756e-08	2	2.0202
CCDC150	2q33.1	15	8	1.04591e-14	-0.75399	2.28418	2.0047e-20	2	2.0202
CDK5RAP1	20q11.21	15	4	1.18399e-05	0.131529	0.286153	0.000129513	2	2.0202
CEP290	12q21.32	15	7	4.53485e-06	-0.31817	-0.749478	2.32863e-07	2	2.0202
CFAP44	3q13.2	15	13	1.84971e-16	0.564699	-0.874543	2.95696e-05	2	2.0202
CHORDC1	11q14.3	15	3	1.72713e-21	-0.581188	0.844664	1.72852e-08	2	2.0202
CNBD2	20q11.23	15	6	4.58654e-22	-0.867579	0.381431	0.0278363	2	2.0202
CPSF2	14q32.12	15	5	1.47893e-10	0.0969339	0.238605	0.0136962	2	2.0202
CTR9	11p15.4	15	4	5.56817e-21	0.398647	-0.386747	0.000202025	2	2.0202
CYP2S1	19q13.2	15	10	3.43624e-12	0.332306	0.682652	2.49765e-05	2	2.0202
DDX39A	19p13.12	15	7	2.78331e-06	-0.431274	1.85467	8.59822e-24	2	2.0202
DNAH12	3p14.3	15	5	1.52698e-13	-0.667066	-0.462152	0.0133419	2	2.0202
FOXM1	12p13.33	15	8	1.66673e-06	-0.225398	4.88887	2.57347e-24	2	2.0202
GIMAP8	7q36.1	15	10	2.83062e-17	-0.84859	-2.18295	9.28318e-21	2	2.0202
INTS8	8q22.1	15	9	1.36254e-10	-0.462213	1.02414	2.67209e-15	2	2.0202
KLHL31	6p12.1	15	10	7.85103e-24	0.674951	-2.87254	2.3368e-20	2	2.0202
LCA5	6q14.1	15	6	7.15629e-07	-0.0646229	-2.03955	3.73537e-20	2	2.0202
LPIN3	20q12	15	10	4.20995e-18	0.258978	-0.635708	0.000480684	2	2.0202
LSR	19q13.12	15	5	7.43278e-05	-0.36415	1.88375	1.56479e-20	2	2.0202
MAGEE1	Xq13.3	15	10	2.73393e-14	0.252896	-0.557546	0.00118015	2	2.0202
MALSU1	7p15.3	15	7	8.33103e-10	0.066476	0.461253	1.27057e-06	2	2.0202
MKI67	10q26.2	15	4	0.00144742	-0.246514	4.50337	9.1027e-24	2	2.0202
MYCBPAP	17q21.33	15	6	1.56466e-20	-0.931201	-0.782925	4.79167e-05	2	2.0202
NLGN3	Xq13.1	15	8	3.22834e-11	-0.351271	-1.53993	9.64693e-12	2	2.0202
NPAS4	11q13.2	15	12	1.67535e-13	1.84152	-2.56599	2.1306e-09	2	2.0202
NRBP1	2p23.3	15	7	5.72781e-16	0.119346	0.391674	7.46175e-09	2	2.0202
NUP160	11p11.2	15	5	1.32915e-05	-0.174348	0.45124	0.00401618	2	2.0202
NUPL2	7p15.3	15	7	1.92706e-09	-0.349583	0.174989	0.000374044	2	2.0202
OVCH1	12p11.22	15	10	2.08675e-12	-0.0334622	-2.65986	3.03593e-11	2	2.0202
PCDHB7	5q31.3	15	11	8.056e-21	0.555666	-2.0614	3.92311e-12	2	2.0202
PIKFYVE	2q34	15	5	9.28068e-09	0.095634	-0.904436	3.26075e-07	2	2.0202
RABGGTB	1p31.1	15	7	3.82611e-11	-0.599611	0.347938	0.0002233	2	2.0202
RANBP3	19p13.3	15	5	0.000831075	0.0571006	0.292654	0.000189657	2	2.0202
RNPC3	1p21.1	15	3	0.00233264	0.0127169	-0.8532	6.4502e-10	2	2.0202
SHKBP1	19q13.2	15	6	1.03615e-06	-0.103552	0.878033	4.17227e-14	2	2.0202
SYDE2	1p22.3	15	6	3.1384e-10	-0.484386	-0.86032	3.26181e-06	2	2.0202
TBC1D20	20p13	15	4	1.79573e-13	0.0997133	-0.498406	1.28833e-10	2	2.0202
TIGD3	11q13.1	15	7	6.66176e-16	0.594979	1.12961	7.88817e-09	2	2.0202
TRPC1	3q23	15	6	1.04225e-12	0.468758	-1.46822	4.71425e-17	2	2.0202
TTLL7	1p31.1	15	3	1.36748e-08	0.080376	-0.809069	0.000138217	2	2.0202
UAP1	1q23.3	15	4	1.49737e-09	-0.185694	0.500941	3.85867e-06	2	2.0202
VIT	2p22.2	15	7	1.05056e-20	-0.422822	-3.94784	5.48197e-16	2	2.0202
ZNF71	19q13.4	15	7	9.93898e-21	0.178042	0.172371	0.0100938	2	2.0202
ADAMTS1	21q21.3	14	5	2.09365e-05	0.0435741	-1.91757	1.04931e-17	2	2.0202
ATRN	20p13	14	5	4.03556e-07	0.0607027	-0.460885	0.000115194	2	2.0202
AZI2	3p24.1	14	3	0.00116314	0.316423	-0.528655	5.9891e-08	2	2.0202
C3orf62	3p21.31	14	9	5.83917e-14	0.133162	-0.385052	1.82813e-06	2	2.0202
CCAR1	10q21.3	14	5	2.2418e-06	0.068487	0.480156	2.13742e-05	2	2.0202
CPA1	7q32.2	14	12	3.86364e-24	0.760479	-5.61422	1.10305e-24	2	2.0202
CTNNBL1	20q11.23	14	5	4.81993e-09	-0.392314	0.332808	1.36887e-05	2	2.0202
CUL2	10p11.21	14	7	3.76075e-10	-0.608162	0.302035	0.000742579	2	2.0202
CYB5R1	1q32.1	14	6	1.67356e-08	-0.0131274	-0.273851	0.000217812	2	2.0202
DYRK4	12p13.32	14	11	6.17716e-16	-0.974657	0.339786	1.22038e-05	2	2.0202
EEA1	12q22	14	5	3.20829e-08	0.109978	-1.24337	3.26031e-13	2	2.0202
FANCB	Xp22.2	14	11	3.54893e-14	-0.387154	1.85353	1.8013e-17	2	2.0202
FGD1	Xp11.22	14	4	1.25301e-18	0.752183	1.25521	6.36956e-12	2	2.0202
FMO1	1q24.3	14	5	6.02229e-12	0.390181	-0.981153	7.20632e-07	2	2.0202
GDI1	Xq28	14	11	9.52554e-13	0.213664	0.303528	4.29574e-06	2	2.0202
GPSM2	1p13.3	14	5	3.01814e-07	-0.412427	2.03912	3.42497e-15	2	2.0202
GRIA1	5q33.2	14	13	4.08324e-23	-1.01438	-5.88606	1.29479e-22	2	2.0202
IDI1	10p15.3	14	8	1.97742e-11	-0.520621	0.575219	0.000119804	2	2.0202
IL1RAPL1	Xp21.3-p21.2	14	8	1.34975e-07	0.889973	-3.16526	2.31433e-14	2	2.0202
KBTBD6	13q14.11	14	5	4.0765e-11	-0.140309	-0.786347	1.99172e-05	2	2.0202
KCND1	Xp11.23	14	9	5.31456e-14	-0.425123	-0.481827	0.00385787	2	2.0202
KHSRP	19p13.3	14	8	1.24973e-22	0.321208	0.891685	4.00915e-13	2	2.0202
KNSTRN	15q15.1	14	6	6.01227e-05	0.564493	1.79183	1.20419e-20	2	2.0202
LETMD1	12q13.12	14	4	2.09365e-05	-0.394991	-1.2814	1.77348e-23	2	2.0202
LGALS12	11q12.3	14	6	4.92309e-18	0.622574	-5.64223	9.28318e-21	2	2.0202
MFSD3	8q24.3	14	7	0.000231379	0.263474	1.20829	1.05594e-13	2	2.0202
MMS22L	6q16.1	14	6	1.17683e-07	0.0342498	0.792149	1.03461e-07	2	2.0202
MYH15	3q13.13	14	8	1.08653e-10	-0.118608	0.678293	0.000522239	2	2.0202
NAALAD2	11q14.3	14	5	5.71895e-10	0.308114	-2.69145	2.33745e-22	2	2.0202
PABPC3	13q12.13	14	4	1.25421e-06	-0.160498	0.466747	0.00157181	2	2.0202
PCF11	11q14.1	14	5	7.52535e-06	-0.385609	-0.528869	2.28928e-07	2	2.0202
PHPT1	9q34.3	14	4	3.00641e-14	0.426396	0.217612	0.020509	2	2.0202
PI16	6p21.2	14	11	2.55596e-11	0.258947	-6.03205	1.39098e-20	2	2.0202
PM20D1	1q32.1	14	10	4.94163e-12	0.06129	-1.95071	4.82603e-14	2	2.0202
PPP2R1A	19q13.41	14	6	2.02039e-21	0.193897	0.408938	1.53737e-06	2	2.0202
PRPF3	1q21.2	14	9	1.43241e-16	-0.452641	0.986078	9.42766e-11	2	2.0202
PSME4	2p16.2	14	1	1.90144e-08	-0.37521	0.826513	1.09195e-10	2	2.0202
PTCHD3	10p12.1	14	10	3.00672e-21	0.339131	-4.20922	6.62762e-12	2	2.0202
PTPRT	20q12-q13.11	14	10	1.15107e-14	-0.303538	-4.15873	8.34686e-17	2	2.0202
RBM17	10p15.1	14	6	6.03758e-09	0.0572323	0.55277	1.18546e-10	2	2.0202
RNF26	11q23	14	4	4.87518e-10	0.633512	0.192457	0.0169011	2	2.0202
RNF43	17q23.2	14	5	3.70388e-08	0.0850542	-0.745678	0.00327937	2	2.0202
RXRG	1q23.3	14	6	1.08273e-11	-0.165184	-3.99218	6.18961e-21	2	2.0202
SERPINB1	6p25.2	14	3	2.53478e-13	0.376606	-0.586679	1.46463e-08	2	2.0202
SGSM1	22q11.23	14	6	5.49486e-10	0.191849	-2.35677	2.7092e-14	2	2.0202
SPG11	15q21.1	14	7	3.24334e-21	-1.47811	-0.976137	6.57924e-14	2	2.0202
STK11IP	2q35	14	5	7.83492e-05	0.0237155	0.461888	1.31102e-05	2	2.0202
SYNJ1	21q22.11	14	4	0.000187338	0.036529	-0.566959	8.98089e-05	2	2.0202
TCTN1	12q24.11	14	4	5.60552e-10	0.239983	-0.906372	3.55312e-09	2	2.0202
TEPP	16q21	14	6	3.11005e-22	0.615609	-3.5595	2.48085e-11	2	2.0202
THOC5	22q12.2	14	6	8.70616e-21	0.33336	0.367774	0.000209897	2	2.0202
TXNDC16	14q22.1	14	2	0.0117608	-0.0634924	-0.770574	6.0248e-05	2	2.0202
UTP14A	Xq26.1	14	10	1.09741e-14	-0.854155	0.421362	1.66315e-06	2	2.0202
ZNF181	19q13.11	14	2	0.000182728	-0.0792381	-0.79886	6.32575e-07	2	2.0202
ZNF597	16p13.3	14	9	2.31225e-06	0.467847	-0.773768	1.2146e-08	2	2.0202
ZNF805	19q13.43	14	9	1.29477e-06	0.838753	-0.469605	0.00318007	2	2.0202
ZSCAN23	6p22.1	14	10	1.15753e-18	2.78819	-2.91707	2.43567e-11	2	2.0202
ANKRD12	18p11.22	13	4	1.29442e-08	0.177994	-0.655141	5.37265e-07	2	2.0202
ANXA13	8q24.13	13	4	6.57194e-19	0.39616	-1.11009	0.000987186	2	2.0202
BBS2	16q13	13	4	2.3222e-16	0.491214	-1.29719	4.94887e-18	2	2.0202
CATSPER2	15q15.3	13	1	0.000555699	-0.118709	-1.35159	4.57651e-12	2	2.0202
CCDC120	Xp11.23	13	8	2.75684e-17	-0.545881	0.087427	0.0230625	2	2.0202
CCDC170	6q25.1	13	6	4.16191e-11	0.707923	-3.49806	1.48555e-23	2	2.0202
CCNE2	8q22.1	13	7	8.9818e-16	-0.0986459	2.31887	2.93667e-18	2	2.0202
CEP250	20q11.22	13	6	1.09059e-12	0.450089	0.703221	7.05784e-09	2	2.0202
DTX2	7q11.23	13	5	2.15186e-14	0.118247	0.969179	1.39949e-14	2	2.0202
EMILIN3	20q12	13	9	4.20995e-18	0.258978	-1.61313	0.000987186	2	2.0202
FAT2	5q33.1	13	6	6.44968e-20	0.380673	-2.2838	1.36945e-09	2	2.0202
GHRHR	7p14.3	13	7	1.39274e-19	-0.193825	0.590001	0.01617	2	2.0202
ILF2	1q21.3	13	9	2.96766e-07	-0.0825621	1.30221	1.1044e-17	2	2.0202
KCTD3	1q41	13	9	2.9369e-14	0.0914443	-0.806016	3.95461e-05	2	2.0202
MED1	17q12	13	9	1.16556e-17	-0.535177	-0.234662	0.0316392	2	2.0202
MTIF2	2p16.1	13	5	8.36327e-17	-0.46147	0.454793	1.74376e-06	2	2.0202
NRK	Xq22.3	13	8	1.42477e-13	-0.419326	-2.38845	6.22595e-12	2	2.0202
P2RX2	12q24.33	13	5	8.30157e-09	1.86522	0.346491	0.0196799	2	2.0202
RAD51AP2	2p24.2	13	4	4.50556e-08	-0.313002	0.465746	0.0060619	2	2.0202
RHBG	1q22	13	5	1.24875e-12	-0.304609	1.76368	5.44823e-06	2	2.0202
RIPK2	8q21.3	13	2	0.00314387	0.0142166	1.36512	2.19717e-19	2	2.0202
RNF146	6q22.33	13	4	0.000831075	-0.146872	-0.42604	1.74039e-07	2	2.0202
SLC35A1	6q15	13	7	5.1892e-05	0.0159601	-0.388175	0.0260872	2	2.0202
SLC37A2	11q24.2	13	4	0.000101716	0.648181	0.603262	0.00457543	2	2.0202
SYNGR4	19q13.33	13	3	0.00101776	-0.16651	1.86622	2.2366e-15	2	2.0202
TCEA1	8q11.23	13	8	9.5649e-08	-0.530579	0.246336	0.00422268	2	2.0202
TMEM107	17p13.1	13	6	1.54754e-07	0.124211	-0.397352	0.00237866	2	2.0202
TTC24	1q22	13	7	4.49856e-14	0.0827691	1.65034	8.74215e-08	2	2.0202
TTC29	4q31.22	13	1	0.0318683	0.396171	-2.16508	1.12322e-07	2	2.0202
ZNF208	19p12	13	8	1.96595e-19	1.53774	-2.70415	1.04026e-14	2	2.0202
ZNF541	19q13.33	13	5	8.91385e-12	0.226793	-1.05579	4.10223e-06	2	2.0202
ZNF717	3p12.3	13	4	5.1268e-17	-0.328206	-0.431527	0.000226143	2	2.0202
ZNF773	19q13.43	13	6	2.96058e-06	-0.044635	-0.278514	0.00514604	2	2.0202
ZNF876P	4p16.3	13	9	6.89341e-23	2.09171	-0.392932	0.0100938	2	2.0202
AGFG2	7q22.1	12	3	3.44995e-06	-0.142758	-1.06914	6.24416e-13	2	2.0202
ALB	4q13.3	12	7	1.22461e-08	0.258301	-4.50061	1.57783e-13	2	2.0202
APMAP	20p11.21	12	3	3.69771e-09	0.0695326	-0.367727	1.20301e-05	2	2.0202
BAX	19q13.33	12	3	1.50157e-05	-0.0213704	1.29098	1.95236e-20	2	2.0202
BSDC1	1p35.1	12	3	4.78659e-05	-0.345105	-0.160396	0.00318007	2	2.0202
CALB2	16q22.2	12	2	6.25752e-05	-0.2544	-1.60297	0.00192606	2	2.0202
CASQ2	1p13.1	12	6	1.45941e-22	-0.435984	-4.19863	2.851e-23	2	2.0202
CBLC	19q13.32	12	7	0.000149364	-0.294153	0.953714	4.46329e-06	2	2.0202
CCDC158	4q21.1	12	7	9.72891e-15	0.0792194	-3.50525	3.14845e-24	2	2.0202
CCDC178	18q12.1	12	9	3.70949e-12	-0.244039	-4.46637	1.27785e-24	2	2.0202
CDH10	5p14.2-p14.1	12	8	8.32591e-08	-0.257859	-3.01371	7.30542e-09	2	2.0202
CNTNAP4	16q23.1	12	5	4.29064e-23	-0.591806	-1.40162	0.0384665	2	2.0202
CYP2D6	22q13.2	12	8	1.78302e-09	0.0766511	0.289236	0.0363996	2	2.0202
DHX34	19q13.32	12	6	0.0101049	-0.479995	1.03558	1.57783e-13	2	2.0202
ESPL1	12q13.13	12	8	2.47686e-13	0.142687	3.4666	3.38248e-23	2	2.0202
EXOC1	4q12	12	1	0.00376759	-0.122338	-0.538047	3.8395e-08	2	2.0202
GALNT5	2q24.1	12	7	1.20792e-14	-0.100436	-0.936286	0.0100034	2	2.0202
GAS2L3	12q23.1	12	2	0.000362896	-0.0142758	1.90829	6.91346e-19	2	2.0202
GNE	9p13.3	12	7	1.34296e-11	0.36179	-1.18703	3.52888e-10	2	2.0202
GNL2	1p34.3	12	5	1.4126e-09	0.064931	0.654957	2.0455e-13	2	2.0202
GRIN3A	9q31.1	12	12	7.02568e-11	0.931697	-0.632006	8.98089e-05	2	2.0202
KAT8	16p11.2	12	6	3.42641e-09	-0.404069	-0.326725	0.0171981	2	2.0202
KCNA5	12p13.32	12	9	2.70861e-21	0.786783	-1.91582	1.14637e-11	2	2.0202
MED13	17q23.2	12	1	0.0363129	-0.124272	-0.272825	0.0399074	2	2.0202
MID2	Xq22.3	12	10	2.5495e-17	0.249013	-0.971808	1.0475e-10	2	2.0202
MMD	17q22	12	5	1.38072e-08	-0.332195	-2.34636	8.43554e-13	2	2.0202
MX2	21q22.3	12	2	1.6505e-14	-0.0658667	0.784592	1.23788e-05	2	2.0202
MYBL2	20q13.12	12	9	2.49636e-19	-1.04072	5.22929	1.52978e-24	2	2.0202
NCCRP1	19q13.2	12	10	1.16556e-17	-0.588209	1.66798	2.53293e-07	2	2.0202
NOP2	12p13.31	12	7	3.20195e-10	0.0779437	1.27965	2.1178e-20	2	2.0202
NUF2	1q23.3	12	9	4.30089e-16	0.14382	4.81258	1.27785e-24	2	2.0202
PCDHB11	5q31.3	12	9	1.11553e-12	0.644628	-2.39604	4.18171e-15	2	2.0202
PDPR	16q22.1	12	5	7.10062e-18	0.29855	-0.682656	7.75664e-05	2	2.0202
PIGM	1q23.2	12	7	1.59569e-11	-0.60263	0.442789	0.000426813	2	2.0202
POLR1B	2q14.1	12	4	6.70604e-07	-0.406294	0.509993	9.3417e-05	2	2.0202
RANBP2	2q13	12	3	4.83222e-14	-0.186735	-0.295966	0.0190347	2	2.0202
SLC10A3	Xq28	12	9	6.44136e-10	-0.633443	0.620614	2.43567e-11	2	2.0202
SMYD1	2p11.2	12	10	2.28697e-22	0.239626	-5.76563	2.11139e-15	2	2.0202
TOR1AIP2	1q25.2	12	6	4.52761e-11	-0.793097	0.46395	5.19655e-08	2	2.0202
ZNF595	4p16.3	12	8	7.74274e-17	-0.413334	-1.04066	1.58671e-11	2	2.0202
ZNF669	1q44	12	4	1.42438e-06	-0.616258	0.22464	0.0361211	2	2.0202
ZNF730	19p12	12	7	7.94559e-17	-0.305146	1.2947	0.000447626	2	2.0202
ATP13A5	3q29	11	6	8.21794e-06	-0.428036	-1.81361	0.00117379	2	2.0202
CADM4	19q13.31	11	5	2.99951e-19	0.0983645	0.483013	0.00272331	2	2.0202
DDX47	12p13.1	11	6	1.42094e-07	-0.222344	-0.513147	0.0188713	2	2.0202
FNDC7	1p13.3	11	6	5.97955e-19	0.440903	0.963863	0.00347192	2	2.0202
LILRA6	19q13.42	11	4	1.50689e-19	-0.523888	0.791673	0.00946709	2	2.0202
LRRIQ1	12q21.31	11	1	0.00365667	0.429567	-1.26213	2.71843e-05	2	2.0202
MAATS1	3q13.33	11	6	5.46614e-11	1.3371	-2.76016	7.58431e-12	2	2.0202
MASP2	1p36.22	11	5	3.00935e-05	0.0367936	-2.01799	2.22546e-16	2	2.0202
MRPS2	9q34.3	11	6	6.89635e-21	0.162339	0.175415	0.00904249	2	2.0202
MTMR3	22q12.2	11	6	5.87329e-16	0.532542	-1.01004	8.75749e-14	2	2.0202
PTPRQ	12q21.31	11	4	6.88969e-14	-0.152692	-5.29289	5.02033e-20	2	2.0202
SENP6	6q14.1	11	5	7.05061e-05	0.072356	-0.232053	0.0238392	2	2.0202
SLC5A9	1p33	11	5	5.54485e-17	-0.182036	-1.53055	1.51947e-10	2	2.0202
STXBP1	9q34.11	11	6	3.40654e-11	1.54572	-2.06524	1.03607e-20	2	2.0202
TOMM40L	1q23.3	11	6	1.02305e-17	0.131328	0.83339	1.62969e-15	2	2.0202
USP33	1p31.1	11	3	0.000700117	-0.213266	-0.637564	4.06001e-11	2	2.0202
ZNF417	19q13.43	11	5	1.93108e-07	-0.178383	-0.713403	0.000843193	2	2.0202
ZNF780B	19q13.2	11	1	0.0182497	0.00824289	-0.723768	0.000102435	2	2.0202
ABCB7	Xq13.3	10	9	1.13532e-20	-0.990607	-0.326752	1.90745e-05	2	2.0202
AGAP5	10q22.2	10	5	3.12258e-20	0.287638	-0.473879	0.0265146	2	2.0202
ARL11	13q14.2	10	4	7.77973e-09	-0.399209	0.892421	7.57281e-07	2	2.0202
C1QTNF9	13q12.12	10	6	1.47195e-08	0.247252	-4.71482	1.93042e-24	2	2.0202
CASQ1	1q23.2	10	7	1.10434e-20	0.163777	-1.2531	5.40002e-10	2	2.0202
CHRM4	11p11.2	10	7	1.58386e-08	-0.378894	-0.488383	0.0112489	2	2.0202
FMO4	1q24.3	10	5	5.09885e-09	-0.083759	-0.86438	1.79437e-10	2	2.0202
GSDMA	17q21.1	10	6	2.75395e-23	0.140103	0.684468	0.0361211	2	2.0202
HERC2P2	15q11.2	10	6	1.29394e-17	-0.278239	-1.41002	1.21938e-12	2	2.0202
HSD17B7	1q23.3	10	4	1.86702e-08	0.0471732	0.594157	4.04988e-07	2	2.0202
ITGAD	16p11.2	10	2	1.53567e-14	-0.132806	0.876766	0.0430554	2	2.0202
KIAA2026	9p24.1	10	4	5.69617e-07	-0.245057	-0.458412	0.00134839	2	2.0202
MICALL1	22q13.1	10	3	1.04196e-15	0.153716	0.47351	1.2923e-05	2	2.0202
MPDZ	9p23	10	6	7.14552e-09	0.673229	-1.64336	1.70997e-17	2	2.0202
MYO5B	18q	10	5	4.47353e-05	-0.109445	0.384888	0.0384088	2	2.0202
PCDHB1	5q31.3	10	1	1.74747e-06	0.681992	-0.919886	0.00738492	2	2.0202
PCDHB14	5q31.3	10	3	1.63507e-21	1.1279	-0.707557	0.00010797	2	2.0202
POPDC2	3q13.33	10	7	1.8354e-20	0.619019	-1.08905	1.86252e-08	2	2.0202
PSD2	5q31.2	10	5	3.64418e-16	-0.145424	-3.0802	2.0078e-11	2	2.0202
RBM27	5q32	10	1	0.000418831	-0.205757	-0.337869	0.00540145	2	2.0202
RNASE7	14q11.2	10	6	5.65877e-13	-0.241042	-4.62029	3.24374e-15	2	2.0202
SALL2	14q11.2	10	8	7.79322e-23	0.823034	-1.75412	2.05347e-11	2	2.0202
SAP25	7q22.1	10	7	9.51216e-17	0.142436	0.639731	0.0195141	2	2.0202
TIMM50	19q13.2	10	2	2.23853e-18	0.288721	0.72648	5.82951e-12	2	2.0202
TRIM55	8q13.1	10	4	1.46839e-19	-1.03412	-1.5773	1.51431e-05	2	2.0202
UBAP2	9p13.3	10	4	2.15869e-13	0.232037	0.529534	2.28928e-07	2	2.0202
ULK3	15q24.1	10	4	1.86665e-07	-0.433539	0.567381	4.34993e-08	2	2.0202
ANAPC4	4p15.2	9	3	1.19693e-13	-0.659496	-0.49898	4.56655e-06	2	2.0202
BOD1L1	4p15.33	9	2	0.000117254	-0.267131	-0.80401	3.27191e-08	2	2.0202
CAPN6	Xq23	9	4	0.000220201	0.326165	-1.53518	0.00155469	2	2.0202
CDK5RAP2	9q33.2	9	2	4.23851e-07	-0.356275	-0.313779	0.0139422	2	2.0202
CHM	Xq21.2	9	6	2.67245e-09	-0.497989	-0.753849	3.45195e-08	2	2.0202
CILP	15q22.31	9	7	2.31213e-13	0.161812	-1.49416	1.97943e-06	2	2.0202
CRAT	9q34.11	9	5	1.24486e-06	-0.0763499	-0.582858	3.95461e-05	2	2.0202
DLGAP5	14q22.3	9	3	6.05858e-13	-0.687327	4.64821	2.57347e-24	2	2.0202
DSEL	18q22.1	9	2	2.36801e-14	-0.145236	-1.98594	4.19193e-19	2	2.0202
GTF3C2	2p23.3	9	1	3.72376e-06	0.0295486	0.654244	8.32587e-11	2	2.0202
IGHE	14q32.33	9	8	2.3222e-16	-0.373581	1.86001	6.43818e-05	2	2.0202
KLHL38	8q24.13	9	8	7.09781e-15	-0.0546251	1.8397	1.3538e-06	2	2.0202
KRT14	17q21.2	9	4	1.49349e-06	0.237709	-3.74066	2.62522e-06	2	2.0202
LILRA4	19q13.42	9	6	6.80146e-22	-0.58181	1.04729	0.00600544	2	2.0202
LILRB3	19q13.42	9	3	1.50689e-19	-0.523888	0.547918	0.00148909	2	2.0202
RAB14	9q33.2	9	6	4.05416e-12	0.0611791	-0.563978	1.27057e-06	2	2.0202
SEZ6L	22q12.1	9	7	5.66694e-22	-0.95579	-2.5603	1.76272e-11	2	2.0202
SH3GL2	9p22.2	9	3	6.5108e-05	0.932696	0.825771	0.0176372	2	2.0202
SLC23A3	2q35	9	2	7.63029e-08	-0.0326969	0.165301	0.0443715	2	2.0202
TBC1D13	9q34.11	9	2	9.40611e-05	0.166525	-0.854644	8.06344e-18	2	2.0202
XIST	Xq13.2	9	6	9.81476e-09	0.234805	-2.72561	2.27691e-09	2	2.0202
XPNPEP2	Xq26.1	9	5	9.11258e-09	0.209293	-2.63465	2.23e-17	2	2.0202
ZNF334	20q13.12	9	6	9.21202e-11	2.08689	-1.73316	1.49233e-08	2	2.0202
ZNF91	19p12	9	4	5.87329e-16	0.634972	-0.808429	2.35779e-05	2	2.0202
ACSBG2	19p13.3	8	5	1.28621e-11	-0.101441	-1.22697	2.91187e-08	2	2.0202
BCAS1	20q13.2	8	6	1.23794e-13	-0.390598	-2.78532	7.58431e-12	2	2.0202
CAMK1G	1q32.2	8	8	4.7469e-17	-0.726917	1.4863	1.48188e-09	2	2.0202
CP	3q24-q25.1	8	2	6.63243e-13	-0.60362	1.2738	0.0104627	2	2.0202
FCRL5	1q23.1	8	5	1.25301e-18	-0.337593	0.483683	0.046403	2	2.0202
GLDC	9p24.1	8	4	4.72198e-11	-0.256871	1.79268	3.8395e-08	2	2.0202
GSPT2	Xp11.22	8	5	2.2462e-15	-0.527038	-1.27021	3.90273e-10	2	2.0202
LPCAT4	15q14	8	3	3.03151e-05	-0.42893	-0.514	1.32988e-05	2	2.0202
MAGEB4	Xp21.2	8	5	3.39615e-12	-0.332753	1.11073	0.0079816	2	2.0202
MYH2	17p13.1	8	2	1.93816e-15	-0.774864	-2.3319	2.6874e-15	2	2.0202
PLCD4	2q35	8	4	5.87223e-08	0.0796941	-0.933636	2.54058e-11	2	2.0202
ROS1	6q22.1	8	3	1.13034e-11	-0.437605	2.66882	8.79372e-09	2	2.0202
SIGLEC9	19q13.3-q13.4	8	7	2.8466e-18	-0.465941	0.959476	2.42946e-06	2	2.0202
SLC9A4	2q12.1	8	4	3.04071e-08	-0.0303767	0.837309	0.0275872	2	2.0202
SPTLC1	9q22.31	8	1	0.0159368	-0.123262	-0.165722	0.0287435	2	2.0202
STKLD1	9q34.2	8	7	8.68571e-07	-0.284888	-0.21407	0.0358462	2	2.0202
TLR3	4q35.1	8	2	0.00842792	0.726449	-1.95401	6.47089e-22	2	2.0202
TRPV2	17p11.2	8	4	3.87602e-20	0.211496	0.545742	0.00618165	2	2.0202
C7	5p13.1	7	4	1.0323e-10	-0.429901	-3.88406	5.50146e-17	2	2.0202
CDRT1	17p12	7	2	6.09025e-23	0.504561	0.45247	0.0230625	2	2.0202
CLCA2	1p22.3	7	3	5.35299e-11	-0.217812	-3.59102	4.68666e-10	2	2.0202
CNTN3	3p12.3	7	4	1.49909e-08	0.204301	-2.29262	1.50843e-14	2	2.0202
DNAJC5B	8q13.1	7	4	9.26971e-15	-0.329817	2.15434	8.84171e-12	2	2.0202
FANCG	9p13.3	7	2	1.84971e-16	-0.703129	0.863089	8.1381e-14	2	2.0202
FRMPD1	9p13.2	7	4	6.50677e-09	0.0569784	-1.93208	2.23677e-11	2	2.0202
IL11RA	9p13.3	7	6	3.46442e-22	0.310785	-1.60119	3.09998e-20	2	2.0202
LILRB5	19q13.4	7	4	1.51337e-15	-0.397978	-1.94938	9.98072e-10	2	2.0202
PDE6C	10q23.33	7	2	1.71816e-05	0.0823359	-0.452038	0.000437119	2	2.0202
RDH5	12q13.2	7	6	4.43058e-18	0.624012	-4.29936	2.27224e-23	2	2.0202
SLC28A2	15q21.1	7	2	5.87223e-08	-0.0256113	-1.58164	6.79278e-10	2	2.0202
SPINK5	5q32	7	5	9.31402e-13	-0.20293	-1.99388	3.34907e-05	2	2.0202
SPTAN1	9q34.11	7	2	1.67303e-10	0.554334	-0.428013	6.61807e-05	2	2.0202
UNC13C	15q21.3	7	5	9.20728e-18	-0.706662	-3.23066	8.39112e-17	2	2.0202
ARHGAP30	1q23.3	6	2	9.80016e-06	-0.292153	0.509566	0.000231689	2	2.0202
CARD6	5p13.1	6	3	3.05766e-09	-0.68304	-1.21164	7.34039e-11	2	2.0202
COL3A1	2q32.2	6	5	2.07351e-17	0.429805	0.911422	0.00155469	2	2.0202
CYP3A4	7q22.1	6	3	3.74993e-05	-0.0521305	-3.11712	1.88821e-18	2	2.0202
CYTIP	2q24.1	6	3	1.62296e-10	-0.36914	0.809187	0.000397068	2	2.0202
FAM186A	12q13.12	6	3	2.72493e-11	0.0369918	-0.630477	4.91973e-05	2	2.0202
FASTKD1	2q31.1	6	1	0.0280148	-0.235385	0.398235	6.8834e-05	2	2.0202
GDF3	12p13.31	6	2	0.000117254	0.28153	-0.705	0.000159578	2	2.0202
HCAR2	12q24.31	6	2	3.15169e-14	-0.305015	-3.42011	1.13579e-19	2	2.0202
HCAR3	12q24.31	6	4	1.04196e-15	-0.14677	-2.87137	1.34613e-21	2	2.0202
IFNL1	19q13.2	6	1	6.52168e-08	-0.384558	2.54808	5.2323e-11	2	2.0202
LILRA2	19q13.4	6	5	4.50811e-21	-0.751937	-0.347777	0.00173254	2	2.0202
NAP1L2	Xq13.2	6	3	2.13305e-12	-0.487806	-2.98698	3.86588e-19	2	2.0202
NLRP5	19q13.43	6	4	6.40167e-18	-0.191422	-5.21949	1.1471e-12	2	2.0202
NOMO1	16p13.11	6	3	3.90601e-05	0.00624412	0.474539	1.07078e-07	2	2.0202
POSTN	13q13.3	6	5	2.0635e-11	-0.171545	1.36149	7.61909e-06	2	2.0202
PRG4	1q31.1	6	4	1.81804e-09	-0.0732428	-2.78266	2.53293e-07	2	2.0202
SCN3A	2q24.3	6	1	0.00376759	-0.161866	-4.32031	4.41881e-20	2	2.0202
SELL	1q24.2	6	2	0.000562212	0.0282124	1.18297	7.82489e-07	2	2.0202
SIRPG	20p13	6	4	1.77295e-17	-0.627698	1.7546	5.56712e-11	2	2.0202
SLCO1C1	12p12.2	6	2	7.74274e-17	0.256191	-2.44632	3.01667e-20	2	2.0202
FBXW10	17p11.2	5	3	1.17228e-23	0.68207	0.877986	0.0021575	2	2.0202
ITGA10	1q21.1	5	2	5.18909e-08	0.0204942	-1.34809	0.00194628	2	2.0202
KDM4E	11q21	5	2	3.19776e-07	-0.0735604	-3.03945	6.35642e-08	2	2.0202
NHSL2	Xq13.1	5	3	5.1952e-09	-0.323396	-2.43043	7.63109e-16	2	2.0202
PZP	12p13.31	5	3	8.27592e-07	-0.0990848	-1.67542	1.26204e-10	2	2.0202
TRDN	6q22.31	5	3	4.1223e-08	-0.23496	-5.36227	1.0717e-18	2	2.0202
TRIM73	7q11.23	5	3	3.49292e-15	0.308226	-0.985118	0.0144436	2	2.0202
WHAMMP2	15q13.1	5	1	0.00416014	0.668611	-2.16165	1.74956e-20	2	2.0202
DENND4C	9p22.1	4	2	0.000500271	-0.300276	-1.36072	2.05379e-12	2	2.0202
FAM205A	9p13.3	4	3	4.46077e-16	-0.156257	-1.71357	8.24352e-07	2	2.0202
GYS2	12p12.1	4	4	8.69991e-05	0.165275	-3.04731	6.27681e-16	2	2.0202
HSD3B2	1p12	4	3	3.29853e-16	0.146033	-1.51985	5.13588e-06	2	2.0202
SLC10A5	8q21.13	4	2	3.38403e-13	-0.386055	0.289551	0.0393029	2	2.0202
C9orf131	9p13.3	3	1	2.78331e-06	-0.239161	-1.18164	9.67547e-06	2	2.0202
CYP3A5	7q22.1	3	1	0.00520971	-0.205195	-1.93466	1.66431e-19	2	2.0202
GTF2IRD2	7q11.23	3	1	0.011051	0.0128076	-1.27403	2.06171e-16	2	2.0202
RSPH10B	7p22.1	3	2	7.01372e-12	0.579113	1.04127	1.32639e-05	2	2.0202
TPSAB1	16p13.3	3	2	0.000101716	-0.160821	-1.87577	1.07078e-07	2	2.0202
IFI44	1p31.1	2	1	2.57206e-07	-0.402106	1.23482	1.42374e-09	2	2.0202
OR7D2	19p13.2	2	1	2.56488e-08	-0.272411	-0.948173	0.000962292	2	2.0202
SLC28A3	9q21.32-q21.33	2	1	0.0101959	0.387278	-1.69464	6.46485e-06	2	2.0202
FCGR1A	1q21.2	1	1	2.70861e-21	-0.238266	1.96213	4.94416e-14	2	2.0202
MAD1L1	7p22.3	730	317	3.88699e-23	0.422253	0.684234	2.28928e-07	1	1.0101
HDAC4	2q37.3	425	202	6.12762e-24	0.231095	-0.60962	3.70508e-08	1	1.0101
SNHG14	15q11.2	385	283	1.56466e-20	-0.492842	-1.8576	2.14527e-13	1	1.0101
ADARB2	10p15.3	368	257	5.96168e-24	-0.814903	-1.92495	6.1825e-10	1	1.0101
MCF2L	13q34	364	202	6.14636e-24	0.596978	-0.731235	9.09703e-05	1	1.0101
RASA3	13q34	354	152	1.51478e-21	0.357613	-0.449032	1.8536e-05	1	1.0101
PCDHGA2	5q31.3	344	291	3.57333e-24	0.567438	-2.74939	1.30261e-19	1	1.0101
PCDHGA3	5q31.3	329	277	3.57333e-24	0.567438	-2.98971	2.04531e-21	1	1.0101
RPS6KA2	6q27	269	148	3.39947e-23	0.271709	-1.4062	1.34613e-21	1	1.0101
PCDHGB3	5q31	249	213	3.57333e-24	0.567438	-1.44881	2.63549e-08	1	1.0101
PCDHGA6	5q31	238	202	3.57333e-24	0.567438	-1.20647	3.19788e-14	1	1.0101
SORCS2	4p16.1	219	112	3.30934e-17	-0.533927	-0.622518	0.00687712	1	1.0101
TRIM26	6p22.1	214	99	3.61274e-21	0.208001	0.496624	5.88783e-08	1	1.0101
PCDHA2	5q31.3	198	131	3.57333e-24	0.874886	-0.509515	0.0169011	1	1.0101
IGHG1	14q32.33	190	111	1.97108e-21	-0.981467	3.78321	1.52966e-12	1	1.0101
EHMT2	6p21.33	177	99	6.79953e-20	0.163819	0.87347	4.18815e-12	1	1.0101
PCDHA4	5q31.3	176	114	3.57333e-24	0.874886	-1.76508	8.51669e-05	1	1.0101
PRRC2A	6p21.33	166	120	1.16877e-20	0.119078	0.708441	2.68418e-08	1	1.0101
STK32C	10q26.3	161	79	3.57391e-20	0.610108	1.03974	6.4502e-10	1	1.0101
RGS12	4p16.3	159	84	9.49032e-23	0.284957	-0.435357	0.00175145	1	1.0101
CHFR	12q24.33	157	56	7.99398e-19	0.192371	0.791147	4.19449e-13	1	1.0101
OPCML	11q25	152	107	8.18467e-23	-1.40193	-1.61241	1.93476e-05	1	1.0101
HOXC6	12q13.13	151	98	3.51381e-19	0.306775	-0.738651	4.22256e-09	1	1.0101
KNDC1	10q26.3	148	78	3.03558e-20	-0.697583	-2.65692	4.18595e-07	1	1.0101
AHRR	5p15.33	145	79	3.60685e-19	0.170815	1.25357	5.19655e-08	1	1.0101
TRIM27	6p22.1	144	62	1.95621e-22	-0.956209	0.555596	9.83875e-11	1	1.0101
PCDHA7	5q31.3	141	91	3.57333e-24	0.874886	-0.547353	0.0350287	1	1.0101
AGO2	8q24.3	138	85	1.42541e-22	0.503154	0.606748	1.40931e-05	1	1.0101
CTBP1	4p16.3	138	78	3.57333e-24	0.566862	0.401496	5.15138e-06	1	1.0101
GLI2	2q14.2	135	74	5.80049e-23	0.812116	-0.959894	8.46086e-06	1	1.0101
ZMIZ1	10q22.3	135	75	3.57333e-24	0.736038	-0.31433	0.000646275	1	1.0101
NAV2	11p15.1	134	74	8.51331e-24	-1.18492	-1.36008	2.70811e-06	1	1.0101
PTPRG	3p14.2	134	68	3.24334e-21	0.648487	-1.61933	4.2312e-17	1	1.0101
ZBED9	6p22.1	134	50	6.29249e-21	1.37425	-1.46768	0.000833747	1	1.0101
PRRT1	6p21.32	132	89	1.0539e-22	0.728854	-0.792975	2.92735e-06	1	1.0101
AMZ1	7p22.3	129	65	3.79999e-23	-1.02919	0.886439	0.00105565	1	1.0101
PLCH2	1p36.32	129	82	1.32581e-21	-0.698587	-2.59183	7.27598e-08	1	1.0101
IQCE	7p22.3	126	60	2.36696e-21	0.201939	0.243666	0.0344902	1	1.0101
MACROD1	11q13.1	126	79	1.10434e-20	-0.904473	0.346155	0.00188596	1	1.0101
PFDN6	6p21.32	124	84	3.62609e-23	0.181309	1.36269	2.64078e-21	1	1.0101
RERE	1p36.23	124	61	4.13591e-24	-1.98108	-1.10292	1.40941e-17	1	1.0101
JAKMIP3	10q26.3	121	70	1.25256e-19	-0.482859	-1.69109	1.31581e-09	1	1.0101
HOXD3	2q31.1	120	69	2.30005e-18	-0.432724	-2.3219	6.20569e-21	1	1.0101
FARP1	13q32.2	119	63	1.22752e-23	0.502327	0.555576	0.00261479	1	1.0101
IGF2	11p15.5	116	79	2.05871e-22	-1.33107	-3.16124	1.47376e-16	1	1.0101
MYOM2	8p23.3	116	70	4.62156e-21	-0.785242	-2.56864	2.35708e-17	1	1.0101
PACRG	6q26	116	67	2.44197e-16	-0.282448	-2.69854	6.12376e-14	1	1.0101
RABL6	9q34.3	116	57	4.62156e-21	0.48175	0.593146	6.09713e-08	1	1.0101
CDH23	10q22.1	115	71	2.33075e-20	-0.340048	-2.00714	1.11912e-15	1	1.0101
UVSSA	4p16.3	115	50	1.15543e-19	0.225209	-0.373326	0.00216209	1	1.0101
MARK4	19q13.32	114	49	2.69906e-18	0.211907	0.373408	7.16438e-05	1	1.0101
PCDHGA11	5q31.3	113	88	3.57333e-24	0.567438	-1.6235	4.03102e-16	1	1.0101
RCN1	11p13	111	77	3.57333e-24	2.0707	0.275598	0.000171342	1	1.0101
SNTG2	2p25.3	110	68	6.65115e-19	-0.414349	-3.27839	6.08145e-13	1	1.0101
NFIA	1p31.3	109	56	4.94022e-23	0.341918	-2.0044	4.09467e-18	1	1.0101
WRAP73	1p36.32	109	54	5.05392e-18	0.252648	0.57099	1.33732e-11	1	1.0101
SIPA1	11q13.1	108	60	1.77576e-22	0.289404	0.526326	1.23021e-06	1	1.0101
DAXX	6p21.32	107	80	3.07776e-18	-0.926672	0.715116	7.87057e-13	1	1.0101
JARID2	6p22.3	107	59	5.97955e-19	-0.701567	0.609809	8.9157e-07	1	1.0101
TRRAP	7q22.1	107	69	5.3117e-16	0.251596	0.278809	0.0127631	1	1.0101
ZNF423	16q12.1	106	60	1.67997e-21	-0.580552	-2.6801	1.20016e-19	1	1.0101
CDH4	20q13.33	104	76	2.88157e-22	-0.7334	-1.23979	0.00145697	1	1.0101
VARS	6p21.33	104	53	4.7436e-21	0.235099	1.13424	4.81932e-16	1	1.0101
BRF1	14q32.33	101	53	2.49613e-21	0.548359	0.202588	0.0402041	1	1.0101
MAGI1	3p14.1	100	49	2.07408e-19	0.294269	-1.43168	1.41166e-19	1	1.0101
ZFHX3	16q22.2-q22.3	100	61	2.56545e-23	0.296319	-0.749316	2.73271e-08	1	1.0101
MCC	5q22.2	99	45	3.79281e-18	0.151618	-1.72397	1.40941e-17	1	1.0101
SLC44A4	6p21.33	99	73	6.35169e-24	0.29209	-3.16384	2.0809e-08	1	1.0101
DOCK1	10q26.2	98	61	2.80555e-20	-1.1687	-1.395	1.23232e-16	1	1.0101
TERT	5p15.33	98	42	2.53471e-22	0.683768	3.45104	1.22934e-17	1	1.0101
RAI1	17p11.2	97	55	2.38647e-23	0.252782	0.343	0.0488739	1	1.0101
TFDP1	13q34	96	46	7.55485e-20	0.181277	0.937652	4.47364e-12	1	1.0101
SGCE	7q21.3	94	18	1.86702e-08	0.297909	-0.997319	1.573e-09	1	1.0101
ACOX3	4p16.1	93	31	5.41686e-24	1.18848	-0.378116	0.000872432	1	1.0101
RUNX3	1p36.11	93	71	1.70624e-21	-0.491252	0.971404	3.3158e-07	1	1.0101
CARS2	13q34	92	32	2.42025e-13	0.0643973	0.544835	4.564e-09	1	1.0101
DNAJB6	7q36.3	92	43	3.05687e-17	-0.236105	0.244939	0.000922735	1	1.0101
CUX2	12q24.11-q24.12	91	40	1.15543e-19	-0.807565	-3.01697	7.67347e-08	1	1.0101
PPP1R10	6p21.33	90	58	2.09738e-20	0.136235	0.455363	2.75545e-07	1	1.0101
AFF3	2q11.2	88	51	3.57391e-20	0.444733	-3.64828	4.68556e-18	1	1.0101
RNF220	1p34.1	88	51	2.36076e-18	-0.390287	0.376697	3.48566e-07	1	1.0101
MAEA	4p16.3	87	41	3.57333e-24	0.61109	0.158321	0.0355751	1	1.0101
MSRA	8p23.1	87	41	1.58565e-18	-0.631605	-0.86004	6.24416e-13	1	1.0101
AGRN	1p36.33	86	44	3.24334e-21	0.157248	0.557287	0.000212595	1	1.0101
CDC42BPB	14q32.32	86	52	8.81362e-23	0.1348	-0.600662	3.15529e-08	1	1.0101
CREB5	7p15.1-p14.3	86	43	1.3208e-18	0.30059	-1.45121	2.31105e-15	1	1.0101
MAPT	17q21.31	86	46	1.58565e-18	0.561827	-3.62561	2.21595e-20	1	1.0101
ADAMTS17	15q26.3	85	37	6.1514e-17	-0.344764	0.628035	0.00862841	1	1.0101
SBNO2	19p13.3	85	54	7.16844e-17	0.279463	0.898963	1.14709e-09	1	1.0101
ASAP1	8q24.21-q24.22	84	44	1.45941e-22	0.781995	0.24671	0.00577882	1	1.0101
GALNT2	1q42.13	83	51	4.82505e-23	-0.58225	0.639126	1.14709e-09	1	1.0101
NEU1	6p21.33	83	56	1.07699e-20	0.138161	0.476483	5.37265e-07	1	1.0101
CCND2	12p13.32	82	42	3.54625e-22	-0.684138	-1.28478	2.22546e-16	1	1.0101
MAML3	4q31.1	82	49	3.97644e-23	0.710608	-1.60351	5.91335e-16	1	1.0101
SLC16A3	17q25.3	81	47	1.3723e-20	0.30361	2.99391	6.94641e-21	1	1.0101
DNMT3A	2p23.3	80	49	4.32032e-24	0.241505	1.15207	3.69884e-14	1	1.0101
DXO	6p21.33	80	41	3.08093e-19	0.433748	0.635938	4.97888e-10	1	1.0101
FLI1	11q24.3	80	46	6.86826e-23	0.31956	-1.2399	3.65792e-13	1	1.0101
PCDHGA12	5q31.3	80	57	5.41686e-24	0.454659	-1.3258	1.28833e-10	1	1.0101
MBP	18q23	79	46	9.3631e-19	1.15208	-0.697681	0.00490248	1	1.0101
MCPH1	8p23.1	79	36	8.4942e-21	0.601879	-0.369227	0.00188596	1	1.0101
SKIV2L	6p21.33	79	51	4.39343e-21	0.277347	0.553301	1.63713e-08	1	1.0101
MAPK8IP3	16p13.3	78	38	6.53552e-21	0.339371	0.533771	0.00348694	1	1.0101
ARHGAP22	10q11.22-q11.23	77	39	3.38184e-19	-0.660286	1.56416	5.91335e-16	1	1.0101
HOXA10	7p15.2	77	54	2.56159e-18	-0.640975	-1.77354	5.57583e-08	1	1.0101
SPTBN4	19q13.13	77	42	1.35544e-19	-0.572553	-2.17577	2.2871e-14	1	1.0101
WT1	11p13	77	62	4.99555e-24	1.06996	5.08429	1.8386e-18	1	1.0101
ALX4	11p11.2	76	42	5.09336e-19	0.257625	-3.43277	1.05363e-16	1	1.0101
NAV1	1q32.1	76	55	5.29671e-23	-1.11205	-0.469575	0.00223104	1	1.0101
SEC14L1	17q25.2-q25.3	76	42	4.13591e-24	0.354148	-0.60835	7.26291e-10	1	1.0101
TMEM132C	12q24.32	76	48	4.28756e-24	-1.02007	-6.58343	1.29429e-24	1	1.0101
GLI3	7p14.1	75	37	2.30751e-19	0.344361	-1.76165	7.22245e-14	1	1.0101
MPRIP	17p11.2	75	31	2.21247e-20	0.335438	-0.93724	1.73342e-13	1	1.0101
NRXN1	2p16.3	75	36	1.4378e-21	-0.394395	-2.59959	2.23677e-11	1	1.0101
PDCD6	5p15.33	74	38	3.60685e-19	0.170815	0.540394	6.67349e-09	1	1.0101
SLC22A18AS	11p15.4	74	30	2.43066e-21	-1.3813	-0.899363	1.88067e-05	1	1.0101
DLX6	7q21.3	73	52	6.80146e-22	2.37442	2.06879	0.00470923	1	1.0101
GALNS	16q24.3	73	21	9.26961e-17	0.162661	0.798911	1.03855e-12	1	1.0101
MEIS1	2p14	73	44	1.32731e-16	-0.894788	-1.20721	2.34021e-14	1	1.0101
NFIX	19p13.13	73	40	1.95566e-14	-1.10103	-0.505151	0.000872432	1	1.0101
GPC6	13q31.3-q32.1	72	31	1.58813e-16	-0.313841	-0.515176	0.019193	1	1.0101
MAST4	5q12.3	72	33	7.00942e-19	0.338503	-2.32805	1.67983e-22	1	1.0101
SLC39A7	6p21.32	72	29	7.65134e-12	-0.470723	1.03496	6.57924e-14	1	1.0101
BCL11A	2p16.1	71	38	4.54642e-20	0.370965	1.28187	7.74657e-09	1	1.0101
CACNA1G	17q21.33	71	43	2.56159e-18	-0.160764	-2.24667	2.05379e-12	1	1.0101
PRICKLE2	3p14.1	71	38	5.19751e-20	0.33055	-2.33231	4.77656e-24	1	1.0101
RREB1	6p24.3	71	33	2.77292e-18	-0.610159	-0.502444	2.13914e-07	1	1.0101
ASPSCR1	17q25.3	70	29	3.86327e-17	0.296806	0.988182	3.1837e-13	1	1.0101
KIAA1217	10p12.2-p12.1	70	39	1.30056e-20	-0.428723	-0.946557	5.32214e-09	1	1.0101
PPP2R2D	10q26.3	70	21	1.17931e-14	0.2256	-0.213526	0.0316392	1	1.0101
SPECC1	17p11.2	70	27	5.33864e-20	0.374109	0.519847	0.000872432	1	1.0101
TBX5	12q24.21	70	51	3.77336e-20	1.03896	-1.19454	2.83306e-08	1	1.0101
ANKS1B	12q23.1	69	33	1.91579e-17	0.370057	-0.945025	0.0002289	1	1.0101
BCL11B	14q32.2	69	40	2.15245e-20	-1.08822	0.738041	7.45412e-05	1	1.0101
FOXP4	6p21.1	69	40	5.81317e-22	-1.33156	1.0419	1.42881e-10	1	1.0101
HDLBP	2q37.3	69	25	1.29184e-21	0.444008	0.269554	0.0125349	1	1.0101
IGHG3	14q32.33	69	56	1.97108e-21	-0.981467	2.36107	6.73368e-11	1	1.0101
KALRN	3q21.1-q21.2	69	42	2.28697e-22	-1.09656	-0.657298	5.64875e-07	1	1.0101
KIF25	6q27	69	40	4.50811e-21	-0.269205	-1.21046	0.000335207	1	1.0101
NR2F2	15q26.2	69	40	9.15647e-21	-1.40399	-0.643589	3.54554e-07	1	1.0101
PEBP4	8p21.3	69	38	3.25429e-23	0.838539	-3.56957	2.53245e-19	1	1.0101
ZEB2	2q22.3	69	33	4.2359e-12	0.183646	-1.60034	4.82603e-14	1	1.0101
LIPA	10q23.31	68	22	2.77249e-19	1.07596	-0.714624	1.17107e-08	1	1.0101
SNED1	2q37.3	68	38	5.91652e-18	0.371794	-1.91724	3.24454e-17	1	1.0101
UHRF1	19p13.3	68	39	1.41114e-20	-0.237968	4.12381	4.99215e-24	1	1.0101
CUTA	6p21.32	67	31	7.8807e-18	-1.17128	0.780001	4.98747e-15	1	1.0101
GRID1	10q23.1-q23.2	67	37	7.35811e-17	-0.793758	-1.44201	7.24709e-16	1	1.0101
TAF4	20q13.33	67	31	2.84319e-13	0.0755693	0.510989	1.51707e-07	1	1.0101
TEAD1	11p15.3	67	36	2.56373e-19	-1.38486	-1.39768	7.38469e-15	1	1.0101
CPT1A	11q13.3	66	30	9.93898e-21	-1.10355	-0.876366	2.35318e-06	1	1.0101
MEIS2	15q14	66	28	2.42556e-14	-0.163231	-1.94506	1.55339e-15	1	1.0101
PRDM2	1p36.21	66	31	4.55055e-18	0.0762595	-0.615195	1.41147e-08	1	1.0101
MAST1	19p13.2	65	41	9.21086e-16	0.308448	1.71895	1.52966e-12	1	1.0101
MSH5	6p21.33	65	35	1.77576e-22	-1.24854	0.572026	0.00289822	1	1.0101
PLAGL1	6q24.2	65	14	2.30005e-18	0.140605	-1.00978	2.49346e-07	1	1.0101
PLXNA4	7q32.3	65	43	3.81607e-21	-0.322726	-3.19789	4.20948e-18	1	1.0101
ZBTB9	6p21.32	65	31	9.21086e-16	0.178681	0.868749	0.000518344	1	1.0101
BCAR3	1p22.1	64	22	2.33397e-18	-1.04574	-0.998292	8.23764e-08	1	1.0101
CDH13	16q23.3	64	43	7.73553e-22	-0.486117	-1.97018	5.39474e-21	1	1.0101
HERC3	4q22.1	64	16	2.12889e-21	0.444465	-1.05331	1.25127e-11	1	1.0101
ITPKB	1q42.12	64	38	7.37526e-24	0.280513	-0.396984	0.00148909	1	1.0101
DLL1	6q27	63	33	2.77292e-18	-0.220876	-1.45049	3.98919e-09	1	1.0101
ECE1	1p36.12	63	29	9.47267e-22	0.323144	-1.19301	1.53067e-17	1	1.0101
PRDM15	21q22.3	63	35	1.46839e-19	0.152715	0.396995	0.000453081	1	1.0101
PROX1	1q32.3	63	34	1.0006e-21	1.78428	-1.85618	5.52846e-09	1	1.0101
ANKMY1	2q37.3	62	30	1.24973e-22	0.753478	-0.514802	0.000215148	1	1.0101
AXIN1	16p13.3	62	28	1.62883e-18	0.107668	0.858505	2.094e-13	1	1.0101
ENOX1	13q14.11	62	25	1.9236e-21	0.187612	-0.385604	0.0156229	1	1.0101
PTPN14	1q32.3-q41	62	40	3.05687e-17	0.155365	-1.33267	3.28629e-11	1	1.0101
SAMD4A	14q22.2	62	30	4.57496e-16	0.428961	-1.31284	1.19134e-12	1	1.0101
FLT4	5q35.3	61	28	4.28518e-17	0.263915	-1.62326	3.37141e-18	1	1.0101
ZNF311	6p22.1	61	36	1.35523e-18	-0.123363	-0.745911	0.000154869	1	1.0101
ELMO1	7p14.2-p14.1	60	25	1.20792e-14	-0.674706	-0.606485	2.3262e-05	1	1.0101
FGFR2	10q26.13	60	40	4.24532e-22	-1.42878	-1.24557	0.000882223	1	1.0101
GLIS1	1p32.3	60	28	3.50404e-18	-0.475389	-1.17755	3.48566e-07	1	1.0101
PLEKHA6	1q32.1	60	34	5.46892e-18	-0.0838063	-0.984693	0.00173254	1	1.0101
DAB2IP	9q33.2	59	36	1.95621e-22	0.465602	-1.10839	2.40442e-12	1	1.0101
FAM53B	10q26.13	59	30	1.35544e-19	0.616352	0.434428	4.9862e-05	1	1.0101
HTT	4p16.3	59	28	8.78777e-22	0.214464	-0.484202	0.000220589	1	1.0101
LMCD1	3p25.3	59	24	5.96793e-22	-0.194728	-0.943235	5.10772e-08	1	1.0101
MICALL2	7p22.3	59	30	4.67149e-18	0.275931	0.518404	0.000243638	1	1.0101
RAB40C	16p13.3	59	26	5.56817e-21	0.653325	0.424831	4.3564e-05	1	1.0101
HGS	17q25.3	58	23	2.98663e-16	0.181621	0.980221	4.6768e-12	1	1.0101
IPO9	1q32.1	58	40	3.60685e-19	-1.36434	0.504707	5.678e-08	1	1.0101
MMP17	12q24.33	58	30	1.31425e-11	-0.0294529	-0.537383	0.0267328	1	1.0101
PDE2A	11q13.4	58	35	5.51459e-19	-1.25833	-4.26821	1.10305e-24	1	1.0101
RCC2	1p36.13	58	23	1.58923e-15	0.0673919	1.3045	2.22428e-21	1	1.0101
ABLIM1	10q25.3	57	30	1.36118e-16	-0.911442	-1.82927	1.10616e-21	1	1.0101
ANO10	3p22.1-p21.33	57	19	6.30214e-19	0.23387	-0.261695	7.45412e-05	1	1.0101
CACNA1A	19p13.13	57	31	3.42295e-21	-0.623806	1.02094	2.53254e-05	1	1.0101
CAPZB	1p36.13	57	30	4.59205e-23	0.48113	0.245447	1.11873e-05	1	1.0101
ELMSAN1	14q24.3	57	30	4.59205e-23	0.19663	-0.845086	8.49784e-11	1	1.0101
HPSE2	10q24.2	57	29	1.28676e-18	2.7345	-4.86019	5.55668e-21	1	1.0101
SLC4A2	7q36.1	57	21	1.01612e-15	0.165956	0.681104	1.08766e-08	1	1.0101
UBE2I	16p13.3	57	36	1.5512e-21	0.376967	0.251007	4.63655e-06	1	1.0101
AMOTL1	11q21	56	26	2.43077e-19	0.428272	-1.17606	2.24698e-13	1	1.0101
CRIM1	2p22.2	56	27	4.32008e-18	0.865328	-2.24069	3.95605e-23	1	1.0101
HNRNPUL2	11q12.3	56	22	2.77292e-18	0.175132	0.213162	0.00173254	1	1.0101
MYO18A	17q11.2	56	29	2.77292e-18	0.199689	-0.466973	0.0047128	1	1.0101
MYO1E	15q22.2	56	30	9.93898e-21	-0.695742	0.264431	0.0161797	1	1.0101
NPAS3	14q13.1	56	27	2.75395e-23	-0.448329	-1.47907	1.75162e-12	1	1.0101
NR2E1	6q21	56	38	9.61572e-24	1.48812	0.917594	0.000271938	1	1.0101
PDZD2	5p13.3	56	29	3.249e-19	-0.809975	-2.53964	1.1471e-18	1	1.0101
PIGG	4p16.3	56	32	1.94694e-16	0.113355	-0.394219	5.55859e-05	1	1.0101
ROBO2	3p12.3	56	34	9.12211e-19	-0.194706	-2.16228	8.35098e-07	1	1.0101
SLC43A2	17p13.3	56	23	4.13889e-16	-0.676076	0.456676	0.000132898	1	1.0101
SYNPO	5q33.1	56	29	4.94022e-23	0.660369	-1.42454	4.94762e-16	1	1.0101
ZFP41	8q24.3	56	35	2.23007e-12	0.0624281	0.728032	6.79626e-09	1	1.0101
AKAP12	6q25.1	55	34	1.76728e-19	-0.42802	-3.35522	9.25211e-23	1	1.0101
ALOX12	17p13.1	55	36	5.09336e-19	0.822026	-0.384859	0.0058892	1	1.0101
BCL6	3q27.3	55	33	9.966e-18	0.833529	-1.19657	1.17551e-15	1	1.0101
ECE2	3q27.1	55	28	2.73393e-14	-0.135226	2.5984	2.08279e-24	1	1.0101
FAM155A	13q33.3	55	30	6.41829e-14	-0.223179	-0.495666	0.0402041	1	1.0101
IER3	6p21.33	55	33	1.18048e-15	-0.797844	0.456752	0.00912646	1	1.0101
TMEM51	1p36.21	55	32	3.75018e-22	0.290824	1.03051	8.84171e-12	1	1.0101
TRAK1	3p22.1	55	32	3.08093e-19	0.187848	-0.992342	1.00739e-13	1	1.0101
TSPAN18	11p11.2	55	30	2.63262e-19	-1.62802	-1.05894	2.46765e-06	1	1.0101
ADAM12	10q26.2	54	29	2.43066e-21	0.596081	0.818472	0.000661542	1	1.0101
ARHGEF16	1p36.32	54	30	1.81963e-17	0.159882	0.494514	0.00157181	1	1.0101
CAPN15	16p13.3	54	25	1.85183e-23	0.2262	1.15075	8.9233e-18	1	1.0101
GATA2	3q21.3	54	31	2.09738e-20	0.479798	-2.0482	1.73419e-09	1	1.0101
LIMS2	2q14.3	54	32	3.57333e-24	0.460406	-2.52078	8.97712e-22	1	1.0101
NELFE	6p21.33	54	22	2.56159e-18	0.142449	0.647523	2.34967e-10	1	1.0101
PAX3	2q36.1	54	37	2.45973e-20	0.406929	-1.97163	1.35278e-07	1	1.0101
REXO1	19p13.3	54	34	9.44421e-24	0.524852	0.298717	0.000147322	1	1.0101
TTBK1	6p21.1	54	36	9.26961e-17	2.81882	1.14714	4.56655e-06	1	1.0101
AP3D1	19p13.3	53	28	4.56427e-24	0.272559	0.227776	0.00444067	1	1.0101
BLOC1S5	6p24.3	53	21	5.93878e-23	-0.301028	-0.452992	0.00363385	1	1.0101
DPYSL2	8p21.2	53	30	3.96707e-24	0.885657	-1.14178	6.22025e-16	1	1.0101
ESR2	14q23.2-q23.3	53	22	1.08305e-21	-1.31301	-1.08069	5.55195e-13	1	1.0101
NGEF	2q37.1	53	27	7.55485e-20	0.130021	1.21456	5.15138e-06	1	1.0101
SHC2	19p13.3	53	30	6.64055e-17	-0.275723	-1.43778	2.39761e-10	1	1.0101
WSCD1	17p13.2	53	31	4.20995e-18	-0.389554	-2.58125	2.93667e-18	1	1.0101
EPS8	12p12.3	52	23	3.61274e-21	0.50348	-1.63277	1.47376e-16	1	1.0101
EPS8L2	11p15.5	52	26	1.51493e-17	0.294288	0.577567	3.39548e-05	1	1.0101
GALNT18	11p15.4	52	23	7.75475e-14	0.617815	0.711501	1.93014e-07	1	1.0101
GPR75	2p16.2	52	34	2.9986e-18	0.508775	-0.961003	1.53655e-05	1	1.0101
HOXA5	7p15.2	52	50	3.77336e-20	0.735267	-2.77729	1.92504e-22	1	1.0101
NLGN1	3q26.31	52	22	4.94163e-12	-0.724065	-3.16557	8.00104e-16	1	1.0101
STK10	5q35.1	52	13	6.88969e-14	0.164579	0.332864	0.00687712	1	1.0101
TESC	12q24.22	52	26	1.80287e-16	0.396171	-2.59651	1.38137e-18	1	1.0101
WWC2	4q35.1	52	27	2.30751e-19	0.646988	-1.15853	4.89209e-12	1	1.0101
ARID5B	10q21.2	51	27	1.15543e-19	0.166354	-1.63313	1.42445e-21	1	1.0101
CNTN4	3p26.3-p26.2	51	25	6.43564e-15	-0.265491	-2.06243	3.72868e-11	1	1.0101
CTNND2	5p15.2	51	29	4.87011e-17	-0.923657	-1.24779	0.000595344	1	1.0101
CXXC5	5q31.2	51	35	1.11203e-23	0.480214	-0.736659	6.09713e-08	1	1.0101
EEFSEC	3q21.3	51	27	4.19236e-14	-0.144947	0.243069	0.00158889	1	1.0101
FLRT2	14q31.3	51	36	1.82787e-16	-0.366837	-2.54211	6.67272e-18	1	1.0101
GRK6	5q35.3	51	20	2.15869e-13	-0.273961	0.934972	2.84287e-14	1	1.0101
MLH1	3p22.2	51	16	0.000243085	0.0866588	-0.220191	0.0133419	1	1.0101
MNX1	7q36.3	51	31	9.15647e-21	-0.774454	2.55517	2.79487e-06	1	1.0101
MSX1	4p16.2	51	23	1.36748e-08	-0.318505	-1.48793	1.22558e-11	1	1.0101
NR4A2	2q22-q23	51	16	2.93461e-08	-0.0393187	-2.00667	7.58431e-12	1	1.0101
PNPLA7	9q34.3	51	31	1.07945e-22	0.163629	-2.45028	2.83724e-19	1	1.0101
SGK1	6q23.2	51	28	1.40458e-15	0.548226	-0.844805	2.65693e-09	1	1.0101
SORBS1	10q24.1	51	17	7.99613e-09	0.111788	-3.43086	5.08906e-23	1	1.0101
TRIM29	11q23.3	51	18	5.47872e-20	0.137636	-0.951598	0.0160425	1	1.0101
COL13A1	10q22.1	50	23	9.34771e-20	-0.218237	1.42027	4.19537e-08	1	1.0101
EPB41L4A	5q22.1-q22.2	50	25	4.47834e-23	0.265	-1.89287	2.35708e-17	1	1.0101
FILIP1L	3q12.1	50	28	2.70269e-16	-0.511342	-1.64085	3.93696e-16	1	1.0101
PDZRN3	3p13	50	33	4.09961e-18	0.283826	-1.4134	5.35855e-15	1	1.0101
TUBA1C	12q13.12	50	22	4.50811e-21	-1.23943	1.82152	2.2853e-22	1	1.0101
CAPS2	12q21.1-q21.2	49	24	3.33342e-10	-0.0142731	-1.76641	2.83724e-19	1	1.0101
DLX5	7q21.3	49	25	6.74105e-18	0.809978	2.53765	8.86766e-11	1	1.0101
ESYT2	7q36.3	49	23	6.23456e-18	-1.05024	-0.23784	0.0323906	1	1.0101
MITF	3p13	49	23	2.49636e-19	-0.596562	-1.82938	5.21808e-18	1	1.0101
PGBD5	1q42.13	49	26	8.26603e-17	0.292876	2.48236	7.01442e-13	1	1.0101
RGL1	1q25.3	49	22	4.34774e-19	0.381828	-1.39062	2.29381e-17	1	1.0101
SKOR1	15q23	49	33	7.69294e-24	1.10251	-0.97975	4.10223e-06	1	1.0101
ZFAT	8q24.22	49	23	1.1936e-12	-0.347477	0.416289	0.000669114	1	1.0101
C9orf3	9q22.32	48	25	1.50533e-18	-0.942583	-0.458665	0.00374318	1	1.0101
CLCN5	Xp11.23	48	19	3.53875e-15	-0.515646	0.873153	6.51108e-12	1	1.0101
HK1	10q22.1	48	25	1.60723e-20	0.34753	0.156994	0.0187143	1	1.0101
HNRNPF	10q11.21	48	20	3.12258e-20	-0.421559	0.395419	1.99172e-05	1	1.0101
HUS1	7p12.3	48	24	5.18106e-16	0.82677	0.265814	0.000646275	1	1.0101
LMX1B	9q33.3	48	28	7.36496e-20	0.745417	-1.83391	1.83393e-07	1	1.0101
MAP4K4	2q11.2	48	19	2.49613e-21	0.229946	0.329981	0.00116709	1	1.0101
METRNL	17q25.3	48	32	1.46747e-18	0.264935	0.787313	0.000226143	1	1.0101
MICAL3	22q11.21	48	25	3.93088e-16	0.326818	-0.638593	0.00107964	1	1.0101
[truncated: 2,925 more rows]
