# Supplementary material for: Deconvolution of the Genomic and Epigenomic Interaction Landscape of Triple-Negative Breast Cancer
Source: Cancers (Basel). 2019 Oct 31;11(11):1692. doi: 10.3390/cancers11111692 (PMC6896043; doi:10.3390/cancers11111692)
Supplement: Supplementary file 1 [file cancers-11-01692-s001.zip › cancers-602527-supplementary publish/Table S7.xlsx]

## Sheet: 228.Methy.Ge.Som.Germ
Table S7: A complete list of genes containing germline, somatic and epigenetic variation transcriptionally associated with TNBC.
		Methylation				Somatics				GWAS
Gene_Symbol	Chromosome	Methylation_Sites	DE_Sites	average adj.P-value	logFC	logFC	adjust P-value	Somatic event	freq(%)	SNP	GWAS P_value	Mutation Event
BRCA1	17q21.31	53	12	2.00722e-05	-0.19349	0.682049	0.00278033	5	5.05051	rs1799950	0.0002	2
FHOD3	18q12.2	24	11	8.83226e-14	-0.0578493	-1.42167	9.0459e-11	5	5.05051	rs9956546	2.9e-06	2
CNTNAP2	7q35-q36.1	79	30	8.36327e-17	-0.535279	2.17078	0.00182832	4	4.0404	rs10487920	3.9x10-4	2
MYO10	5p15.1	77	45	1.86073e-19	-1.18629	1.16327	2.28538e-11	4	4.0404	rs2562343	0.0092	2
RELN	7q22.1	25	12	1.92493e-13	-0.392826	-4.42685	2.93667e-18	4	4.0404	rs17157903	P<0.05	2
MSH3	5q14.1	20	10	2.46314e-10	-0.299287	-0.837072	7.38469e-15	4	4.0404	rs6151904	0.0124	2
ATM	11q22.3	58	20	9.87736e-07	-0.448599	-0.713811	1.4722e-05	3	3.0303	rs1801516	0.0002	2
MTHFR	1p36.22	24	9	7.32738e-12	0.167711	-0.71845	1.33238e-06	3	3.0303	rs180113	0.041	2
PALB2	16p12.2	18	3	0.0154013	0.0107588	0.320568	0.00186668	3	3.0303	deletion	0.0004	2
RB1	13q14.2	61	24	2.24102e-21	0.159797	-1.31001	9.0459e-11	2	2.0202	rs2854344	0.007	2
AACS	12q24.31	56	19	1.04196e-15	-0.655104	-0.38562	0.00111663	2	2.0202	rs7307700	0.02	2
NUMA1	11q13.4	50	28	7.97009e-20	0.290279	-0.65767	1.16874e-07	2	2.0202	rs3750913	0.01	2
FBXL7	5p15.1	49	35	2.84573e-19	-0.535857	-1.69433	9.64693e-12	2	2.0202	rs12652447	0.00056	2
WRN	8p12	39	15	3.29853e-16	0.628578	-0.532116	0.000319103	2	2.0202	rs1346044	0.02	2
DMBT1	10q26.13	22	11	3.79281e-18	-0.315733	-2.56663	1.85347e-07	2	2.0202	rs11523871	0.002	2
MSH6	2p16.3	22	8	1.10638e-11	-0.264438	0.940572	5.5074e-10	2	2.0202	rs3136337	0.0339	2
MTR	1q43	22	4	7.78196e-10	-0.242146	-0.30674	0.00741792	2	2.0202	rs1805087	0.02	2
BID	22q11.21	19	11	3.11005e-22	0.302691	0.608512	3.38969e-10	2	2.0202	rs8190315	P<0.05	2
FOXM1	12p13.33	15	8	1.66673e-06	-0.225398	4.88887	2.57347e-24	2	2.0202	rs2074985	0.034	2
GRIN3A	9q31.1	12	12	7.02568e-11	0.931697	-0.632006	8.98089e-05	2	2.0202	rs10512287	2.3x10-4	2
DSEL	18q22.1	9	2	2.36801e-14	-0.145236	-1.98594	4.19193e-19	2	2.0202	rs17827708	0.009	2
FANCG	9p13.3	7	2	1.84971e-16	-0.703129	0.863089	8.1381e-14	2	2.0202	rs4986940	0.0279	2
EHMT2	6p21.33	177	99	6.79953e-20	0.163819	0.87347	4.18815e-12	1	1.0101	rs535586	0.01	2
MCC	5q22.2	99	45	3.79281e-18	0.151618	-1.72397	1.40941e-17	1	1.0101	rs6890833	0.034	2
PRDM2	1p36.21	66	31	4.55055e-18	0.0762595	-0.615195	1.41147e-08	1	1.0101	rs2235515	0.02	2
SORBS1	10q24.1	51	17	7.99613e-09	0.111788	-3.43086	5.08906e-23	1	1.0101	rs10450393	0.01	2
POR	7q11.23	40	20	5.4218e-21	0.117472	0.719182	2.24698e-13	1	1.0101	rs10262966	0.03	2
SHBG	17p13.1	40	14	3.96544e-12	-0.520828	-0.650055	5.12172e-05	1	1.0101	rs858524	0.03	2
KCNJ6	21q22.13	29	17	8.08629e-18	-0.453693	2.68224	8.25243e-15	1	1.0101	rs4817896	0.024	2
FANCA	16q24.3	27	11	7.58586e-19	0.124599	2.84565	6.34124e-23	1	1.0101	rs1800330	0.0148	2
HS6ST3	13q32.1	26	11	1.18211e-13	-0.812916	-1.00739	0.0347591	1	1.0101	rs1924587	4.6x10-4	2
VDR	12q13.11	25	14	1.39174e-18	0.310851	0.374559	0.00674617	1	1.0101	rs731236	0.03	2
SRBD1	2p21	23	10	5.9326e-05	-0.243778	-0.308503	9.71924e-05	1	1.0101	rs17033285	0.0089	2
GMEB2	20q13.33	21	9	1.47663e-15	0.213017	0.385975	6.56315e-06	1	1.0101	rs311499	3.5x10-5	2
GSTP1	11q13.2	19	6	6.38107e-10	0.940579	0.736303	1.01858e-09	1	1.0101	rs1695	0.009	2
POLK	5q13.3	19	12	5.09937e-08	-0.325149	-1.17507	3.70993e-17	1	1.0101	rs5744680	0.027	2
PTGS2	1q31.1	17	9	3.50173e-05	0.734764	-0.756614	0.00636363	1	1.0101	rs20417	0.002	2
TRIT1	1p34.2	17	6	1.36254e-10	-0.377529	0.543586	1.91737e-06	1	1.0101	rs17570439	0.019	2
CCNE1	19q12	16	6	2.18147e-12	-0.461405	3.85543	2.6105e-24	1	1.0101	rs997669	0.003	2
COL11A1	1p21.1	14	10	2.93726e-21	0.85679	4.73465	5.39474e-21	1	1.0101	rs1451036	0.0082	2
RAD50	5q31.1	14	1	8.59064e-06	0.969389	-0.684783	4.89209e-12	1	1.0101	c.687delt	4-fold	2
XPA	9q22.33	6	2	0.00129783	-0.1029	-1.03989	1.67486e-21	1	1.0101	rs4284139	0.0284	2
SULT1E1	4q13.3	5	1	6.09319e-05	0.448658	1.28565	0.0166567	1	1.0101	rs3736599	0.0053	2
ADH1C	4q23	4	2	3.62837e-12	0.49555	-6.06298	6.72055e-24	1	1.0101	rs698	0.02	2
SYNE1	6q25.2	69	29	1.04191e-18	-0.544837	-2.05212	1.65961e-20	9	9.09091	rs2747652	1e-26	1
CREBBP	16p13.3	58	38	1.40255e-21	0.351456	-0.319153	0.00184698	7	7.07071	rs12920416	8e-07	1
ARID1B	6q25.3	100	43	1.71335e-16	0.192369	-0.297253	0.00594724	6	6.06061	rs140842923	3e-06	1
ERBB4	2q34	35	15	2.67009e-14	-0.94308	-5.02203	1.61785e-19	5	5.05051	rs13393577	9e-14	1
TNRC6B	22q13.1	22	7	1.00727e-07	0.291831	-0.390986	8.08858e-06	5	5.05051	rs12483853	1e-18	1
ANKRD30A	10p11.21	14	7	2.34612e-07	-0.0537193	-7.92389	3.78114e-20	5	5.05051	rs1200921	6e-06	1
ZFPM2	8q23	66	37	3.57853e-17	-0.214768	-2.00038	9.04246e-13	4	4.0404	rs12546444	8e-11	1
DMD	Xp21.2-p21.1	39	21	5.27937e-21	-0.726014	-2.47565	3.01667e-20	4	4.0404	rs1293906	9e-06	1
ARHGAP24	4q21.23-q21.3	31	16	8.61318e-15	0.784543	-1.5782	2.21508e-23	4	4.0404	rs71599425	6e-06	1
TRIM46	1q22	28	16	2.63514e-16	-0.359736	1.60215	1.00517e-10	4	4.0404	rs4971059	5e-11	1
MYT1	20q13.33	27	20	1.90814e-18	-0.406892	1.01285	0.000181406	4	4.0404	rs6062356	3e-06	1
SPAG17	1p12	15	4	7.76447e-08	0.439576	-2.1151	6.38821e-13	4	4.0404	rs1962373	1e-06	1
ARHGAP5	14q12	13	2	2.42614e-07	-0.376588	-1.00671	2.60125e-10	4	4.0404	rs140783387	3e-07	1
CASZ1	1p36.22	176	120	5.80049e-23	0.347052	-0.609098	0.0287435	3	3.0303	rs199867187	1e-06	1
BAHCC1	17q25.3	128	86	1.59233e-21	0.433204	0.349388	0.0160425	3	3.0303	rs8074440	3e-06	1
ADCY9	16p13.3	88	52	5.19071e-18	-0.661038	-0.839219	9.46414e-13	3	3.0303	rs11076805	1e-08	1
ATXN1	6p22.3	78	39	1.29394e-17	0.372119	-0.400142	0.00630345	3	3.0303	rs3819405	2e-08	1
GREB1	2p25.1	75	41	1.1861e-19	-0.580658	-2.5848	1.75162e-12	3	3.0303	rs113084984	5e-06	1
EGFR	7p11.2	69	36	5.5702e-24	0.354236	-1.59679	6.73037e-14	3	3.0303	rs12718945	4e-06	1
SETBP1	18q12.3	42	19	3.18142e-23	0.363379	-1.86659	1.11912e-15	3	3.0303	rs9954058	3e-13	1
FBN2	5q23.3	35	20	2.23853e-18	0.221539	2.90471	2.58251e-14	3	3.0303	rs36715	4e-06	1
CNTNAP1	17q21.2	32	23	3.16565e-19	0.296572	-0.535263	0.000103824	3	3.0303	rs72826962	5e-09	1
TBX3	12q24.21	31	19	8.53057e-12	0.327306	-1.34694	1.19828e-11	3	3.0303	rs1292011	4e-39	1
SYT6	1p13.2	30	16	2.18077e-10	-0.0976484	-1.62263	9.71924e-05	3	3.0303	rs2774307	8e-06	1
ASH1L	1q22	26	15	4.09477e-14	0.0430044	-0.356414	0.00111663	3	3.0303	rs10796944	7e-10	1
DNAH11	7p15.3	24	8	4.71749e-13	-0.128561	1.22524	2.1092e-06	3	3.0303	rs7971	2e-08	1
GRM3	7q21.11-q21.12	23	16	1.63683e-13	0.663887	-1.84842	4.1624e-10	3	3.0303	rs1989796	2e-06	1
ASXL2	2p23.3	22	11	1.61112e-14	-0.288948	-0.410016	0.00261479	3	3.0303	rs144079028	9e-06	1
PIK3C2B	1q32.1	22	12	1.69469e-20	0.688363	-0.84268	9.0459e-11	3	3.0303	rs4245739	2e-12	1
TET2	4q24	21	9	1.07621e-08	-0.228669	-0.207683	0.0212105	3	3.0303	rs62331150	2e-11	1
EXO1	1q43	19	10	3.26599e-08	0.0366008	4.69202	2.38451e-24	3	3.0303	rs72755295	2e-14	1
AKAP9	7q21.2	16	8	6.59751e-07	-0.274418	-0.366479	0.00230377	3	3.0303	rs10644111	3e-11	1
PCMTD2	20q13.33	16	5	4.52761e-11	-0.35407	-0.775896	1.05273e-07	3	3.0303	rs6062356	3e-06	1
RALY	20q11.22	16	11	1.75778e-16	0.162551	0.875703	1.51522e-15	3	3.0303	rs2284378	1e-08	1
SEMA4A	1q22	15	10	6.28818e-22	1.16007	0.516851	0.000118288	3	3.0303	rs11264454	7e-07	1
LAMB2	3p21.31	13	12	1.85907e-18	0.367052	-1.45748	2.37546e-18	3	3.0303	rs61729152	6e-06	1
SEC16B	1q25.2	13	8	2.10964e-13	0.0508768	-1.35988	7.14686e-08	3	3.0303	rs575908	3e-06	1
CHST9	18q11.2	12	9	7.94559e-17	-0.701096	-2.24626	2.17454e-07	3	3.0303	rs1436904	1e-14	1
NOTCH2	1p12	5	3	1.63507e-21	0.28628	-0.834917	4.91973e-05	3	3.0303	rs372562666	6e-27	1
PRKG1	10q11.23-q21.1	108	47	1.01938e-12	-0.350837	-1.60103	5.05447e-13	2	2.0202	rs1937680	3e-07	1
HIVEP3	1p34.2	100	52	2.72618e-22	-1.07039	-0.531544	4.53824e-05	2	2.0202	rs79724016	4e-08	1
ESRRG	1q41	82	55	6.25546e-23	1.16544	-1.29165	0.000669114	2	2.0202	rs11117758	4e-09	1
NRXN3	14q24.3-q31.1	81	55	1.48711e-20	-0.929934	-2.12766	4.71491e-11	2	2.0202	rs112056657	2e-06	1
PCNT	21q22.3	81	38	5.1268e-17	0.048312	0.625274	3.16238e-06	2	2.0202	rs9808759	4e-07	1
TCF7L2	10q25.2-q25.3	81	35	2.33075e-20	-0.293578	-0.852431	1.48839e-11	2	2.0202	rs10885405	5e-14	1
EXT1	8q24.11	70	32	3.29197e-18	0.212069	0.323346	0.00240351	2	2.0202	rs10103490	4e-06	1
TACC2	10q26.13	69	44	2.39293e-20	0.438308	-0.719299	6.1237e-07	2	2.0202	rs2253762	2e-09	1
IGSF21	1p36.13	67	41	8.12858e-14	-0.33805	-1.36678	0.000708691	2	2.0202	rs2992756	2e-15	1
SPTBN2	11q13.2	54	32	5.93878e-23	-0.945583	1.33937	5.22357e-09	2	2.0202	rs55908905	8e-06	1
DOT1L	19p13.3	53	24	7.15061e-22	0.14649	0.718427	1.42374e-09	2	2.0202	rs3815308	7e-06	1
MYO9B	19p13.11	53	30	7.46243e-21	0.194121	0.660805	6.09255e-10	2	2.0202	rs7249698	4e-07	1
ITPR1	3p26.1	48	24	8.90385e-13	0.209427	-3.11865	7.82636e-21	2	2.0202	rs6787391	9e-19	1
RIN3	14q32.13	48	18	1.8354e-20	0.301963	0.313243	0.000541006	2	2.0202	rs11627032	4e-11	1
SCFD2	4q12	47	16	7.09781e-15	0.238087	-0.16405	0.0474464	2	2.0202	rs12506630	1e-06	1
ZBTB38	3q23	43	25	4.20325e-20	0.0920551	-1.26664	3.25275e-10	2	2.0202	rs34207738	3e-15	1
JMJD1C	10q21.3	37	8	2.3367e-09	0.0476796	-0.876559	4.42892e-08	2	2.0202	rs34044188	3e-07	1
PIK3R1	5q13.1	37	22	1.08305e-21	0.272393	-2.08329	8.40629e-19	2	2.0202	rs184886	2e-06	1
LGR6	1q32.1	36	17	3.72216e-14	0.111074	-1.73868	0.00278033	2	2.0202	rs6678914	3e-12	1
ANO9	11p15.5	35	21	7.35811e-17	0.130616	1.17944	3.28753e-09	2	2.0202	rs11410354	2e-06	1
FBN1	15q21.1	35	21	2.02016e-19	0.293904	-1.23364	9.65816e-07	2	2.0202	rs1876206	6e-06	1
SATB1	3p24.3	35	9	6.26958e-14	-0.13844	-1.1535	1.31581e-09	2	2.0202	rs141634179	6e-06	1
CTNNA3	10q21.3	34	16	2.95384e-10	0.0731315	-2.12833	4.17124e-14	2	2.0202	rs186036693	2e-06	1
TTC28	22q12.1	27	14	3.11948e-13	0.195033	-2.39148	4.30167e-23	2	2.0202	rs62235681	2e-37	1
TMEM104	17q25.1	23	10	5.1952e-09	0.0645083	0.937933	4.49444e-13	2	2.0202	rs62084913	9e-06	1
INCENP	11q12.3	22	7	3.17483e-09	0.0536953	1.62419	9.24726e-17	2	2.0202	rs7937840	1e-06	1
MN1	22q12.1	22	11	8.30157e-09	-0.0795381	-0.933222	8.58569e-06	2	2.0202	rs45589338	2e-10	1
ZC3H7B	22q13.2	22	7	8.76088e-16	0.186201	-0.278273	0.00321407	2	2.0202	rs73176670	1e-08	1
LRRN2	1q32.1	21	13	4.09961e-18	-0.66765	0.55006	0.0280593	2	2.0202	rs4245739	2e-12	1
RBBP8	18q11.2	20	4	4.92462e-11	0.674351	-1.09222	0.000843193	2	2.0202	rs9675999	7e-07	1
BRCA2	13q13.1	19	7	5.83924e-07	-0.311328	1.76133	1.75587e-15	2	2.0202	rs11571833	3e-15	1
NCOA1	2p23.3	19	7	8.78777e-22	0.431494	-0.830115	2.54058e-11	2	2.0202	rs200648189	1e-08	1
OTUD7B	1q21.2	19	9	5.01025e-14	-0.292015	-0.163811	0.0114536	2	2.0202	rs12048493	9e-14	1
PARP8	5q11.1	18	8	1.1292e-22	-1.10115	-0.756814	9.50251e-07	2	2.0202	rs35951924	1e-11	1
PPRC1	10q24.32	18	8	2.31148e-14	-0.931162	0.597602	2.92735e-06	2	2.0202	rs10883710	3e-06	1
TEKT5	16p13.13	18	10	1.6382e-17	-0.285469	0.583012	0.0411551	2	2.0202	rs12918713	1e-07	1
COL5A2	2q32.2	16	9	4.46642e-19	-0.498627	1.08716	1.33238e-06	2	2.0202	rs73034872	8e-06	1
PCSK7	11q23.3	16	6	1.56466e-20	0.198063	-0.750872	5.88783e-08	2	2.0202	rs77683187	2e-06	1
PKLR	1q22	16	11	2.06739e-23	0.792061	0.858799	0.0476246	2	2.0202	rs7524950	3e-09	1
ANXA13	8q24.13	13	4	6.57194e-19	0.39616	-1.11009	0.000987186	2	2.0202	rs970821	2e-12	1
BBS2	16q13	13	4	2.3222e-16	0.491214	-1.29719	4.94887e-18	2	2.0202	rs2303282	3e-07	1
CCDC170	6q25.1	13	6	4.16191e-11	0.707923	-3.49806	1.48555e-23	2	2.0202	rs60954078	3e-54	1
RNF146	6q22.33	13	4	0.000831075	-0.146872	-0.42604	1.74039e-07	2	2.0202	rs2180341	3e-08	1
KIAA2026	9p24.1	10	4	5.69617e-07	-0.245057	-0.458412	0.00134839	2	2.0202	rs10975370	3e-06	1
KLHL38	8q24.13	9	8	7.09781e-15	-0.0546251	1.8397	1.3538e-06	2	2.0202	rs58847541	6e-13	1
BCAS1	20q13.2	8	6	1.23794e-13	-0.390598	-2.78532	7.58431e-12	2	2.0202	rs375506010	5e-06	1
AHRR	5p15.33	145	79	3.60685e-19	0.170815	1.25357	5.19655e-08	1	1.0101	rs116095464	4e-09	1
ZMIZ1	10q22.3	135	75	3.57333e-24	0.736038	-0.31433	0.000646275	1	1.0101	rs1268974	4e-36	1
TERT	5p15.33	98	42	2.53471e-22	0.683768	3.45104	1.22934e-17	1	1.0101	rs10069690	2e-35	1
SGCE	7q21.3	94	18	1.86702e-08	0.297909	-0.997319	1.573e-09	1	1.0101	rs111307654	1e-12	1
CREB5	7p15.1-p14.3	86	43	1.3208e-18	0.30059	-1.45121	2.31105e-15	1	1.0101	rs17156577	4e-09	1
MAPT	17q21.31	86	46	1.58565e-18	0.561827	-3.62561	2.21595e-20	1	1.0101	rs62061734	8e-12	1
DNMT3A	2p23.3	80	49	4.32032e-24	0.241505	1.15207	3.69884e-14	1	1.0101	rs113953597	1e-08	1
ALX4	11p11.2	76	42	5.09336e-19	0.257625	-3.43277	1.05363e-16	1	1.0101	rs3853291	3e-07	1
NFIX	19p13.13	73	40	1.95566e-14	-1.10103	-0.505151	0.000872432	1	1.0101	rs78269692	2e-09	1
RREB1	6p24.3	71	33	2.77292e-18	-0.610159	-0.502444	2.13914e-07	1	1.0101	rs9379084	3e-06	1
MEIS2	15q14	66	28	2.42556e-14	-0.163231	-1.94506	1.55339e-15	1	1.0101	rs184531260	4e-07	1
MAST1	19p13.2	65	41	9.21086e-16	0.308448	1.71895	1.52966e-12	1	1.0101	rs117758012	5e-07	1
FGFR2	10q26.13	60	40	4.24532e-22	-1.42878	-1.24557	0.000882223	1	1.0101	rs35054928	2E-322	1
TTBK1	6p21.1	54	36	9.26961e-17	2.81882	1.14714	4.56655e-06	1	1.0101	rs111342015	9e-08	1
EPB41L4A	5q22.1-q22.2	50	25	4.47834e-23	0.265	-1.89287	2.35708e-17	1	1.0101	rs199817973	1e-06	1
FILIP1L	3q12.1	50	28	2.70269e-16	-0.511342	-1.64085	3.93696e-16	1	1.0101	rs9833888	5e-10	1
C9orf3	9q22.32	48	25	1.50533e-18	-0.942583	-0.458665	0.00374318	1	1.0101	rs7862618	5e-06	1
LMX1B	9q33.3	48	28	7.36496e-20	0.745417	-1.83391	1.83393e-07	1	1.0101	rs10760444	9e-09	1
SMG6	17p13.3	47	26	1.1292e-22	0.740768	-0.84417	4.91289e-11	1	1.0101	rs16952006	3e-06	1
ZNF827	4q31.21-q31.22	47	20	5.39032e-23	0.43003	-0.411086	0.00250707	1	1.0101	rs6818581	9e-06	1
ATXN7	3p14.1	44	11	5.71602e-21	0.189405	-0.513792	3.08201e-05	1	1.0101	rs3821902	3e-12	1
CPEB3	10q23.32	42	17	6.33891e-16	-0.542771	-1.61817	1.51522e-15	1	1.0101	rs72807246	3e-06	1
TBX1	22q11.21	42	23	3.16155e-11	-0.127003	1.32222	0.0234519	1	1.0101	rs34331122	7e-06	1
TNNT3	11p15.5	41	23	1.11125e-21	0.765767	-3.92612	5.70717e-19	1	1.0101	rs909116	7e-07	1
CCSER1	4q22.1	39	13	8.1674e-12	0.442686	-1.34709	2.73271e-08	1	1.0101	rs9884765	5e-07	1
CBX8	17q25.3	38	27	3.37283e-22	-1.06608	1.26793	1.9528e-13	1	1.0101	rs8082452	1e-10	1
LYPD5	19q13.31	38	21	3.32634e-15	0.203306	0.938752	2.98921e-08	1	1.0101	rs3760982	1e-16	1
TGFBR2	3p24.1	37	19	7.94423e-22	0.229166	-2.71346	7.6244e-24	1	1.0101	rs17838698	2e-14	1
BAIAP2L1	7q21.3-q22.1	36	16	7.16761e-20	-0.905492	1.2497	1.96001e-18	1	1.0101	rs79518236	1e-07	1
EGR2	10q21.3	36	20	9.966e-18	0.0735747	-2.13996	3.19788e-14	1	1.0101	rs61865900	2e-09	1
SIK3	11q23.3	35	14	6.78431e-13	0.775875	-0.963148	1.91732e-12	1	1.0101	rs201462698	1e-06	1
KANSL1	17q21.31	34	9	1.62853e-15	0.169387	-0.557701	1.46553e-06	1	1.0101	rs2532263	7e-13	1
HIPK1	1p13.2	33	14	1.02107e-10	-0.187228	-0.575491	3.12542e-05	1	1.0101	rs11552449	2e-08	1
MCM8	20p12.3	33	12	2.36496e-07	-0.186653	0.871278	1.0673e-08	1	1.0101	rs16991615	2e-09	1
ASTN2	9q33.1	32	15	8.00981e-15	-0.300607	-1.61566	1.03887e-09	1	1.0101	rs1895062	1e-14	1
MAP4	3p21.31	32	7	4.15088e-22	0.190411	-0.393022	5.74237e-07	1	1.0101	rs145407011	1e-06	1
MTCL1	18p11.22	32	11	1.25301e-18	-0.145238	0.469633	0.0128782	1	1.0101	rs2111836	7e-06	1
FAF1	1p32.3	30	11	1.9692e-13	0.207233	0.453973	6.35682e-05	1	1.0101	rs140945602	7e-08	1
MADD	11p11.2	30	16	4.94163e-12	0.0997149	-0.352229	0.0081529	1	1.0101	rs11039183	6e-06	1
OVOL1	11q13.1	29	18	5.82056e-11	0.0801324	0.663691	0.000216511	1	1.0101	rs3903072	2e-12	1
RIN2	20p11.23	29	24	3.54625e-22	0.63629	-0.562389	9.71924e-05	1	1.0101	rs4814894	7e-07	1
BRSK1	19q13.42	28	16	1.16886e-21	0.883324	0.798509	5.83503e-07	1	1.0101	rs1172821	4e-06	1
ELL	19p13.11	28	18	6.35169e-24	0.327084	0.109233	0.0161797	1	1.0101	rs4808801	5e-28	1
GPC5	13q31.3	28	14	1.09555e-15	-1.61669	-1.45965	0.00148481	1	1.0101	rs3029748	4e-06	1
C11orf80	11q13.2	27	11	2.54864e-09	-0.182228	0.489714	2.42946e-06	1	1.0101	rs7570	8e-06	1
TAB2	6q25.1	26	10	2.23862e-08	0.0486869	-0.289402	0.00457543	1	1.0101	rs9485372	4e-12	1
CPNE5	6p21.2	25	16	7.97009e-20	-0.494944	0.530164	0.000343454	1	1.0101	rs72856431	9e-07	1
KLHL14	18q12.1	25	18	4.40554e-13	-0.707419	-2.3368	2.60125e-10	1	1.0101	rs191218575	8e-06	1
CASP7	10q25.3	24	4	1.90863e-12	-0.0954179	-0.205066	0.00763497	1	1.0101	rs369832192	4e-06	1
MAP3K1	5q11.2	24	11	4.11256e-13	-0.87605	-1.36714	3.97818e-08	1	1.0101	rs62355902	7e-98	1
N4BP2L1	13q13.1	24	9	0.000471578	-0.420786	-1.83439	1.26818e-19	1	1.0101	rs11571833	5e-08	1
PTPN23	3p21.31	24	11	1.10434e-20	0.153951	0.191046	0.0282822	1	1.0101	rs146331761	5e-07	1
TRAK2	2q33.1	24	6	2.62137e-09	0.0843059	-1.03724	3.83713e-12	1	1.0101	rs2714486	7e-10	1
ADCY8	8q24.22	23	21	3.08036e-21	-1.05815	-2.47789	1.14792e-08	1	1.0101	rs73348588	8e-07	1
CCDC102B	18q22.1	23	8	3.01514e-13	-0.764679	-0.334304	0.0134594	1	1.0101	rs17080623	5e-06	1
GDI2	10p15.1	23	10	2.11997e-08	-0.404179	0.466511	1.33238e-06	1	1.0101	rs2380205	5e-07	1
METAP1D	2q31.1	23	9	1.32796e-17	-0.158338	-0.438287	4.78291e-07	1	1.0101	rs2016394	1e-08	1
TOX3	16q12.1	23	12	6.49034e-07	-0.545046	-1.98948	0.0211245	1	1.0101	rs4784227	7e-201	1
ARHGEF6	Xq26.3	21	7	4.27562e-07	-0.276522	-1.89935	7.44638e-22	1	1.0101	rs720475	1e-11	1
MYEOV	11q13.3	21	10	5.57048e-14	-0.382224	-3.07097	8.34304e-10	1	1.0101	rs614367	3e-15	1
NF2	22q12.2	20	6	1.85907e-18	0.1651	0.203795	0.00529807	1	1.0101	rs140091	4e-10	1
XRCC6	22q13.2	20	9	3.15928e-18	0.0932035	0.287745	9.11033e-06	1	1.0101	rs73161324	2e-09	1
CD34	1q32.2	19	9	3.39947e-23	0.398831	-2.70428	1.42387e-24	1	1.0101	rs2724379	2e-07	1
EPSTI1	13q14.11	19	14	3.77077e-08	2.93544	1.39567	8.68082e-11	1	1.0101	rs11383827	4e-06	1
PRC1	15q26.1	19	8	2.61081e-11	-0.319649	3.34061	5.64035e-24	1	1.0101	rs77554484	1e-15	1
SSBP4	19p13.1	19	15	1.10638e-11	-0.337171	0.396802	0.000143625	1	1.0101	rs7258465	3e-28	1
DAP3	1q22	18	9	2.25669e-14	-0.447869	0.993765	8.01105e-16	1	1.0101	rs348196	2e-08	1
SH3TC2	5q32	18	8	5.42354e-15	-0.100258	-1.28321	8.84308e-06	1	1.0101	rs250677	8e-06	1
SLC12A2	5q23.3	18	10	2.70428e-07	0.000784559	-1.76469	3.04005e-09	1	1.0101	rs36715	4e-06	1
ATAD5	17q11.2	17	12	8.68571e-07	-0.468269	1.16764	3.49966e-11	1	1.0101	rs7223535	4e-10	1
BABAM1	19p13.11	17	5	3.5036e-06	-0.345148	0.542788	2.77524e-14	1	1.0101	rs8170	7e-21	1
CD248	11q13.2	17	13	4.19236e-14	1.0898	-1.7396	1.75162e-12	1	1.0101	rs1783730	3e-07	1
EMB	5q11.1	17	5	4.43057e-20	-0.570316	-0.509862	0.00374318	1	1.0101	rs72765759	6e-13	1
GPR161	1q24.2	17	6	1.24875e-12	-0.214379	0.797855	0.000360392	1	1.0101	rs60504827	2e-07	1
KLHDC7A	1p36.13	17	5	3.82611e-11	-0.615387	-4.64528	5.42897e-14	1	1.0101	rs2992756	2e-15	1
PCM1	8p22	17	3	7.15629e-07	-0.63384	-0.787517	3.49966e-11	1	1.0101	rs11779988	2e-06	1
PHF20	20q11.22-q11.23	17	8	6.92741e-07	0.0240978	-0.236966	0.0485143	1	1.0101	rs201177249	4e-06	1
CD46	1q32.2	16	5	3.72216e-14	-0.529647	-0.591884	2.83883e-06	1	1.0101	rs5780403	9e-06	1
CEP55	10q23.33	16	6	2.22713e-23	-0.545585	4.43641	1.84271e-24	1	1.0101	rs140936696	4e-08	1
FAM83B	6p12.1	16	7	1.15679e-07	-0.452891	0.718041	0.000351866	1	1.0101	rs924712	4e-06	1
MAST2	1p34.1	16	7	1.13748e-08	-0.0999996	0.696354	1.70047e-09	1	1.0101	rs12077974	2e-07	1
N4BP2L2	13q13.1	16	6	2.53478e-13	0.163491	-0.97308	2.80339e-12	1	1.0101	rs11571833	5e-08	1
NDUFB3	2q33.1	16	7	0.000201912	-0.22401	0.430744	1.76272e-11	1	1.0101	rs114962751	7e-08	1
NIPSNAP1	22q12.2	16	5	8.70616e-21	0.33336	0.852212	4.68666e-10	1	1.0101	rs183421746	3e-11	1
PDS5B	13q13.1	16	7	1.75512e-15	0.679317	-0.411025	0.000323077	1	1.0101	rs113855064	1e-07	1
BBOX1	11p14.2	15	4	4.25132e-11	-0.114274	-1.24695	0.000458467	1	1.0101	rs11354714	3e-06	1
EIF2S2	20q11.22	15	7	1.75778e-16	0.162551	0.752511	4.49444e-13	1	1.0101	rs2284378	1e-08	1
NRIP1	21q11.2-q21.1	15	6	3.09544e-08	0.221994	-1.3511	2.70945e-09	1	1.0101	rs2822999	2e-11	1
PKD2	4q22.1	15	7	1.9236e-21	0.389374	-1.6419	1.13771e-22	1	1.0101	rs2725207	6e-07	1
PTPN7	1q32.1	15	5	2.67186e-10	-0.292185	1.59063	2.93299e-12	1	1.0101	rs6678914	1e-08	1
SGCA	17q21.33	15	5	6.98616e-17	0.215105	-1.53525	2.50633e-09	1	1.0101	rs2075555	8e-08	1
SLC4A7	3p24.1	15	3	9.45579e-09	-0.0868369	-1.30521	4.04988e-07	1	1.0101	rs4973768	5e-57	1
GRIK1	21q21.3	14	9	5.18909e-08	1.05768	-2.89804	4.10228e-13	1	1.0101	rs458685	6e-06	1
CTSF	11q13.2	13	2	0.000278176	-0.151433	-1.15066	2.17993e-14	1	1.0101	rs11344495	2e-06	1
ZNF283	19q13.31	12	7	3.82611e-11	1.41653	-0.329761	0.039598	1	1.0101	rs3760982	2e-10	1
PTPN22	1p13.2	8	4	1.1674e-16	-0.954661	0.716811	1.11684e-06	1	1.0101	rs11552449	2e-08	1
TXK	4p12	8	4	2.60251e-15	-0.18437	-0.779445	0.00973081	1	1.0101	rs199501877	4e-07	1
DDX58	9p21.1	7	4	1.38752e-05	0.0183072	0.339526	0.0182511	1	1.0101	rs1133071	3e-06	1
ABCA8	17q24.2	6	4	0.000494409	0.0797174	-5.64031	1.10305e-24	1	1.0101	rs36059695	6e-08	1
